# Supplementary material for: Ageing-associated changes in the human DNA methylome: genomic locations and effects on gene expression
Source: BMC Genomics. 2015 Mar 14;16(1):179. doi: 10.1186/s12864-015-1381-z (PMC4404609; doi:10.1186/s12864-015-1381-z)
Supplement: Additional file 1: — All 8540 ageing-associated CpG sites. [file 12864_2015_1381_MOESM1_ESM.xlsx]

## Sheet: Additional file 1
Additional file 1. High-confidence ageing-associated CpG sites.
ProbeID	pseudo R squared	betareg estimate age	betareg p-value AGE	ΔM	Δβ	Wilcox p-value	CHR	UCSC_REFGENE_NAME	UCSC_REFGENE_ACCESSION	UCSC_REFGENE_GROUP	UCSC_CPG_ISLANDS_NAME	RELATION_TO_UCSC_CPG_ISLAND
cg16867657	0.871832556	1.022678661	6.38E-66	1.599778166	0.242517654	0.000000000153	6	ELOVL2	NM_017770	TSS1500	chr6:11043913-11045206	Island
cg16762684	0.870600427	-1.485951354	4.74E-64	-2.595346255	-0.16804128	0.000000000153	18	MBP;MBP	NM_001025101;NM_001025100	5'UTR;5'UTR	chr18:74824149-74824414	N_Shelf
cg11344352	0.877434037	-1.202391654	9.15E-63	-2.000249751	-0.152848483	0.000000000153	19	ERCC1;ERCC1;ERCC1	NM_001983;NM_202001;NM_001166049	TSS1500;TSS1500;TSS1500	chr19:45926661-45927191	S_Shore
cg17110586	0.853275788	0.895010064	1.46E-59	1.257366941	0.200141835	0.000000000153	19				chr19:36449871-36451135	S_Shelf
cg04875128	0.827206425	1.514475668	7.2E-58	2.086327112	0.278629559	0.000000000153	15	OTUD7A	NM_130901	Body	chr15:31775540-31776988	Island
cg08262002	0.874449858	-0.709871936	2.72E-55	-1.164064371	-0.197356313	0.000000000153	4	LDB2;LDB2	NM_001290;NM_001130834	Body;Body
cg18618815	0.841278789	-0.94066244	1.78E-52	-1.385147685	-0.224638663	0.000000000153	17	COL1A1	NM_000088	Body	chr17:48276877-48279008	N_Shore
cg00748589	0.840508968	0.863560239	1.36E-51	1.254456028	0.179430064	0.000000000153	12				chr12:11653232-11653775	Island
cg15416179	0.84597322	-1.130954945	2.38E-51	-1.838852151	-0.186783936	0.000000000153	17	MAP2K3	NM_145109	Body	chr17:21187552-21188443	S_Shore
cg12065799	0.814999078	-0.82323054	8.15E-51	-1.234943095	-0.088323772	0.000000000153	1	RRAGC	NM_022157	Body	chr1:39324815-39325721	N_Shore
cg23479922	0.861845043	0.940347329	4.07E-49	1.601747166	0.263012946	0.000000000153	5	MARCH11	NM_001102562	1stExon	chr5:16179064-16180420	Island
cg07544187	0.858186914	1.541117898	2.35E-48	2.471792239	0.251604764	0.000000000153	19	CILP2	NM_153221	Body	chr19:19650683-19651274	Island
cg09038267	0.822597685	1.227286524	1.48E-47	1.989187885	0.150380683	0.000000000153	10	C10orf26	NM_001083913	Body
cg13033938	0.831798697	-0.699371174	7.54E-47	-1.005360618	-0.061158317	0.000000000153	3	IP6K1;IP6K1	NM_001006115;NM_153273	TSS1500;TSS1500	chr3:49823482-49824346	S_Shore
cg19283806	0.772882151	-1.252549747	9.82E-47	-1.690784588	-0.267205139	0.000000000153	18	CCDC102B	NM_001093729	5'UTR
cg07547549	0.853062849	0.900260556	5.02E-46	1.444173447	0.244770779	0.000000000153	20	SLC12A5;SLC12A5	NM_020708;NM_001134771	Body;Body	chr20:44657463-44659243	Island
cg01949403	0.861554063	0.806500245	7.53E-46	1.363847037	0.110992871	0.000000000153	22	APOL3;APOL3	NM_145642;NM_145641	TSS200;TSS200
cg01243823	0.757667483	-1.27960825	7.9E-46	-1.663141227	-0.232198199	0.000000000153	16	NOD2	NM_022162	Body
cg22242842	0.829659468	-0.952274537	1.99E-44	-1.512934415	-0.20603643	0.000000000153	2
cg06007201	0.824437301	-0.931610124	5.65E-44	-1.613912471	-0.155511992	0.000000000153	16	FAM38A	NM_001142864	Body	chr16:88850204-88850537	Island
cg03883331	0.820459424	1.151111178	1.22E-43	1.935358172	0.15263418	0.000000000153	1	ZNF238;ZNF238	NM_205768;NM_006352	Body;1stExon	chr1:244218274-244218538	N_Shore
cg13823169	0.798237618	-0.773510347	2.02E-43	-1.101822373	-0.186414825	0.000000000153	9				chr9:139780406-139781527	N_Shelf
cg13618979	0.843137732	-0.719128003	7.8E-43	-1.258451996	-0.128653477	0.000000000153	19	TPM4;TPM4	NM_001145160;NM_003290	Body;TSS1500	chr19:16186789-16188275	Island
cg13119578	0.844800135	-0.798692324	4.2E-42	-1.350129758	-0.161855913	0.000000000153	11
cg06639320	0.83253479	0.854344839	4.94E-42	1.364563103	0.230145046	0.000000000153	2	FHL2;FHL2;FHL2;FHL2	NM_001039492;NM_001450;NM_201557;NM_201555	TSS200;TSS200;5'UTR;TSS200	chr2:106014878-106015884	Island
cg22112435	0.772733285	-0.727627166	5.3E-42	-1.046349811	-0.082471619	0.000000000153	1	POMGNT1;POMGNT1	NR_024332;NM_017739	Body;TSS1500
cg26325867	0.819882722	-0.770796124	6.76E-42	-1.165904826	-0.199315266	0.000000000153	6				chr6:41395229-41396253	S_Shelf
cg11970349	0.813705376	0.781888512	8.83E-42	1.093942298	0.164283166	0.000000000153	4	GPR78	NM_080819	TSS200	chr4:8582036-8583364	Island
cg00058879	0.745600852	0.977216866	1.51E-41	1.177604468	0.147545777	0.000000000153	22	CACNA1I;CACNA1I	NM_001003406;NM_021096	Body;Body	chr22:40081519-40082390	Island
cg02347984	0.826981774	-0.864049395	1.95E-41	-1.462658308	-0.235506994	0.000000000153	6	HIST1H2BD	NM_138720	3'UTR	chr6:26172033-26172398	N_Shore
cg23606718	0.821494235	0.694667469	2.59E-41	1.067198999	0.144251447	0.000000000153	2	FAM123C;FAM123C;FAM123C;FAM123C;FAM123C;FAM123C	NM_152698;NM_001105194;NM_001105195;NM_001105194;NM_001105193;NM_001105195	5'UTR;5'UTR;1stExon;1stExon;5'UTR;5'UTR	chr2:131513363-131514183	Island
cg03725309	0.822896898	-0.975511325	3e-41	-1.696686152	-0.241115951	0.000000000153	1	SARS	NM_006513	Body	chr1:109756442-109757098	S_Shore
cg03431918	0.793018801	-0.693920258	3.83E-41	-1.092153732	-0.118358509	0.000000000153	17				chr17:77715570-77716061	S_Shore
cg14674720	0.82092819	0.875599595	8.32E-41	1.206352836	0.173546122	0.000000000153	2				chr2:219827659-219828205	Island
cg04424621	0.820575789	-0.921623261	1.09E-40	-1.457372625	-0.159278202	0.000000000153	6	HIST1H2BJ	NM_021058	TSS1500	chr6:27100174-27101124	S_Shore
cg24724428	0.832660182	0.947524309	1.31E-40	1.557065697	0.245125119	0.000000000153	6	ELOVL2	NM_017770	TSS1500	chr6:11043913-11045206	Island
cg22866430	0.793890932	1.046438608	2.45E-40	1.608388703	0.18083663	0.000000000153	1	SNORA59A;VPS13D;SNORA59B;VPS13D	NR_003025;NM_015378;NR_003022;NM_018156	TSS1500;Body;TSS1500;Body
cg08337633	0.840514356	-0.828318988	2.99E-40	-1.507852256	-0.094417519	0.000000000153	7	VOPP1	NM_030796	Body
cg08554257	0.769332173	-1.288100923	3.21E-40	-1.826587366	-0.256995295	0.000000000153	16	NOD2	NM_022162	TSS1500
cg10475172	0.844001231	1.034643814	5.17E-40	1.817740912	0.155992487	0.000000000153	3	CCR9;CCR9	NM_031200;NM_006641	TSS200;TSS200
cg04389704	0.812219321	-0.72199882	6.55E-40	-1.157408775	-0.053959769	0.000000000153	16	FBXL19	NM_001099784	Body
cg06285727	0.809768259	-0.979790251	8.43E-40	-1.515184973	-0.181202135	0.000000000153	11	ATG16L2	NM_033388	TSS1500	chr11:72525005-72526098	N_Shore
cg16180082	0.717022036	-1.105837272	1.27E-39	-1.454015206	-0.180651633	0.000000000153	6	TAGAP;TAGAP;TAGAP	NM_152133;NM_138810;NM_054114	TSS1500;TSS1500;TSS1500
cg08090640	0.768181657	-0.835686879	2.67E-39	-1.081320955	-0.183553721	0.000000000153	17	IFI35	NM_005533	Body
cg22556056	0.815810467	0.787081449	4.72E-39	1.30172114	0.101817686	0.000000000153	17	TSR1;SRR	NM_018128;NM_021947	Body;3'UTR
cg25818109	0.782131461	-1.041692394	4.82E-39	-1.350212247	-0.229455429	0.000000000153	3	MASP1	NM_001879	3'UTR
cg08871244	0.835998821	-0.902114691	7.32E-39	-1.733200182	-0.144796315	0.000000000153	16	FAM38A	NM_001142864	Body	chr16:88850204-88850537	N_Shore
cg24906410	0.775198499	-0.766792648	1.19E-38	-1.087238892	-0.146531308	0.000000000153	19	C19orf61	NM_019108	Body
cg16458838	0.794902294	1.455044481	2.27E-38	2.247433085	0.187112807	0.000000000153	15	TCF12;TCF12;TCF12;TCF12	NM_003205;NM_207037;NM_207036;NM_207038	Body;Body;Body;Body
cg16755833	0.821451746	1.034609196	3.17E-38	1.804928284	0.203125006	0.000000000153	17	TBCD	NM_005993	Body	chr17:80863327-80863743	S_Shelf
cg01912455	0.813712383	1.1133392	3.52E-38	2.011396158	0.158837251	0.000000000153	22	SMARCB1;SMARCB1	NM_003073;NM_001007468	TSS1500;TSS1500	chr22:24129097-24129697	N_Shore
cg14010720	0.822915909	-0.659291685	3.85E-38	-1.035623328	-0.157075212	0.000000000153	20	PTK6	NM_005975	TSS200	chr20:62168432-62168684	S_Shore
cg00817377	0.756523472	-0.907699327	5.08E-38	-1.184388049	-0.160388902	0.000000000153	7	ELN;ELN;ELN;ELN;ELN	NM_001081752;NM_000501;NM_001081754;NM_001081753;NM_001081755	TSS1500;TSS1500;TSS1500;TSS1500;TSS1500
cg24404329	0.769896511	1.08233874	9.49E-38	1.489859437	0.15773361	0.000000000153	7	TES	NM_015641	TSS1500	chr7:115850370-115851028	N_Shore
cg15867698	0.77000926	1.024939754	1.21E-37	1.519954414	0.19696946	0.000000000153	14	ACTN1;ACTN1;ACTN1	NM_001130004;NM_001102;NM_001130005	Body;Body;Body
cg13784312	0.784538812	-1.056431899	1.48E-37	-1.636739244	-0.174069396	0.000000000153	9	RAPGEF1	NM_005312	Body
cg11436113	0.824231473	-0.643644361	1.52E-37	-1.026744644	-0.171858792	0.000000000153	20				chr20:19192459-19193902	N_Shore
cg24403644	0.792358341	0.858915291	1.68E-37	1.329126258	0.156723528	0.000000000153	20	TOX2;TOX2;TOX2;TOX2	NM_001098796;NM_001098797;NM_001098798;NM_032883	5'UTR;Body;1stExon;5'UTR
cg09232937	0.84316959	0.857556621	1.99E-37	1.478884216	0.227649231	0.000000000153	5	IRX1	NM_024337	TSS200	chr5:3594467-3603054	Island
cg01927162	0.787158391	0.857608741	2.58E-37	1.373881977	0.132894489	0.000000000153	4	KIAA0922;KIAA0922	NM_015196;NM_001131007	Body;Body
cg08468401	0.756542594	-1.003754178	3.11E-37	-1.402445111	-0.200247033	0.000000000153	3
cg06567855	0.770227979	-0.743403292	3.24E-37	-1.058997626	-0.087617429	0.000000000153	2				chr2:85980499-85982198	N_Shelf
cg16765088	0.759936732	-0.799119783	1.03E-36	-1.023414757	-0.172149537	0.000000000153	15				chr15:99640592-99641026	N_Shore
cg21494776	0.85084431	0.771305973	2.67E-36	1.280839844	0.190834261	0.000000000154	19	ICAM4;ICAM4;ICAM4	NM_001544;NM_001039132;NM_022377	1stExon;1stExon;1stExon	chr19:10397603-10398703	Island
cg24711224	0.811583003	-0.646652958	3.09E-36	-1.101858277	-0.10961036	0.000000000153	5	NSD1;NSD1	NM_022455;NM_172349	5'UTR;5'UTR	chr5:176558852-176561652	S_Shore
cg11587191	0.791519907	-0.759433858	3.68E-36	-1.044133346	-0.164681772	0.000000000153	1	ARHGEF16	NM_014448	Body
cg00300216	0.776275881	0.768767752	5.15E-36	1.123725875	0.112218151	0.000000000153	2	CMPK2	NM_207315	Body
cg05899984	0.793455478	1.215962083	5.15E-36	1.890752114	0.210236975	0.000000000153	12				chr12:125039119-125039344	N_Shore
cg21139312	0.762453849	0.895059236	6.81E-36	1.427323903	0.143355962	0.000000000153	17	MSI2;MSI2	NM_138962;NM_170721	Body;Body
cg07707056	0.823401003	0.826946391	7e-36	1.319732497	0.070422333	0.000000000153	22	APOL3;APOL3	NM_145642;NM_145641	TSS200;TSS200
cg04324917	0.812108677	0.994661056	8.08E-36	1.642014384	0.215301987	0.000000000153	16	LOC100129637	NR_024488	Body	chr16:87736652-87736907	N_Shore
cg03881294	0.806444411	-0.973044652	8.13E-36	-1.584708506	-0.19806648	0.000000000153	2				chr2:11886249-11887207	N_Shore
cg26873338	0.766756958	1.036638261	8.18E-36	1.458903349	0.170059112	0.000000000153	12	CPSF6	NM_007007	Body	chr12:69633272-69634095	S_Shelf
cg06769116	0.778504089	1.203056899	8.82E-36	1.939973255	0.173569206	0.000000000153	1	ZNF238;ZNF238	NM_205768;NM_006352	Body;1stExon	chr1:244218274-244218538	N_Shore
cg05756220	0.855721192	0.80988537	8.87E-36	1.458204832	0.191041832	0.000000000161	11	KCNA4	NM_002233	TSS200	chr11:30038522-30038823	Island
cg20523169	0.789371409	0.794043302	1.11E-35	1.304387854	0.134084907	0.000000000153	17	FLJ45079	NR_028337	TSS200	chr17:75883803-75884328	N_Shelf
cg02650266	0.78504721	0.915539508	1.11E-35	1.314855986	0.147321681	0.000000000153	4				chr4:147558231-147558583	Island
cg17100751	0.809179823	0.989546334	1.85E-35	1.77361376	0.132983646	0.000000000153	1	GALNT2	NM_004481	Body	chr1:230415342-230415689	N_Shore
cg13246235	0.805129102	0.9549983	2.56E-35	1.38717442	0.233380262	0.000000000161	6	PHACTR1	NM_030948	Body	chr6:12749877-12750499	Island
cg15277914	0.660362668	-0.99707231	3e-35	-1.040411961	-0.177721176	0.000000000153	3	DHX36;DHX36	NM_001114397;NM_020865	TSS1500;TSS1500	chr3:154042004-154042376	S_Shore
cg15427886	0.862485763	0.958298881	4.5E-35	1.822933228	0.259462984	0.000000000153	8				chr8:55378928-55380186	Island
cg00884093	0.820197374	1.007132405	4.9E-35	1.50549835	0.182823297	0.000000000153	22	CELSR1	NM_014246	1stExon	chr22:46929317-46934861	Island
cg02340851	0.831057453	-0.643510102	5.4E-35	-1.152971845	-0.083117608	0.000000000153	1	ANP32E;ANP32E;ANP32E	NM_001136478;NM_001136479;NM_030920	Body;5'UTR;Body	chr1:150206971-150207842	N_Shore
cg11006267	0.76279962	1.259781158	7.39E-35	1.786326644	0.232644659	0.000000000153	5				chr5:139017133-139017668	Island
cg07521929	0.724433855	-1.067016425	8.74E-35	-1.252132902	-0.213630059	0.000000000153	5	SLC4A9	NM_031467	Body	chr5:139742899-139743148	N_Shore
cg15035705	0.778658151	-0.781314343	8.86E-35	-1.20478975	-0.074159003	0.000000000153	5	MAML1	NM_014757	TSS1500	chr5:179159467-179160534	N_Shore
cg07898573	0.831405652	-0.613374655	1.04E-34	-1.012985181	-0.124015246	0.000000000153	10	ANKRD2;ANKRD2;ANKRD2;ANKRD2	NM_001129981;NM_020349;NM_001129981;NM_020349	5'UTR;1stExon;1stExon;5'UTR	chr10:99329960-99330204	S_Shelf
cg18301891	0.814111046	1.211645282	1.13E-34	1.993739738	0.225543303	0.000000000174	14	DIO3;MIR1247	NM_001362;NR_031649	TSS1500;TSS1500	chr14:102025989-102031567	Island
cg25580581	0.763298179	-0.975877255	1.18E-34	-1.426943555	-0.201388376	0.000000000153	10
cg26549701	0.821006235	0.752458638	1.18E-34	1.046891182	0.158732197	0.000000000154	5				chr5:72598958-72599656	Island
cg20864568	0.802719617	-0.82330098	1.28E-34	-1.469887858	-0.172583112	0.000000000153	17	MAP3K14	NM_003954	5'UTR	chr17:43393891-43394938	N_Shelf
cg01020263	0.735848164	-0.969461094	1.34E-34	-1.453928526	-0.128193755	0.000000000153	16	NOD2	NM_022162	Body
cg26221105	0.802193738	-0.681853225	1.4E-34	-1.129837802	-0.075486258	0.000000000153	1	CAPN2;CAPN2	NM_001748;NM_001146068	Body;Body
cg08044097	0.854571167	0.896164448	1.67E-34	1.520023838	0.194336411	0.000000000153	8	SOX17	NM_022454	Body	chr8:55370170-55372525	Island
cg24433287	0.768487809	1.075341054	1.91E-34	1.330859507	0.217616435	0.000000000153	1	MANEAL;MANEAL;MANEAL	NM_001113482;NM_001031740;NM_152496	Body;Body;TSS200	chr1:38259095-38260427	S_Shore
cg26947127	0.78295783	1.017514403	2.34E-34	1.62792198	0.140763129	0.000000000153	12	APOLD1	NM_001130415	Body
cg12194336	0.713867269	0.944278536	3.18E-34	1.058310291	0.13467289	0.000000000236	3	FLNB;FLNB;FLNB;FLNB	NM_001164319;NM_001164317;NM_001164318;NM_001457	Body;Body;Body;Body
cg06559756	0.804372197	0.755348599	3.47E-34	1.180791845	0.19901073	0.000000000153	17	PITPNC1;PITPNC1	NM_181671;NM_012417	Body;Body
cg18310639	0.744587406	-0.877807294	3.52E-34	-1.225274962	-0.192261151	0.000000000153	1	CAPN2;CAPN2	NM_001748;NM_001146068	Body;Body	chr1:223899990-223900823	S_Shelf
cg15034393	0.771334632	-1.008685537	3.91E-34	-1.434244389	-0.238380758	0.000000000153	3
cg10794086	0.763023029	0.950865783	4.15E-34	1.391120561	0.099481827	0.000000000153	6	HLA-E	NM_005516	TSS1500	chr6:30457369-30458175	N_Shore
cg10512376	0.724023676	-0.852855288	5.62E-34	-1.074433262	-0.183238476	0.000000000153	4	EMCN;EMCN	NM_001159694;NM_016242	TSS1500;TSS1500
cg18451156	0.812133251	0.74842515	5.94E-34	1.305747735	0.103856088	0.000000000153	12	CHFR;CHFR;CHFR;CHFR;CHFR	NM_001161345;NM_001161347;NM_018223;NM_001161346;NM_001161344	Body;Body;Body;Body;Body
cg08738403	0.795179255	-0.879221578	6.94E-34	-1.313546661	-0.097985771	0.000000000153	7	AHCYL2;AHCYL2;AHCYL2;AHCYL2	NM_001130720;NM_001130723;NM_015328;NM_001130722	Body;TSS200;Body;TSS200
cg05371578	0.795950729	0.768799661	7.25E-34	1.160132824	0.170804384	0.000000000153	3	ZIC1	NM_003412	1stExon	chr3:147126988-147128999	Island
cg08892370	0.814272261	0.922451192	9.93E-34	1.377868969	0.154538027	0.000000000153	1	MGC12982	NR_026878	Body	chr1:47899125-47899398	N_Shore
cg01691182	0.786588413	-0.835306249	1e-33	-1.436056081	-0.04482089	0.000000000153	7	VOPP1	NM_030796	Body	chr7:55639277-55640599	N_Shore
cg24931632	0.803750623	0.794148265	1.02E-33	1.099798302	0.171156811	0.000000000153	1	MGC12982	NR_026878	Body	chr1:47899661-47900385	Island
cg26530942	0.74406134	-0.860175663	1.14E-33	-1.012321765	-0.172904324	0.000000000153	2	ARMC9	NM_025139	Body	chr2:232114520-232114738	N_Shelf
cg19811148	0.772981186	-1.002706731	1.21E-33	-1.252607902	-0.167781297	0.000000000153	1
cg00417323	0.794320607	-0.829755447	1.42E-33	-1.210847121	-0.166267414	0.000000000153	18				chr18:29303960-29304254	S_Shelf
cg04918831	0.795669579	1.131151533	1.74E-33	1.988426082	0.170914403	0.000000000153	1	CHML;CHML;OPN3	NM_001821;NM_001821;NM_014322	3'UTR;1stExon;Body
cg01543603	0.792327189	0.907648607	1.84E-33	1.266367087	0.187944368	0.000000000153	16	ANKRD11	NM_013275	5'UTR
cg10827488	0.79310318	0.882935658	2.06E-33	1.274293636	0.163424308	0.000000000153	11	ZBTB16;ZBTB16	NM_006006;NM_001018011	Body;Body	chr11:113953620-113953839	Island
cg20591472	0.822298308	0.869980797	2.14E-33	1.283358872	0.199391035	0.000000000153	1	SYPL2	NM_001040709	TSS200	chr1:110008962-110010124	Island
cg03359362	0.743805929	-0.940811724	2.29E-33	-1.444234844	-0.085724185	0.000000000153	19	SLC1A5;SLC1A5;SLC1A5	NM_001145145;NM_005628;NM_001145144	TSS1500;Body;5'UTR	chr19:47290585-47291983	N_Shore
cg04006143	0.653643546	-1.071303643	3.11E-33	-1.188454142	-0.181108773	0.000000000153	4	NDUFC1	NM_002494	TSS1500	chr4:140216727-140217078	S_Shore
cg22768222	0.779219313	-0.848063315	3.58E-33	-1.264295923	-0.21554958	0.000000000153	6	RUNX2;RUNX2	NM_001015051;NM_001024630	Body;Body	chr6:45387346-45388164	N_Shelf
cg18034299	0.766454121	-0.733032591	4.3E-33	-1.060293624	-0.165205657	0.000000000153	5	ERGIC1	NM_001031711	Body
cg18150280	0.696198787	-1.057448078	5.39E-33	-1.284081639	-0.178649014	0.000000000153	1	RGS2	NM_002923	TSS1500	chr1:192777632-192778198	N_Shore
cg12711760	0.718650402	-0.928627707	5.5E-33	-1.195456763	-0.147662082	0.000000000153	11	NAV2;NAV2;NAV2;NAV2	NM_182964;NM_001111018;NM_145117;NM_001111019	Body;Body;Body;Body
cg23149300	0.743779466	-0.767015315	5.53E-33	-1.066995328	-0.139071658	0.000000000153	10
cg25345178	0.834711971	0.85843042	5.88E-33	1.417913058	0.167508183	0.000000000153	8				chr8:72459564-72460523	Island
cg04427498	0.760256374	0.829395686	6.09E-33	1.068578428	0.182220657	0.000000000153	7				chr7:20830567-20830817	Island
cg17725019	0.757267748	1.029550252	6.24E-33	1.568879387	0.136127961	0.000000000153	22	PIK3IP1;PIK3IP1	NM_052880;NM_001135911	3'UTR;3'UTR
cg14425733	0.77119	-1.203428893	8.71E-33	-1.637154211	-0.159043124	0.000000000153	22	LOC150381;C22orf26	NR_027034;NM_018280	Body;TSS1500	chr22:46449632-46450115	S_Shore
cg07094298	0.809158089	-0.872202057	9.07E-33	-1.589934575	-0.218692874	0.000000000153	4	TNIP2;TNIP2	NM_024309;NM_001161527	Body;Body
cg22805381	0.74988861	-0.86692303	9.54E-33	-1.082264965	-0.173967264	0.000000000153	14
cg27589809	0.785026094	-0.714223504	1.17E-32	-1.026024101	-0.157203006	0.000000000153	3	CISH;CISH	NM_013324;NM_145071	TSS1500;TSS1500	chr3:50648939-50649829	S_Shore
cg25351606	0.817398161	0.808482167	1.33E-32	1.319970695	0.220567541	0.000000000153	6				chr6:100917205-100917523	Island
cg11142333	0.834682492	-0.716006278	1.4E-32	-1.11512804	-0.163588069	0.000000000153	1	ZBTB37;ZBTB37	NM_032522;NM_001122770	Body;Body	chr1:173837172-173837917	S_Shelf
cg13300273	0.778985505	0.915654574	1.42E-32	1.351432742	0.221321127	0.000000000153	1	GPR25	NM_005298	1stExon	chr1:200842196-200843388	Island
cg02840794	0.804461223	-0.651532053	1.43E-32	-1.213212654	-0.058221276	0.000000000153	10	HPS6	NM_024747	1stExon	chr10:103824894-103825778	Island
cg01106881	0.70527649	-1.181492652	1.68E-32	-1.772721136	-0.198529899	0.000000000153	2				chr2:220222902-220223854	S_Shelf
cg02383785	0.760079752	0.890731376	1.74E-32	1.156273055	0.142039924	0.000000000153	7				chr7:127806677-127808849	Island
cg17241310	0.779988659	0.8040411	1.93E-32	1.207702454	0.198772377	0.000000000153	1	BARHL2	NM_020063	TSS200	chr1:91182509-91182857	Island
cg01904393	0.779500599	-0.748760556	2.16E-32	-1.186749859	-0.09642016	0.000000000153	12				chr12:51818460-51819166	N_Shelf
cg01770755	0.805409045	0.714461535	2.16E-32	1.139055167	0.140497836	0.000000000153	15				chr15:41913333-41914360	Island
cg05995267	0.799505906	-0.636848796	2.2E-32	-1.052380294	-0.093152944	0.000000000153	16	PRRT2	NM_145239	TSS1500	chr16:29823163-29823906	N_Shore
cg18826637	0.735019028	-1.279573568	2.23E-32	-1.719318377	-0.289280754	0.000000000153	2
cg11563680	0.816052868	0.718620496	2.23E-32	1.077247817	0.17671511	0.000000000153	6				chr6:100917205-100917523	Island
cg26811385	0.723097682	-0.943182478	2.31E-32	-1.345732121	-0.150176607	0.000000000153	4
cg22794214	0.790617768	1.082914566	2.4E-32	1.894361732	0.174266602	0.000000000153	1	HIVEP3;HIVEP3	NM_024503;NM_001127714	5'UTR;5'UTR	chr1:42127380-42128632	N_Shelf
cg07945335	0.786304236	-0.70010339	2.52E-32	-1.034156223	-0.125718042	0.000000000153	17	CD300LG;CD300LG;CD300LG;CD300LG	NM_145273;NM_001168322;NM_001168324;NM_001168323	TSS200;TSS200;TSS200;TSS200
cg03593550	0.765802666	0.666986221	2.61E-32	1.014472154	0.165352696	0.000000000153	19	CACNG8;MIR935	NM_031895;NR_030632	Body;TSS200	chr19:54485303-54486322	Island
cg27050153	0.813490506	0.70762589	2.67E-32	1.122765228	0.17047342	0.000000000153	14				chr14:102025989-102031567	Island
cg04467618	0.80342952	0.758770332	2.81E-32	1.12016418	0.163275004	0.000000000153	6	TCF21;TCF21	NM_198392;NM_003206	1stExon;1stExon	chr6:134210639-134211218	Island
cg00108098	0.776688252	-0.841255786	2.9E-32	-1.229979656	-0.200204609	0.000000000154	3	SEMA5B	NM_001031702	Body	chr3:122640713-122641355	N_Shelf
cg01557798	0.750341055	0.745026385	3.66E-32	1.00764582	0.149791114	0.000000000153	1	OBSCN;OBSCN	NM_052843;NM_001098623	Body;Body	chr1:228399471-228402037	Island
cg08998192	0.736414385	-0.851860205	4.04E-32	-1.076776972	-0.183410394	0.000000000153	6	TAP2;TAP2	NM_000544;NM_018833	Body;Body	chr6:32806284-32806669	N_Shore
cg26122963	0.787196294	-0.710788717	4.85E-32	-1.040978218	-0.178009773	0.000000000153	7	PCOLCE	NM_002593	TSS1500	chr7:100201614-100203652	N_Shelf
cg20437098	0.752056758	1.061617837	5.45E-32	1.592122671	0.129533429	0.000000000153	2	RNF144A	NM_014746	5'UTR	chr2:7057530-7058433	S_Shore
cg21325715	0.782723632	-0.722861818	6.34E-32	-1.056996471	-0.181140438	0.000000000153	17
cg12598211	0.756685647	0.819066389	7.13E-32	1.320193805	0.10371726	0.000000000153	12				chr12:123634826-123636176	N_Shore
cg11931953	0.790620927	0.900969913	7.44E-32	1.538149938	0.102940408	0.000000000153	7	FOXK1	NM_001037165	Body	chr7:4784820-4785058	N_Shelf
cg05942128	0.815962188	0.752642475	7.91E-32	1.063746902	0.129415332	0.000000000153	2	HOXD11	NM_021192	TSS200	chr2:176971706-176972305	Island
cg23341182	0.773210354	-0.869062485	8.97E-32	-1.267836764	-0.174970227	0.000000000153	10	BLOC1S2;BLOC1S2	NM_173809;NM_001001342	TSS1500;TSS1500	chr10:102046142-102046632	S_Shore
cg05689413	0.777335389	-0.784714866	9.42E-32	-1.262639972	-0.211039523	0.000000000153	6	MED20	NM_004275	Body	chr6:41888868-41889563	N_Shelf
cg03699074	0.785738525	-0.859941678	9.82E-32	-1.582079713	-0.134309426	0.000000000153	16	FAM38A	NM_001142864	Body	chr16:88850204-88850537	N_Shore
cg07102001	0.824247112	0.885450425	9.82E-32	1.521709647	0.229716134	0.000000000153	16	LOC100129637	NR_024488	Body	chr16:87736652-87736907	N_Shore
cg06723863	0.842962591	1.293553343	9.89E-32	2.129531784	0.187640242	0.000000000153	16	ESRP2;ESRP2	NM_024939;NM_024939	1stExon;5'UTR	chr16:68269010-68272143	Island
cg08484479	0.755509649	0.953196043	1.38E-31	1.416698156	0.095986817	0.000000000153	5	BRD9;BRD9;BRD9	NR_027633;NM_001009877;NM_023924	Body;Body;Body
cg24466241	0.803861334	0.66903688	1.51E-31	1.089417724	0.161605664	0.000000000153	1	ZYG11A	NM_001004339	Body	chr1:53308294-53309262	Island
cg04598121	0.825617787	0.747500751	1.6E-31	1.171414872	0.161180736	0.000000000153	8	PENK;PENK	NM_001135690;NM_006211	Body;1stExon	chr8:57358126-57359415	Island
cg07398791	0.720451331	-0.790447771	1.89E-31	-1.067765967	-0.178941148	0.000000000153	5	TNFAIP8	NM_001077654	Body
cg20690125	0.765142426	0.871213564	1.91E-31	1.194727925	0.167023069	0.000000000153	17	RHBDF2;RHBDF2	NM_001005498;NM_024599	Body;Body	chr17:74475239-74475452	S_Shore
cg12033216	0.816225366	-0.69099618	1.93E-31	-1.123362482	-0.172764493	0.000000000153	14
cg27409771	0.739908491	-0.793093403	2.16E-31	-1.05464881	-0.177115091	0.000000000153	16
cg05207048	0.800705414	-0.742265707	2.36E-31	-1.244322535	-0.14436576	0.000000000153	5	ODZ2	NM_001122679	Body
cg18660898	0.783376778	-0.879333759	2.68E-31	-1.549451629	-0.13662558	0.000000000153	1	CDC42SE1;CDC42SE1;MLLT11	NM_001038707;NM_020239;NM_006818	5'UTR;5'UTR;TSS1500	chr1:151031767-151032352	N_Shore
cg01460436	0.802271314	0.867714868	2.85E-31	1.306722254	0.182130259	0.000000000155	20	SLC12A5;SLC12A5	NM_020708;NM_001134771	3'UTR;3'UTR	chr20:44685771-44687610	Island
cg03630790	0.744004726	1.002745028	3.55E-31	1.578948037	0.118808182	0.000000000153	3	TGFBR2;TGFBR2	NM_001024847;NM_003242	Body;Body
cg05347965	0.774694152	0.702016246	3.78E-31	1.119062837	0.157759359	0.000000000153	17	MSI2;MSI2	NM_138962;NM_170721	Body;Body
cg07314829	0.783789053	0.818076039	4.61E-31	1.242355338	0.151810701	0.000000000153	1	ADORA3	NM_001081976	Body	chr1:112058184-112058590	Island
cg19505546	0.752305167	1.140489664	4.66E-31	1.505652923	0.185897317	0.000000000153	5				chr5:139017133-139017668	Island
cg03215181	0.72899749	1.108166372	5.04E-31	1.357220001	0.222467018	0.000000000153	4	TRPC3	NM_001130698	TSS1500	chr4:122871412-122873182	S_Shore
cg00439658	0.828731533	0.809726486	5.13E-31	1.407475664	0.169812843	0.000000000153	17	GRIN2C	NM_000835	Body	chr17:72848166-72848901	Island
cg08128734	0.767392216	-1.017765859	5.31E-31	-1.513557466	-0.240406168	0.000000000153	1	RASSF5;RASSF5	NM_182663;NM_182664	Body;Body	chr1:206680236-206681444	S_Shelf
cg20608786	0.723074668	1.03781322	5.34E-31	1.528946281	0.180398823	0.000000000153	10	RGS10;RGS10	NM_001005339;NM_002925	Body;Body
cg07855319	0.755935355	-0.837928965	5.53E-31	-1.104781966	-0.171274561	0.000000000153	16
cg19789753	0.719312211	-0.843121361	5.55E-31	-1.09732831	-0.08803243	0.000000000153	2				chr2:242805752-242806034	Island
cg16536329	0.80704626	0.720103221	5.74E-31	1.167834495	0.160970546	0.000000000158	5	ZNF454	NM_182594	TSS200	chr5:178367620-178368725	Island
cg15084543	0.698899751	1.107982726	6.09E-31	1.261855835	0.208420578	0.000000000153	1	ELTD1;ELTD1	NM_022159;NM_022159	5'UTR;1stExon	chr1:79472281-79472537	Island
cg08322234	0.748660909	0.870656557	6.41E-31	1.3682278	0.149672202	0.000000000153	17	MSI2;MSI2	NM_138962;NM_170721	Body;Body
cg14016177	0.740057944	0.86644286	6.74E-31	1.137064081	0.194516139	0.000000000153	9				chr9:131965037-131965636	Island
cg17827670	0.779111975	-0.847707615	6.76E-31	-1.271185483	-0.138318505	0.000000000153	7	AHCYL2;AHCYL2;AHCYL2;AHCYL2;AHCYL2;AHCYL2	NM_001130722;NM_001130720;NM_001130723;NM_001130723;NM_001130722;NM_015328	1stExon;Body;1stExon;5'UTR;5'UTR;Body
cg12165685	0.767956326	-0.794177315	6.79E-31	-1.250146458	-0.115638409	0.000000000153	19	SLC1A5;SLC1A5;SLC1A5;SLC1A5	NM_001145145;NM_001145145;NM_005628;NM_001145144	1stExon;5'UTR;Body;5'UTR	chr19:47290585-47291983	N_Shelf
cg09139128	0.766585577	-1.019662891	7.03E-31	-1.298983945	-0.169912977	0.000000000219	6	PACSIN1	NM_020804	5'UTR	chr6:34494990-34495309	N_Shelf
cg23251200	0.780488913	-0.895870228	7.56E-31	-1.219047681	-0.19261819	0.000000000165	10
cg00495443	0.677935507	0.988251609	8.51E-31	1.070922944	0.136528496	0.000000000176	22	IL17RA	NM_014339	Body	chr22:17565517-17566990	S_Shore
cg01719405	0.719099098	-1.098746553	9.21E-31	-1.497278705	-0.228136803	0.000000000153	14
cg04621997	0.719214931	-0.897525706	1.36E-30	-1.168984756	-0.182866179	0.000000000153	10				chr10:45360174-45360526	N_Shelf
cg11846112	0.817898349	0.771095049	1.59E-30	1.213577198	0.172585889	0.000000000153	1				chr1:227729515-227730492	Island
cg17515024	0.759646218	-0.739870026	1.91E-30	-1.155215329	-0.106516301	0.000000000153	1	HIST3H2BB	NM_175055	TSS1500	chr1:228645196-228646434	N_Shore
cg10256249	0.7262997	0.828304428	1.96E-30	1.013001923	0.160183421	0.000000000164	2	SPRED2	NM_181784	Body	chr2:65657768-65659986	N_Shore
cg20456243	0.723701383	-0.817587947	2.1E-30	-1.028411815	-0.17632804	0.000000000153	2	SPEG	NM_005876	Body	chr2:220348955-220349784	S_Shelf
cg18322569	0.784163983	0.969821535	2.41E-30	1.428136087	0.204540264	0.000000000153	1	BARHL2;BARHL2	NM_020063;NM_020063	5'UTR;1stExon	chr1:91182509-91182857	Island
cg19573580	0.72408001	1.27245645	2.86E-30	1.891185772	0.129317664	0.000000000153	6	FLOT1	NM_005803	Body	chr6:30710307-30712440	N_Shelf
cg07092212	0.795219645	-0.658455427	2.89E-30	-1.257000249	-0.174056648	0.000000000153	11	DGKZ;DGKZ;DGKZ;DGKZ	NM_201533;NM_001105540;NM_003646;NM_201532	Body;TSS1500;Body;Body
cg26248284	0.843914368	0.887194766	2.93E-30	1.532231988	0.215360981	0.00000000018	4	LIMCH1;LIMCH1;LIMCH1;LIMCH1;LIMCH1;LIMCH1	NM_001112717;NM_014988;NM_001112718;NM_001112718;NM_001112717;NM_014988	1stExon;5'UTR;1stExon;5'UTR;5'UTR;1stExon	chr4:41362252-41363639	Island
cg07211259	0.826218391	-1.086337139	3.24E-30	-2.324936744	-0.290171493	0.000000000153	9	PDCD1LG2	NM_025239	TSS200
cg18720486	0.691812867	1.173447501	3.26E-30	1.291133557	0.215959727	0.000000000399	3	SHQ1	NM_018130	Body
cg10806645	0.782391534	-0.662728679	3.46E-30	-1.125204773	-0.116416021	0.000000000153	2	LRRFIP1;LRRFIP1;LRRFIP1;LRRFIP1;LRRFIP1	NM_001137553;NM_004735;NM_001137550;NM_001137552;NM_001137551	Body;Body;Body;Body;Body	chr2:238643905-238644109	N_Shelf
cg03350900	0.788541205	0.786282395	3.78E-30	1.186026116	0.145454984	0.000000000153	6	SOBP	NM_018013	Body	chr6:107955163-107956693	Island
cg17221226	0.735160807	-0.921518511	3.84E-30	-1.181209814	-0.19243969	0.000000000167	11	NRXN2;NRXN2	NM_138732;NM_015080	Body;Body	chr11:64409877-64411253	S_Shelf
cg22304262	0.749372892	-0.895635022	3.96E-30	-1.028182382	-0.136131413	0.000000000167	19	SLC1A5;SLC1A5;SLC1A5	NM_005628;NM_001145144;NM_001145145	Body;5'UTR;Body	chr19:47290585-47291983	N_Shelf
cg17885226	0.790603482	0.899177839	4.56E-30	1.410303208	0.225753549	0.000000000153	6				chr6:105388190-105389545	Island
cg06782035	0.804642988	0.913955958	4.63E-30	1.43005849	0.169456766	0.000000000153	5	MARCH11	NM_001102562	Body	chr5:16179064-16180420	Island
cg23003085	0.772124696	-0.778292383	5e-30	-1.328298113	-0.155684294	0.000000000153	11	PRDX5;PRDX5;TRMT112;PRDX5	NM_012094;NM_181652;NM_016404;NM_181651	TSS1500;TSS1500;3'UTR;TSS1500	chr11:64084646-64086057	N_Shore
cg00791074	0.748887012	-0.751662901	5.05E-30	-1.135748676	-0.182315838	0.000000000153	6	MTHFD1L	NM_015440	TSS1500	chr6:151186747-151188112	N_Shore
cg02610723	0.749410032	-0.863628048	5.13E-30	-1.394626263	-0.143129737	0.000000000153	16	FAM38A	NM_001142864	Body	chr16:88850204-88850537	Island
cg16519923	0.740229917	-0.870558351	5.36E-30	-1.086732012	-0.178832728	0.000000000225	16	ITGAL;ITGAL	NM_002209;NM_001114380	Body;Body	chr16:30485382-30485721	S_Shore
cg08537367	0.709220597	0.953390704	6.62E-30	1.167194111	0.191688341	0.000000000159	16	ZCCHC14	NM_015144	Body
cg01693026	0.825553151	0.821972148	7.49E-30	1.308297405	0.142720942	0.000000000153	14	DIO3;MIR1247	NM_001362;NR_031649	TSS1500;TSS200	chr14:102025989-102031567	Island
cg02930721	0.788046928	1.044534897	7.72E-30	1.811586447	0.181308053	0.000000000153	16	ANKRD11	NM_013275	Body	chr16:89371981-89373514	S_Shore
cg06271561	0.731533013	-0.853403058	8.8E-30	-1.010563135	-0.158527742	0.000000000278	15	ALPK3	NM_020778	TSS200	chr15:85360192-85360574	N_Shore
cg00495775	0.805969146	0.699693743	1.03E-29	1.111445925	0.139767665	0.000000000153	2	HOXD11	NM_021192	TSS200	chr2:176971706-176972305	Island
cg10189695	0.810008243	0.722467282	1.04E-29	1.274962122	0.179654265	0.000000000153	4	GPR78;GPR78	NM_080819;NM_080819	1stExon;5'UTR	chr4:8582036-8583364	Island
cg04348305	0.767428835	1.366543125	1.24E-29	2.322772848	0.165156811	0.000000000153	20	PYGB	NM_002862	Body	chr20:25228300-25229402	S_Shore
cg25691553	0.748318314	-0.93371122	1.26E-29	-1.331959902	-0.108277594	0.000000000153	3	NDUFAF3;DALRD3;NDUFAF3;MIR425;NDUFAF3;NDUFAF3	NM_199074;NM_018114;NM_199070;NR_029948;NM_199069;NM_199073	TSS200;5'UTR;TSS1500;TSS1500;TSS1500;TSS1500	chr3:49058325-49059986	N_Shore
cg07060551	0.83033885	0.691621117	1.26E-29	1.216226625	0.174533782	0.000000000153	19	SHANK1	NM_016148	Body	chr19:51198143-51198460	Island
cg04632997	0.759357132	-0.742063668	1.3E-29	-1.020550397	-0.159942308	0.000000000153	20	LAMA5	NM_005560	Body	chr20:60905897-60906226	N_Shore
cg16201146	0.762640066	-0.809348955	1.58E-29	-1.11490011	-0.170445008	0.000000000153	20				chr20:19192459-19193902	N_Shore
cg00259097	0.755907504	0.886587171	1.6E-29	1.429451226	0.172642817	0.000000000153	16	VAC14	NM_018052	Body
cg16881676	0.759893239	-0.815194209	1.7E-29	-1.36852953	-0.154461063	0.000000000153	12	TUBA1C	NM_032704	Body	chr12:49658246-49659175	S_Shore
cg26815395	0.769605812	-0.609505429	2.04E-29	-1.040428132	-0.145146923	0.000000000153	1
cg22396959	0.821823431	-0.814674055	2.14E-29	-1.250874443	-0.152481665	0.000000000154	1	PPAP2B;PPAP2B	NM_177414;NM_003713	Body;Body
cg21911021	0.781056842	0.904304612	2.2E-29	1.406760615	0.186628776	0.000000000153	19	ZIK1	NM_001010879	TSS1500	chr19:58094739-58095764	Island
cg06570224	0.814836583	0.64740244	2.25E-29	1.038027413	0.172681271	0.000000000153	3				chr3:157812053-157812764	Island
cg14473924	0.798713018	0.759419772	2.28E-29	1.082561263	0.180411469	0.000000000154	3	PDZRN3	NM_015009	TSS200	chr3:73673230-73674375	Island
cg27178772	0.752456393	0.872600363	2.29E-29	1.349763147	0.138188205	0.000000000153	6	PNRC1	NM_006813	3'UTR	chr6:89790137-89791781	S_Shelf
cg19556572	0.748065679	1.17212983	2.4E-29	1.811386052	0.12089883	0.000000000153	9	AKNA	NM_030767	TSS200	chr9:117160139-117161064	N_Shelf
cg11084334	0.725366949	0.946702362	2.41E-29	1.475613964	0.194809456	0.000000000153	3	LHFPL4	NM_198560	Body	chr3:9594068-9594328	Island
cg05121480	0.766502995	0.860608159	2.54E-29	1.189427463	0.136767189	0.000000000153	3	SST	NM_001048	Body	chr3:187387914-187388176	N_Shore
cg06268694	0.819409913	0.673897691	2.82E-29	1.18801807	0.184545893	0.000000000153	22	CELSR1	NM_014246	1stExon	chr22:46929317-46934861	Island
cg01400750	0.660523957	1.193232584	2.91E-29	1.340338949	0.132638273	0.000000000165	4	ANAPC10	NM_014885	Body
cg06602847	0.812522851	0.639075161	2.92E-29	1.032235734	0.14487065	0.000000000153	9	DBC1;DBC1	NM_014618;NM_014618	5'UTR;1stExon	chr9:122131086-122132214	Island
cg16541931	0.764499575	0.796973666	3.12E-29	1.081400343	0.116339807	0.000000000153	10	LOC100128811;GPR158	NR_027333;NM_020752	Body;TSS1500	chr10:25463756-25465639	Island
cg13974632	0.81785103	0.646508207	3.17E-29	1.075074642	0.169271811	0.000000000154	11	BDNF;BDNF;BDNF;BDNF;BDNF	NM_170731;NM_170732;NM_001143806;NM_001143807;NM_001143805	Body;5'UTR;5'UTR;5'UTR;5'UTR	chr11:27740644-27741236	Island
cg23077820	0.693074601	0.910538027	3.31E-29	1.15570183	0.192166587	0.000000000153	2	PAX3;PAX3;PAX3;PAX3;PAX3;PAX3	NM_181458;NM_181461;NM_181459;NM_181460;NM_181457;NM_001127366	Body;Body;Body;Body;Body;Body	chr2:223155726-223156154	N_Shore
cg06482428	0.824015212	0.776665052	3.49E-29	1.345124601	0.183380132	0.000000000153	4	KCNIP4	NM_147182	5'UTR	chr4:21950085-21950346	Island
cg19211800	0.813444491	0.784683284	3.79E-29	1.188232169	0.133000604	0.000000000153	6	MARCKS	NM_002356	1stExon	chr6:114179734-114181226	N_Shore
cg16061498	0.810084748	0.746639255	4.1E-29	1.180142704	0.156862737	0.000000000153	18				chr18:55094825-55096310	Island
cg22584802	0.775599466	-0.786870244	4.18E-29	-1.224084427	-0.14669513	0.000000000153	7	AHCYL2;AHCYL2;AHCYL2;AHCYL2	NM_001130720;NM_001130723;NM_015328;NM_001130722	Body;TSS200;Body;TSS200
cg24130561	0.793498555	1.055816669	4.2E-29	1.867326427	0.221515741	0.000000000153	14	DICER1	NM_177438	5'UTR	chr14:95623080-95624220	N_Shore
cg13607323	0.807339883	-0.671689878	4.25E-29	-1.05470039	-0.17267512	0.000000000153	5
cg18529010	0.760446227	-0.751845263	4.36E-29	-1.046010249	-0.170738279	0.000000000153	7	CHN2	NM_004067	Body
cg00619263	0.745692312	-0.869759321	4.46E-29	-1.096218262	-0.154103833	0.000000000176	5
cg09586583	0.781938682	0.614131118	4.98E-29	1.036758132	0.119555739	0.000000000153	1	SSBP3;SSBP3;SSBP3	NM_001009955;NM_018070;NM_145716	Body;Body;Body
cg12265950	0.776940727	-0.895688314	5.06E-29	-1.418158788	-0.223960018	0.000000000153	11				chr11:123172454-123173104	S_Shore
cg11439695	0.747022935	-0.772889351	5.14E-29	-1.005049116	-0.169639719	0.000000000164	12	CACNA1C;CACNA1C;CACNA1C;CACNA1C;CACNA1C;CACNA1C;CACNA1C;CACNA1C;C	NM_001129844;NM_001129827;NM_001129839;NM_001129834;NM_001129841;NM_000719;NM_001129830;NM_	Body;Body;Body;Body;Body;Body;Body;Body;Body;Body;Body;
cg14171514	0.80367958	-0.966716691	5.18E-29	-1.520398272	-0.255539522	0.000000000153	11	AHNAK;AHNAK	NM_024060;NM_001620	5'UTR;5'UTR
cg00072675	0.764566384	-0.795938931	5.35E-29	-1.210410156	-0.183770062	0.000000000157	1				chr1:56943401-56943669	N_Shore
cg27106513	0.743656794	0.776994287	5.37E-29	1.031853924	0.133308573	0.000000000154	8	RGS20	NM_170587	Body	chr8:54789581-54790665	Island
cg05209584	0.840750833	0.969467627	5.81E-29	1.724741777	0.213837804	0.000000000166	5	FBN2	NM_001999	1stExon	chr5:127872563-127874945	Island
cg19414741	0.822178942	0.660415744	5.89E-29	1.052746687	0.152907815	0.000000000153	8	PENK;PENK	NM_006211;NM_001135690	Body;Body	chr8:57358126-57359415	Island
cg24143221	0.712176354	-0.878068478	6.08E-29	-1.124263455	-0.168661776	0.000000000157	6	HSPA1L	NM_005527	5'UTR	chr6:31782872-31785190	N_Shelf
cg17971578	0.768463227	-0.763324216	6.49E-29	-1.095248784	-0.168644476	0.000000000153	1	STK40	NM_032017	TSS1500	chr1:36851089-36851873	S_Shore
cg00524374	0.786212156	-0.91326158	6.84E-29	-1.565470653	-0.22869728	0.000000000153	10
cg02703563	0.785667459	-0.785218999	7.19E-29	-1.085653767	-0.159978023	0.000000000157	10
cg20711030	0.761576734	-0.730125873	7.26E-29	-1.01642929	-0.167812078	0.000000000174	7				chr7:150901550-150901978	N_Shelf
cg11576424	0.692927099	-0.93717638	7.36E-29	-1.111667657	-0.182731824	0.000000000153	5	C5orf56	NM_001013717	5'UTR	chr5:131746225-131746876	S_Shelf
cg18100079	0.789377038	-0.619601901	7.84E-29	-1.000330132	-0.171226333	0.000000000153	8				chr8:98636694-98636904	S_Shelf
cg12899747	0.730287949	-1.087957194	7.85E-29	-1.726117187	-0.234048259	0.000000000153	3
cg22143698	0.718190362	1.124566675	7.93E-29	1.394651758	0.230822464	0.000000000203	5	ANKRD33B	NM_001164440	Body
cg11840035	0.759952465	1.017047643	8.67E-29	1.696135165	0.138717359	0.000000000153	1
cg15198193	0.7628901	1.122489632	8.79E-29	1.85644914	0.170115374	0.000000000153	1	KIAA1614	NM_020950	3'UTR
cg11412248	0.721860606	-0.884295245	1.07E-28	-1.134202514	-0.193713653	0.000000000153	15	CHRNB4	NM_000750	Body	chr15:78933187-78933821	N_Shelf
cg10836392	0.835347559	0.565888953	1.09E-28	1.029630217	0.167047458	0.000000000154	22	SULT4A1	NM_014351	1stExon	chr22:44257942-44258612	Island
cg26554592	0.848673929	0.797942161	1.14E-28	1.342896641	0.160198527	0.000000000154	10	SORCS1;SORCS1	NM_001013031;NM_052918	TSS200;TSS200	chr10:108923780-108924805	Island
cg13944685	0.77152802	-0.713155154	1.15E-28	-1.02356029	-0.125763458	0.000000000153	11	IL18BP;IL18BP;IL18BP;IL18BP;IL18BP;IL18BP	NM_001145057;NM_001039660;NM_001145055;NM_001039659;NM_173042;NM_173042	TSS200;5'UTR;TSS1500;5'UTR;5'UTR;1stExon
cg22454769	0.785837552	0.867390162	1.24E-28	1.541160732	0.260066127	0.000000000153	2	FHL2;FHL2;FHL2;FHL2	NM_001039492;NM_001450;NM_201557;NM_201555	TSS200;TSS200;5'UTR;TSS200	chr2:106014878-106015884	Island
cg23601905	0.760966766	1.184507014	1.25E-28	1.489543694	0.170245572	0.0000000002	17	RAI1	NM_030665	5'UTR
cg19811994	0.758380436	-0.996498135	1.3E-28	-1.216521434	-0.14603972	0.000000000253	3	RASSF1;RASSF1;RASSF1;RASSF1	NM_170713;NM_170714;NM_007182;NM_170712	Body;Body;Body;5'UTR	chr3:50374264-50375629	N_Shore
cg26695387	0.759259388	-0.904265758	1.33E-28	-1.503531538	-0.133072077	0.000000000153	17	MAP2K3	NM_145109	Body	chr17:21187552-21188443	S_Shore
cg19607021	0.748535736	-0.830265531	1.35E-28	-1.068189986	-0.167814122	0.000000000165	5
cg06370069	0.69228801	-0.863015945	1.38E-28	-1.048431272	-0.177188423	0.000000000154	10	CHST3	NM_004273	5'UTR	chr10:73723711-73724770	S_Shelf
cg06874016	0.747540904	-0.715101728	1.45E-28	-1.076172731	-0.166787768	0.000000000153	17	NKIRAS2;NKIRAS2;NKIRAS2;NKIRAS2;NKIRAS2	NM_001144927;NM_001144928;NM_017595;NM_001144929;NM_001001349	3'UTR;3'UTR;3'UTR;3'UTR;3'UTR
cg26885220	0.776656344	0.9567425	1.45E-28	1.566261602	0.163788834	0.000000000153	1	DNAJC6	NM_014787	Body	chr1:65775018-65775746	Island
cg17202781	0.733553714	-0.912237195	1.47E-28	-1.358521577	-0.083464825	0.000000000153	3				chr3:5019876-5022223	N_Shore
cg15171154	0.731424271	1.299452665	1.47E-28	2.043702016	0.188911751	0.000000000153	3	TGFBR2;TGFBR2	NM_001024847;NM_003242	Body;Body
cg26921969	0.771860942	0.745956026	1.67E-28	1.08405092	0.159227672	0.000000000153	5
cg22331294	0.780948887	-0.734938124	1.78E-28	-1.247586725	-0.184581646	0.000000000153	3	LIMD1	NM_014240	Body
cg17809945	0.71648142	-1.004532922	1.82E-28	-1.142725987	-0.153079075	0.000000000222	2	SDPR	NM_004657	TSS1500
cg22363368	0.730101174	-0.899697342	1.83E-28	-1.233825374	-0.198517614	0.000000000156	2
cg01406381	0.745406435	-1.228872317	1.86E-28	-1.788133541	-0.178274427	0.000000000153	19	SLC1A5;SLC1A5;SLC1A5	NM_001145145;NM_005628;NM_001145144	TSS200;Body;5'UTR	chr19:47290585-47291983	N_Shelf
cg06164440	0.733877323	-0.811312454	1.92E-28	-1.14848856	-0.173582542	0.000000000153	8	SORBS3;SORBS3	NM_001018003;NM_005775	3'UTR;3'UTR	chr8:22436295-22437076	N_Shelf
cg04885881	0.757889096	-0.823236653	1.95E-28	-1.2202055	-0.205824163	0.000000000153	1				chr1:11119030-11120634	S_Shelf
cg10501210	0.836302491	-1.069142397	2.01E-28	-1.859777453	-0.17248135	0.000000000153	1
cg14791639	0.668968927	-1.148920236	2.07E-28	-1.218194838	-0.184704415	0.000000000295	6	ATXN1;ATXN1	NM_001128164;NM_000332	5'UTR;5'UTR
cg18490846	0.763687703	-0.771482943	2.07E-28	-1.088509167	-0.145633969	0.000000000162	17	C17orf73	NR_024626	TSS1500
cg25147376	0.821272209	0.833974838	2.14E-28	1.282172603	0.133222027	0.000000000154	1	ILDR2	NM_199351	Body	chr1:166889776-166890649	Island
cg07217653	0.761475642	-0.895123824	2.24E-28	-1.110962087	-0.156245887	0.000000000215	15	LRRK1	NM_024652	Body	chr15:101593447-101593882	N_Shelf
cg14414100	0.710144807	-0.954034346	2.52E-28	-1.084225832	-0.180087747	0.000000000154	9	SLC24A2	NM_020344	Body
cg06149302	0.827607081	0.924917787	2.58E-28	1.46858474	0.195034373	0.000000000153	11	GLB1L3	NM_001080407	Body	chr11:134145559-134147180	Island
cg26080567	0.75158198	0.881635928	2.71E-28	1.275670349	0.2150053	0.000000000153	21	DOPEY2	NM_005128	TSS1500
cg02662277	0.817695071	0.645811859	2.75E-28	1.110429708	0.165019104	0.000000000153	10	PHYHIPL;PHYHIPL;PHYHIPL	NM_032439;NM_001143774;NM_032439	5'UTR;TSS1500;1stExon	chr10:60935827-60937049	Island
cg26791242	0.752784655	-0.81942491	2.86E-28	-1.067207923	-0.151490874	0.000000000153	1	LOC339524;LOC339524;LOC339524;LOC339524;LOC339524	NR_026989;NR_026986;NR_026988;NR_026985;NR_026987	Body;TSS1500;Body;TSS1500;TSS1500	chr1:87597543-87598515	N_Shore
cg09287629	0.764627098	0.745205826	3.07E-28	1.040835268	0.175535722	0.000000000154	2				chr2:203036051-203036296	Island
cg02509825	0.799736309	0.770136412	3.09E-28	1.278223018	0.121391647	0.000000000153	8	XKR4	NM_052898	1stExon	chr8:56013656-56015761	Island
cg00490406	0.764888649	-1.099392747	3.16E-28	-1.709456208	-0.234921278	0.000000000153	1	AIM2	NM_004833	TSS200
cg09791504	0.709293252	-0.775471153	3.39E-28	-1.025670867	-0.17338373	0.000000000153	1	C1orf230	NM_001144956	3'UTR
cg11039729	0.694666123	0.938441311	3.48E-28	1.117899484	0.165329651	0.000000000174	10	CCNY;CCNY	NM_145012;NM_181698	Body;5'UTR
cg20677901	0.80564498	0.752749271	3.7E-28	1.255113879	0.176781613	0.000000000158	1	TP73	NM_005427	TSS1500	chr1:3566445-3569636	Island
cg01422881	0.805392141	0.780004387	3.74E-28	1.150336115	0.129379198	0.000000000153	1	RNF220	NM_018150	5'UTR	chr1:44871109-44874047	Island
cg03473532	0.767949304	-0.936059109	3.76E-28	-1.521762155	-0.148664925	0.000000000153	7	MKLN1	NM_001145354	Body	chr7:131012460-131013190	N_Shelf
cg01491071	0.705598338	-0.80727271	3.82E-28	-1.083424934	-0.184324593	0.000000000153	2				chr2:206790632-206790834	N_Shore
cg09684338	0.763330611	1.101577819	3.99E-28	1.836204859	0.185393381	0.000000000153	1	LCK;LCK	NM_005356;NM_001042771	Body;Body	chr1:32740710-32741544	N_Shore
cg01930746	0.688905525	-0.993033158	4.02E-28	-1.290781806	-0.120620793	0.000000000153	2	PDIA6	NM_005742	Body	chr2:10952402-10953384	N_Shore
cg03800922	0.775175151	-0.741729821	4.62E-28	-1.185180048	-0.15180818	0.000000000153	6
cg14671809	0.799658376	-0.708462773	4.64E-28	-1.201659053	-0.202487021	0.000000000153	3	ERC2	NM_015576	3'UTR
cg21623566	0.822081896	0.724231408	5.06E-28	1.191067001	0.158058107	0.000000000176	18	DCC	NM_005215	Body	chr18:49868377-49868759	Island
cg14939082	0.704013485	0.856777368	5.23E-28	1.048083231	0.175921525	0.000000000164	10	C10orf26;C10orf26;C10orf26	NM_017787;NM_001083913;NM_017787	5'UTR;Body;1stExon
cg09774917	0.806769486	0.681352198	5.38E-28	1.106316322	0.134702234	0.000000000161	6	TFAP2A	NM_001042425	Body	chr6:10417384-10417842	Island
cg00020991	0.720254573	-0.807192891	5.43E-28	-1.104656627	-0.170391901	0.000000000153	4	CBR4	NM_032783	Body	chr4:169930790-169931607	N_Shore
cg17306747	0.818525022	0.635299822	5.61E-28	1.00459192	0.146412686	0.000000000153	5	SLC6A3	NM_001044	TSS1500	chr5:1444678-1446648	Island
cg16150752	0.836743665	1.065391919	5.63E-28	1.843488012	0.187023855	0.000000000155	5	MARCH11	NM_001102562	TSS200	chr5:16179064-16180420	Island
cg10424974	0.739745345	-0.803861215	5.75E-28	-1.097686875	-0.187900108	0.000000000153	16
cg10540573	0.770551372	-0.720757937	6.5E-28	-1.008823783	-0.162634152	0.000000000209	2
cg15703690	0.647816361	0.901750511	6.58E-28	1.073204239	0.128719892	0.000000000184	7	IL6	NM_000600	Body
cg17954152	0.841110556	0.825488263	7.59E-28	1.530996505	0.199564027	0.000000000193	1	PROX1	NM_002763	TSS1500	chr1:214160798-214161034	Island
cg13855589	0.759182086	1.099952889	7.66E-28	1.851701584	0.100504804	0.000000000153	1	ASH1L	NM_018489	Body
cg18030453	0.71204745	0.755015381	7.66E-28	1.04109829	0.148738987	0.000000000153	3	LARS2	NM_015340	Body
cg12382398	0.812421363	0.860017656	7.71E-28	1.432124618	0.165874789	0.000000000172	15	ANPEP	NM_001150	TSS1500	chr15:90357402-90358573	Island
cg02912371	0.743182515	-0.888553072	7.79E-28	-1.14031255	-0.187980114	0.000000000172	1	SLC26A9;SLC26A9	NM_052934;NM_134325	TSS1500;TSS1500
cg03528519	0.710780751	0.74176101	7.8E-28	1.14270252	0.118694937	0.000000000153	1	SCP2;SCP2;SCP2;SCP2	NM_001007250;NM_001007100;NM_002979;NM_001007099	3'UTR;Body;Body;Body
cg08142096	0.644368705	-1.058431233	7.97E-28	-1.164070963	-0.196713526	0.000000000365	11	C11orf53	NM_198498	TSS1500
cg17444738	0.765820165	0.727511327	8.24E-28	1.017845906	0.130381163	0.000000000166	4	NKX6-1	NM_006168	Body	chr4:85417659-85420799	Island
cg26954174	0.735033135	-1.073832841	8.44E-28	-1.558615379	-0.223823627	0.000000000153	16	NOD2	NM_022162	TSS1500
cg13120986	0.765519364	-0.625223739	8.62E-28	-1.098827335	-0.154909306	0.000000000153	12	C1S;C1S;C1S;C1S	NM_001734;NM_201442;NM_201442;NM_001734	1stExon;1stExon;5'UTR;5'UTR
cg01824618	0.740998705	-0.837878762	8.82E-28	-1.087014442	-0.178436733	0.00000000016	16				chr16:85317749-85318003	N_Shelf
cg18506744	0.822449311	-0.780803156	8.98E-28	-1.447882357	-0.19664809	0.000000000153	19	GPX4;GPX4	NM_002085;NM_001039847	TSS1500;TSS1500	chr19:1103722-1105758	N_Shore
cg18028470	0.644905982	-0.902245127	9.27E-28	-1.06129527	-0.179507686	0.00000000018	1	PIGV	NM_017837	5'UTR	chr1:27114118-27114692	S_Shelf
cg21322248	0.784584402	-0.719929559	9.58E-28	-1.373906035	-0.091747899	0.000000000153	15	PSTPIP1	NM_003978	Body
cg12392473	0.778067617	0.905760141	9.88E-28	1.491872337	0.168184568	0.000000000153	20	KCNB1	NM_004975	TSS200	chr20:48098512-48099560	Island
cg06793562	0.79948922	1.059735108	1.17E-27	1.501620305	0.191253977	0.000000000153	6				chr6:85482569-85484718	Island
cg22982767	0.743101228	-0.740866102	1.2E-27	-1.248619498	-0.090359998	0.000000000153	22	LOC150381	NR_027034	Body	chr22:46457095-46458028	N_Shelf
cg19670290	0.725083382	-0.785925685	1.3E-27	-1.127470934	-0.172150869	0.000000000153	15	HDDC3;UNC45A;UNC45A	NM_198527;NM_001039675;NM_018671	TSS1500;5'UTR;TSS1500	chr15:91478117-91478983	N_Shore
cg13633270	0.808011988	0.776848089	1.32E-27	1.226598409	0.158714721	0.000000000153	18				chr18:55094825-55096310	Island
cg03090969	0.717918053	-0.806159499	1.44E-27	-1.012962391	-0.138632481	0.000000000153	8
cg01928206	0.669113807	-0.995978858	1.46E-27	-1.104990015	-0.167837148	0.00000000019	2
cg03161190	0.728710644	0.996972054	1.51E-27	1.151411965	0.17651773	0.00000000019	10	C10orf26;C10orf26	NM_017787;NM_001083913	TSS200;Body
cg00819078	0.679607211	0.969181097	1.68E-27	1.30714369	0.12025191	0.000000000157	5	FAM134B	NM_001034850	Body	chr5:16616509-16617428	N_Shore
cg00390775	0.824550948	0.711677575	1.74E-27	1.120544789	0.144066883	0.000000000156	9	PRUNE2	NM_015225	TSS1500	chr9:79520803-79521508	Island
cg09515953	0.81663776	0.627953391	1.74E-27	1.15836823	0.155704422	0.000000000153	19	PPP1R14A	NM_033256	TSS200	chr19:38746638-38747379	Island
cg02746381	0.81821293	0.743496577	1.8E-27	1.280840898	0.193066041	0.00000000019	2	FAM84A;FAM84A	NM_145175;NM_145175	1stExon;5'UTR	chr2:14772377-14775809	Island
cg26304237	0.795535307	1.014189336	1.83E-27	1.399478242	0.181991849	0.000000000162	1	DNAJC6	NM_014787	TSS200	chr1:65731411-65731849	N_Shore
cg04550712	0.731421103	-1.010784538	1.87E-27	-1.202348146	-0.17406449	0.000000000153	5
cg00851028	0.741676368	0.902041931	1.87E-27	1.276313718	0.194665115	0.000000000153	1
cg00163199	0.677147232	-0.791085872	1.88E-27	-1.065382179	-0.175323133	0.000000000153	17	ALKBH5	NM_017758	Body	chr17:18086258-18088360	S_Shore
cg14989226	0.6395108	-0.902853035	1.98E-27	-1.080619838	-0.133511421	0.000000000153	7	SRRM3	NM_001110199	Body	chr7:75896510-75896944	S_Shore
cg21990700	0.674546791	-0.853992808	2.04E-27	-1.176126978	-0.170460392	0.000000000153	12	LOC283314;C1RL	NR_026947;NM_016546	TSS200;Body
cg05305327	0.775600423	0.9235325	2.12E-27	1.571578281	0.215264363	0.000000000153	20	CBFA2T2;CBFA2T2;CBFA2T2	NM_001032999;NM_005093;NM_001039709	Body;5'UTR;5'UTR
cg00575674	0.629609543	-0.95677687	2.14E-27	-1.083984266	-0.168157647	0.000000000153	1
cg26307359	0.803117136	0.959437701	2.14E-27	1.530263137	0.167615251	0.000000000153	17	SEZ6;SEZ6	NM_001098635;NM_178860	Body;Body	chr17:27332268-27333188	Island
cg25607249	0.746642454	-1.108252946	2.17E-27	-1.71536573	-0.20316994	0.000000000153	19	SLC1A5;SLC1A5;SLC1A5;SLC1A5	NM_001145145;NM_001145145;NM_005628;NM_001145144	1stExon;5'UTR;Body;5'UTR	chr19:47290585-47291983	N_Shelf
cg26635214	0.811028907	-0.56980661	2.19E-27	-1.071433216	-0.090338781	0.000000000153	16	HSD3B7;HSD3B7;HSD3B7	NM_001142777;NM_025193;NM_001142778	TSS200;TSS200;TSS200
cg14204586	0.811865884	-0.785824252	2.24E-27	-1.366893247	-0.203165897	0.000000000153	1	ARHGEF2;ARHGEF2;ARHGEF2	NM_004723;NM_001162383;NM_001162384	Body;Body;Body
cg15731815	0.842192723	0.961516567	2.26E-27	1.744018187	0.211221688	0.000000000161	1	RNF207	NM_207396	Body	chr1:6268820-6269588	Island
cg03224418	0.738246898	-0.755963736	2.43E-27	-1.168009237	-0.19130521	0.000000000153	20	SAMD10;PRPF6	NM_080621;NM_012469	TSS1500;TSS1500	chr20:62612300-62612787	N_Shore
cg03171770	0.777703143	0.741790967	2.46E-27	1.097240334	0.173602408	0.000000000154	10				chr10:43393476-43394417	Island
cg02287710	0.781987484	0.676317908	2.59E-27	1.193721241	0.203033777	0.000000000153	14	DIO3;MIR1247	NM_001362;NR_031649	TSS200;TSS1500	chr14:102025989-102031567	Island
cg23037403	0.800285319	0.733933132	2.8E-27	1.113067525	0.138588599	0.000000000158	5	ZNF454	NM_182594	TSS200	chr5:178367620-178368725	Island
cg03254916	0.741205673	-0.79441307	2.96E-27	-1.132506078	-0.149217171	0.000000000161	1	ELF3;ELF3	NM_004433;NM_001114309	TSS1500;TSS1500
cg15576918	0.764873587	-0.75864445	3.22E-27	-1.094156342	-0.164798467	0.000000000174	3	SLC6A20;SLC6A20	NM_020208;NM_022405	Body;Body	chr3:45837480-45838256	N_Shelf
cg07874386	0.727873963	-1.001679691	3.24E-27	-1.194837378	-0.174545066	0.000000000178	5
cg11323198	0.788001863	0.784201412	3.38E-27	1.140774345	0.138432179	0.000000000203	16	CDH8	NM_001796	5'UTR	chr16:62069121-62070634	Island
cg20019985	0.826388055	0.609167775	3.59E-27	1.214409035	0.188400426	0.00000000017	11				chr11:32008802-32009044	Island
cg13954457	0.810467893	0.78638627	3.84E-27	1.366074886	0.2093305	0.000000000153	5	FBLL1	NR_024356	Body	chr5:167956219-167957371	Island
cg23090824	0.747895343	1.146163678	4.03E-27	1.381125493	0.215464692	0.000000000176	6	PDE7B;PDE7B	NM_018945;NM_018945	1stExon;5'UTR
cg25124276	0.819514745	0.728676494	4.24E-27	1.253390963	0.190356613	0.000000000153	10	LOC100128811;GPR158	NR_027333;NM_020752	Body;TSS1500	chr10:25463756-25465639	Island
cg07267600	0.825732238	-0.731618092	4.33E-27	-1.337963294	-0.191126047	0.000000000153	12	CACNA1C;CACNA1C;CACNA1C;CACNA1C;CACNA1C;CACNA1C;CACNA1C;CACNA1C;C	NM_001129844;NM_001129827;NM_001129839;NM_001129834;NM_001129841;NM_000719;NM_001129830;NM_	Body;Body;Body;Body;Body;Body;Body;Body;Body;Body;Body;
cg18576057	0.773797645	-0.651909298	4.36E-27	-1.011282877	-0.15819708	0.00000000016	15	FAM169B	NM_182562	3'UTR
cg16604658	0.818330135	-0.814101345	4.43E-27	-1.386399784	-0.203112882	0.000000000153	12	TBK1	NM_013254	5'UTR	chr12:64845599-64846314	S_Shore
cg22016779	0.70979229	-0.85243856	4.51E-27	-1.236442435	-0.144836583	0.000000000153	2	DNER	NM_139072	Body
cg26252281	0.822363143	1.223411933	4.82E-27	2.253068622	0.220249974	0.000000000158	6	RAB32;RAB32	NM_006834;NM_006834	1stExon;5'UTR	chr6:146864481-146865426	Island
cg00640314	0.684194294	-1.078645207	4.87E-27	-1.118392705	-0.173099566	0.000000000203	8	SNORD87;SNHG6	NR_002598;NR_002599	TSS1500;Body	chr8:67837480-67837954	N_Shore
cg09120938	0.754795188	0.897488487	5.06E-27	1.442914857	0.137000136	0.000000000153	12	CHFR;CHFR;CHFR;CHFR;CHFR	NM_001161345;NM_001161347;NM_018223;NM_001161346;NM_001161344	Body;Body;Body;Body;Body
cg26395507	0.734439861	-0.990019114	5.49E-27	-1.194812534	-0.170926545	0.000000000328	4				chr4:96469859-96470994	S_Shelf
cg21484910	0.732580909	-1.011785956	5.62E-27	-1.235537297	-0.142960245	0.0000000002	2
cg04581938	0.748035064	-0.669750805	5.76E-27	-1.149570062	-0.075757164	0.000000000153	6				chr6:31367476-31367916	N_Shelf
cg11993160	0.779817928	-0.870447682	5.84E-27	-1.468583217	-0.209588259	0.000000000153	18				chr18:12407715-12408242	N_Shelf
cg17066943	0.81424667	-0.594206656	5.85E-27	-1.141938628	-0.134538463	0.000000000153	6				chr6:34191907-34192179	S_Shore
cg21585138	0.719579799	-0.848142812	5.93E-27	-1.142972866	-0.168320855	0.000000000153	3	CISH;CISH	NM_145071;NM_013324	Body;Body	chr3:50648939-50649829	N_Shelf
cg11845387	0.736301986	-0.700083124	6.01E-27	-1.031497495	-0.161468551	0.000000000154	1	RHBG;RHBG	NM_020407;NR_026549	3'UTR;Body	chr1:156358050-156358252	N_Shelf
cg04657325	0.801281162	-0.802245052	6.05E-27	-1.607255848	-0.218781325	0.000000000153	4
cg10807894	0.722339009	-0.853884795	6.07E-27	-1.099251408	-0.188194153	0.000000000203	12
cg03337035	0.746969253	-0.691788362	6.3E-27	-1.018803745	-0.158437587	0.000000000153	19	CEACAM6	NM_002483	TSS1500
cg06707978	0.800750513	0.697219397	6.33E-27	1.117328024	0.156410224	0.000000000153	19	ZIK1	NM_001010879	TSS1500	chr19:58094739-58095764	Island
cg10828337	0.82249338	0.774434412	6.34E-27	1.23928878	0.144436457	0.000000000159	14	FOXG1;FOXG1	NM_005249;NM_005249	1stExon;5'UTR	chr14:29236835-29237832	N_Shore
cg10944063	0.705705895	-0.888582528	6.6E-27	-1.044298629	-0.17709325	0.000000000154	2	SCTR	NM_002980	Body
cg08642716	0.7448013	-0.786851457	6.86E-27	-1.052031043	-0.100168504	0.000000000154	1	PRDM16;PRDM16	NM_022114;NM_199454	Body;Body
cg03190219	0.76954324	0.816255471	7.74E-27	1.27803765	0.217493745	0.00000000016	7				chr7:25898237-25898771	Island
cg14709239	0.759667492	-0.695997787	7.76E-27	-1.021412079	-0.175152838	0.000000000154	2				chr2:121101046-121101432	N_Shelf
cg12923994	0.73273002	0.930031403	7.92E-27	1.409974474	0.115755858	0.000000000153	22	MICAL3	NM_015241	Body	chr22:18275679-18275922	S_Shelf
cg27571769	0.714867745	0.865687482	8.49E-27	1.058641429	0.167789492	0.000000000184	4	ACSL1	NM_001995	Body
cg26166595	0.73465489	-0.743058174	8.79E-27	-1.172624841	-0.175961768	0.000000000153	11	DKK3;DKK3;DKK3	NM_001018057;NM_015881;NM_013253	Body;Body;Body
cg11114141	0.739414028	-0.918677111	8.88E-27	-1.145616414	-0.178585061	0.000000000184	2	NRP2;NRP2;NRP2;NRP2;NRP2	NM_201279;NM_018534;NM_201267;NM_003872;NM_201266	Body;Body;Body;Body;Body
cg07552707	0.817012548	0.669960992	8.94E-27	1.15728325	0.125599281	0.000000000164	20	CTSA;CTSA;NEURL2;CTSA	NM_001167594;NM_001127695;NM_080749;NM_000308	TSS1500;TSS1500;1stExon;TSS1500	chr20:44518897-44520361	Island
cg12221970	0.805373548	1.126823748	9.02E-27	2.323531958	0.175952003	0.000000000153	1	ITPKB	NM_002221	Body
cg12271759	0.756527496	-0.980807369	9.19E-27	-1.297160552	-0.17003399	0.000000000175	2	SLC8A1;SLC8A1;SLC8A1;SLC8A1	NM_001112801;NM_001112802;NM_021097;NM_001112800	Body;Body;Body;Body
cg05417035	0.746269728	-0.83149829	9.88E-27	-1.094208878	-0.180318591	0.000000000153	2
cg12597389	0.793864242	0.681617307	1e-26	1.118748662	0.161812174	0.000000000153	7	NXPH1	NM_152745	Body	chr7:8481974-8482762	Island
cg12590902	0.77581749	0.717857178	1.02E-26	1.065995783	0.17864699	0.000000000157	1	ERI3	NM_024066	Body
cg21912203	0.688231602	0.939005337	1.08E-26	1.281955859	0.130011276	0.000000000153	1	CACHD1	NM_020925	Body
cg18215449	0.791609288	-0.689177572	1.21E-26	-1.291646333	-0.213843037	0.000000000153	12
cg02365086	0.747678335	-0.893239219	1.29E-26	-1.132118427	-0.155699363	0.000000000209	1	FCN3;FCN3	NM_003665;NM_173452	Body;Body
cg12046677	0.734458348	-0.871838622	1.31E-26	-1.082968028	-0.156734527	0.000000000222	12	CACNA1C;CACNA1C;CACNA1C;CACNA1C;CACNA1C;CACNA1C;CACNA1C;CACNA1C;C	NM_001129844;NM_001129827;NM_001129839;NM_001129834;NM_001129841;NM_000719;NM_001129830;NM_	Body;Body;Body;Body;Body;Body;Body;Body;Body;Body;Body;
cg02442436	0.820758972	0.798069585	1.33E-26	1.329221497	0.17025856	0.000000000165	9	PALM2;PALM2	NM_001037293;NM_053016	TSS200;TSS200	chr9:112402767-112403349	Island
cg12638731	0.791808902	0.850934243	1.35E-26	1.359142418	0.180506512	0.000000000153	13	NBEA	NM_015678	Body	chr13:36044844-36045481	Island
cg24900983	0.657802396	0.869331765	1.39E-26	1.015536942	0.125554271	0.000000000169	6	ESR1;ESR1;ESR1;ESR1;ESR1	NM_000125;NM_001122741;NM_001122740;NM_001122742;NM_001122740	TSS1500;5'UTR;1stExon;5'UTR;5'UTR	chr6:152128822-152129771	N_Shore
cg25050723	0.719123462	0.687752021	1.44E-26	1.05396988	0.083282526	0.000000000153	11	HCCA2;CTSD	NM_053005;NM_001909	Body;Body	chr11:1774588-1775040	S_Shelf
cg04373948	0.699235559	-1.073370018	1.47E-26	-1.190429594	-0.17999027	0.000000000482	12
cg14945287	0.732463657	1.110308016	1.59E-26	1.717882706	0.180279284	0.000000000153	14	ZNF410	NM_021188	3'UTR
cg19391527	0.708182663	-0.813915593	1.71E-26	-1.05056466	-0.172553059	0.00000000016	8	PNOC	NM_006228	TSS1500
cg22571135	0.656992957	-1.02760956	1.73E-26	-1.068863626	-0.182155803	0.000000000365	7
cg21545859	0.741289187	-0.805688586	1.74E-26	-1.148209061	-0.152978524	0.000000000154	3				chr3:5068036-5068434	Island
cg10241697	0.747429255	0.791143439	1.81E-26	1.276227729	0.102002365	0.000000000153	13	GPR18;UBAC2;UBAC2;UBAC2;GPR18	NM_005292;NM_001144072;NM_177967;NR_026644;NM_001098200	TSS1500;Body;Body;Body;TSS1500
cg26856578	0.760109212	-0.864007127	1.82E-26	-1.163530607	-0.160859813	0.000000000153	13
cg08237521	0.765902856	-0.790809675	1.9E-26	-1.135554909	-0.171938166	0.000000000153	16
cg19792599	0.798614649	0.879302734	1.98E-26	1.537751088	0.188079871	0.000000000153	11	DDX25;PUS3;DDX25	NM_013264;NM_031307;NM_013264	5'UTR;TSS1500;1stExon	chr11:125774292-125774584	Island
cg05983315	0.825095444	0.999518008	2e-26	1.509834592	0.217802111	0.000000000169	19	ZSCAN1	NM_182572	5'UTR	chr19:58545115-58545897	Island
cg27312916	0.682909677	0.823813454	2.09E-26	1.168419299	0.092012257	0.00000000017	11	SYTL2;SYTL2;SYTL2	NM_001162953;NM_032943;NM_001162951	TSS200;5'UTR;TSS200
cg13790426	0.758570911	-0.774159742	2.18E-26	-1.349142387	-0.147868295	0.000000000153	1	CLCC1;CLCC1	NM_001048210;NM_015127	TSS1500;TSS1500	chr1:109505681-109506214	S_Shore
cg03901431	0.782337079	-0.724873116	2.23E-26	-1.020455334	-0.128354662	0.000000000154	16				chr16:85519109-85519357	N_Shore
cg22851420	0.715116808	0.732999358	2.42E-26	1.0202832	0.161259808	0.000000000153	1	HPCAL4	NM_016257	Body	chr1:40149431-40150013	Island
cg14416248	0.760597056	0.774576212	2.45E-26	1.382670664	0.109537873	0.000000000153	4	HTT	NM_002111	Body
cg20816447	0.716661192	-0.866710254	2.58E-26	-1.340275383	-0.192141676	0.000000000153	4	CC2D2A;CC2D2A;CC2D2A	NM_001080522;NM_001164720;NM_020785	Body;Body;Body
cg12743248	0.687004279	-0.881399949	2.59E-26	-1.054794685	-0.174716955	0.000000000506	8	EFCAB1;EFCAB1;EFCAB1	NM_024593;NM_001142857;NR_024605	3'UTR;3'UTR;Body
cg06501716	0.693348623	-0.861241406	2.6E-26	-1.033831057	-0.175237939	0.000000000308	22	C22orf39;C22orf39	NM_001166242;NM_173793	TSS1500;TSS1500	chr22:19434797-19435556	S_Shore
cg14211837	0.76017387	-0.8074796	2.64E-26	-1.138492172	-0.156999377	0.000000000157	18
cg22608160	0.742401257	-0.929188572	2.67E-26	-1.127084597	-0.15119619	0.000000000222	1	SLC44A3;SLC44A3	NM_001114106;NM_152369	Body;Body
cg16345559	0.711606537	-0.983932961	2.8E-26	-1.285382536	-0.195050494	0.000000000153	2	IKZF2;IKZF2	NM_016260;NM_001079526	Body;Body
cg01503065	0.774920605	0.757873127	2.88E-26	1.125122736	0.14236539	0.000000000153	4	DCHS2;DCHS2	NM_001142552;NM_001142553	1stExon;1stExon	chr4:155410623-155413393	Island
cg01877778	0.7062344	1.06075145	3.15E-26	1.679430754	0.137370545	0.000000000153	7	PTPRN2;PTPRN2;PTPRN2	NM_002847;NM_130842;NM_130843	Body;Body;Body	chr7:157413901-157414146	S_Shore
cg06498267	0.803411048	0.761798207	3.15E-26	1.309663252	0.178386259	0.000000000193	5	HCN1	NM_021072	1stExon	chr5:45695394-45696510	Island
cg02519286	0.792575741	-0.589605583	3.18E-26	-1.027223448	-0.146745865	0.000000000153	12	GAPDH	NM_002046	TSS1500	chr12:6643261-6644607	N_Shore
cg22557662	0.820497021	0.849493849	3.61E-26	1.41270853	0.151331991	0.000000000153	19	PPP1R14A	NM_033256	TSS1500	chr19:38746638-38747379	Island
cg13669432	0.790523447	-0.749894974	3.72E-26	-1.262712567	-0.157609142	0.000000000153	9
cg06856891	0.698546043	-0.763712942	3.79E-26	-1.148027356	-0.166713215	0.000000000153	4	CXCL3	NM_002090	Body	chr4:74903953-74904589	N_Shore
cg11851382	0.712286209	-1.053087092	3.91E-26	-1.101740779	-0.166602841	0.000000000205	1	PPAP2B;PPAP2B	NM_177414;NM_003713	Body;Body
cg16385335	0.781049842	-0.687708185	4.01E-26	-1.075011901	-0.172909392	0.000000000153	11	IL18BP;IL18BP;IL18BP;IL18BP;IL18BP;IL18BP	NM_001145057;NM_001039660;NM_001145055;NM_001039659;NM_173042;NM_173042	TSS200;5'UTR;TSS1500;5'UTR;5'UTR;1stExon
cg13912027	0.758502196	1.058040513	4.05E-26	1.278085069	0.170624926	0.000000000249	11	FCHSD2	NM_014824	Body
cg01973483	0.720953193	0.764474584	4.34E-26	1.068665539	0.140048063	0.000000000153	12	PITPNM2	NM_020845	5'UTR
cg21700772	0.711109704	-0.857884176	4.4E-26	-1.057355513	-0.171630678	0.000000000153	7				chr7:1643623-1643848	S_Shore
cg10151085	0.740847547	0.921716027	4.54E-26	1.260094809	0.187249268	0.000000000153	12	CBX5;CBX5;CBX5	NM_001127321;NM_001127322;NM_012117	TSS1500;TSS1500;5'UTR
cg21733013	0.695424993	-0.98166119	5.15E-26	-1.301530381	-0.148671837	0.000000000203	7	RAPGEF5	NM_012294	5'UTR
cg05502701	0.817087505	0.812864064	5.16E-26	1.440890222	0.164536955	0.000000000193	3	PDZRN3	NM_015009	TSS200	chr3:73673230-73674375	Island
cg21049958	0.743544884	-0.821439303	5.24E-26	-1.101271848	-0.145138897	0.000000000153	19	CEACAM4	NM_001817	TSS1500
cg16778405	0.720326536	0.716432305	5.33E-26	1.192096109	0.078713947	0.000000000153	16	RAB40C	NM_021168	Body	chr16:649465-650057	S_Shelf
cg04239078	0.714125698	-1.069185919	5.61E-26	-1.231346421	-0.171925296	0.000000000399	1
cg06738786	0.715562197	-0.795722404	6.18E-26	-1.014110757	-0.173607459	0.000000000153	20	LOC100130264;SLC24A3	NR_024564;NM_020689	Body;Body
cg09138671	0.725508111	-0.698158015	6.22E-26	-1.0545825	-0.146145672	0.000000000153	1	TMCO4	NM_181719	5'UTR	chr1:20126029-20126780	N_Shore
cg01876531	0.729157516	-0.914935291	6.33E-26	-1.067859718	-0.173750106	0.000000000184	1	PLXNA2	NM_025179	5'UTR
cg08826152	0.62010152	1.070535619	6.4E-26	1.084874409	0.18443067	0.000000000263	17	ADORA2B	NM_000676	Body
cg23372795	0.745145119	-0.72417185	6.64E-26	-1.013852597	-0.167047864	0.000000000178	6	KCNK16;KCNK16;KCNK16;KCNK16	NM_032115;NM_001135107;NM_001135105;NM_001135106	Body;Body;Body;Body	chr6:39281135-39282215	S_Shelf
cg18952796	0.821245507	1.121431306	6.89E-26	1.963423437	0.264259087	0.000000000156	7	NPTX2;NPTX2	NM_002523;NM_002523	5'UTR;1stExon	chr7:98245805-98247759	Island
cg05318454	0.781015104	-0.719777881	7.83E-26	-1.181673715	-0.184890119	0.000000000153	19	EML2	NM_012155	Body	chr19:46119454-46119815	N_Shore
cg18587063	0.616158738	-0.969619148	7.88E-26	-1.234831482	-0.135223778	0.000000000154	11
cg03521812	0.742026576	-0.993672906	8.38E-26	-1.211721291	-0.157008584	0.000000000154	1
cg23683254	0.789723738	0.780800158	8.76E-26	1.216647146	0.17326346	0.000000000153	14				chr14:99584405-99585010	Island
cg24275315	0.782462279	0.703541056	8.82E-26	1.083885807	0.15059617	0.000000000162	4	NKX6-1	NM_006168	Body	chr4:85417659-85420799	N_Shore
cg23843022	0.735676817	-0.902740249	8.87E-26	-1.182130459	-0.155823171	0.000000000153	1
cg13790603	0.842343838	0.835314727	8.91E-26	1.67319464	0.242217304	0.000000000232	3	THRB;THRB;THRB	NM_000461;NM_001128177;NM_001128176	TSS200;TSS200;TSS1500	chr3:24535844-24537436	Island
cg00094518	0.727908665	0.842086246	8.94E-26	1.260353764	0.157918842	0.000000000153	7	KLF14	NM_138693	1stExon	chr7:130417912-130419378	Island
cg18006637	0.770503441	-0.799369249	9.26E-26	-1.282780138	-0.217850776	0.000000000153	4	FAM13A;FAM13A	NM_014883;NM_001015045	Body;Body
cg13654588	0.776012459	0.702921115	9.57E-26	1.04278778	0.153055434	0.000000000153	10	PRLHR	NM_004248	Body	chr10:120353692-120355821	Island
cg27392792	0.798727406	0.890736911	9.61E-26	1.571904596	0.182525101	0.000000000157	7	PTPRN2;PTPRN2;PTPRN2	NM_130843;NM_130842;NM_002847	TSS1500;TSS1500;TSS1500	chr7:158379328-158381221	Island
cg22250556	0.757456634	-0.819069625	9.81E-26	-1.085180598	-0.123684684	0.000000000157	6
cg15188939	0.781450136	0.855048631	9.81E-26	1.515015548	0.217792137	0.000000000153	15	ARIH1	NM_005744	Body
cg24035107	0.76838617	0.951344252	9.89E-26	1.804857984	0.188996368	0.000000000153	17	METT10D	NM_024086	Body
cg10981065	0.714904134	0.98801065	1.01E-25	1.664136803	0.136002498	0.000000000153	7	MAD1L1;MAD1L1;MAD1L1	NM_003550;NM_001013837;NM_001013836	Body;Body;Body
cg27004870	0.735695004	-0.702686016	1.08E-25	-1.127706067	-0.120474985	0.000000000153	16	FAM38A	NM_001142864	Body	chr16:88850204-88850537	Island
cg04834502	0.687011113	-0.689358521	1.12E-25	-1.002229851	-0.06608847	0.000000000155	16	N4BP1	NM_153029	TSS1500	chr16:48643589-48643860	S_Shore
cg18928221	0.754484163	-0.989736609	1.16E-25	-1.341385668	-0.16616237	0.000000000212	7
cg08113187	0.668957589	1.222920951	1.19E-25	1.558981044	0.263698227	0.000000000209	16	ZCCHC14	NM_015144	Body
cg18797590	0.756628538	-0.897163144	1.24E-25	-1.325365757	-0.216740835	0.000000000153	4	CC2D2A;CC2D2A;CC2D2A	NM_001080522;NM_001164720;NM_020785	Body;Body;Body
cg25026529	0.799720714	0.896245524	1.27E-25	1.450779454	0.125093857	0.000000000153	1	BARHL2	NM_020063	TSS1500	chr1:91183240-91184540	N_Shore
cg25486757	0.812095345	0.704073148	1.28E-25	1.168638328	0.149739324	0.00000000018	3	PDZRN3	NM_015009	TSS200	chr3:73673230-73674375	Island
cg02345089	0.764012649	-0.766845866	1.32E-25	-1.015191736	-0.153259569	0.000000000193	2				chr2:16689508-16689822	N_Shore
cg03035849	0.674425188	1.34330565	1.33E-25	1.739200546	0.206280831	0.000000000154	6	BACH2;BACH2	NM_021813;NM_001170794	5'UTR;5'UTR	chr6:91004795-91006944	N_Shore
cg13355129	0.714548653	-0.999938901	1.38E-25	-1.199848482	-0.188149372	0.000000000193	12
cg27320127	0.793771461	0.685127807	1.39E-25	1.090127826	0.142156282	0.000000000153	2	KCNK12	NM_022055	TSS1500	chr2:47796923-47799166	Island
cg00390253	0.763204368	-0.814197018	1.4E-25	-1.152694087	-0.169434668	0.00000000016	3	SLC38A3	NM_006841	TSS1500	chr3:50242550-50243589	N_Shore
cg17689490	0.695190774	-0.924128398	1.41E-25	-1.144120624	-0.171954761	0.000000000166	10	DOCK1;FAM196A	NM_001380;NM_001039762	Body;Body
cg08767938	0.696664141	1.208176904	1.45E-25	1.392518068	0.231645796	0.000000000189	7				chr7:25990012-25991320	N_Shore
cg23190089	0.788928462	-0.867293611	1.46E-25	-1.518074816	-0.158565983	0.000000000153	11	SLC22A18AS;SLC22A18	NM_007105;NM_183233	Body;TSS1500	chr11:2923301-2923817	N_Shelf
cg01915791	0.733170742	0.919193479	1.53E-25	1.082774067	0.165836117	0.000000000167	19	HSPB6	NM_144617	Body	chr19:36246328-36247982	Island
cg01486610	0.67959284	-1.057929884	1.54E-25	-1.342737197	-0.18851229	0.000000000153	8	RNF170;RNF170;RNF170;RNF170;RNF170;RNF170	NM_001160223;NR_027668;NM_001160224;NM_030954;NM_001160225;NR_027669	5'UTR;Body;5'UTR;5'UTR;5'UTR;Body	chr8:42751212-42753132	N_Shelf
cg00735667	0.803033217	0.749151184	1.55E-25	1.452236911	0.21967848	0.000000000225	3				chr3:74663506-74664121	Island
cg17969662	0.729615511	-0.813483603	1.64E-25	-1.019497671	-0.161397641	0.000000000178	1
cg03908676	0.795698334	-0.865905981	1.71E-25	-1.328850251	-0.206302558	0.000000000153	11	LYVE1;LYVE1	NM_006691;NM_006691	1stExon;5'UTR
cg20831413	0.786654346	-0.921141598	1.73E-25	-1.459373921	-0.24013633	0.000000000153	11	ARAP1	NM_001040118	5'UTR	chr11:72463092-72463717	N_Shelf
cg26872137	0.790602331	0.800018193	1.73E-25	1.230130984	0.179581566	0.000000000165	8	UNC5D	NM_080872	TSS200	chr8:35092679-35093559	Island
cg09017434	0.813242912	0.663858919	1.84E-25	1.297884909	0.208146677	0.000000000153	5	MARCH11	NM_001102562	1stExon	chr5:16179064-16180420	Island
cg01610632	0.782352403	0.800450176	1.85E-25	1.151131871	0.17093321	0.000000000162	3	ZIC1;ZIC1	NM_003412;NM_003412	1stExon;5'UTR	chr3:147126988-147128999	Island
cg15556709	0.757687336	0.97171245	1.86E-25	1.731908333	0.165972121	0.000000000153	7	C7orf44	NM_018224	5'UTR
cg05460226	0.685234502	1.095686486	1.86E-25	1.196955069	0.204481962	0.000000000215	17	PIK3R5;PIK3R5	NM_014308;NM_001142633	Body;Body
cg12317815	0.665491133	-1.066584194	1.89E-25	-1.393592198	-0.236902006	0.000000000153	17	ASPA;ASPA	NM_000049;NM_001128085	TSS200;5'UTR
cg14761417	0.765323082	-1.134573745	1.91E-25	-1.597946453	-0.22646318	0.000000000236	7	FLJ43663;FLJ43663	NR_015431;NR_024153	Body;Body
cg02672962	0.737530208	0.752300599	1.93E-25	1.240989362	0.100785365	0.000000000153	16				chr16:3661120-3661775	S_Shelf
cg00353330	0.659130762	-0.980747905	1.98E-25	-1.17110752	-0.174528543	0.000000000209	4
cg25403895	0.755037673	-0.803297131	2e-25	-1.019618332	-0.14991052	0.000000000236	8
cg02217786	0.794380011	0.898302357	2.01E-25	1.469478299	0.154301348	0.000000000174	20				chr20:690575-691099	Island
cg02086690	0.689981608	-1.068200517	2.03E-25	-1.304643162	-0.191783502	0.000000000335	1
cg07931844	0.709024651	-0.767839343	2.05E-25	-1.027846752	-0.147086796	0.000000000153	15	NR2E3;NR2E3	NM_014249;NM_016346	TSS1500;TSS1500	chr15:72104191-72104418	N_Shore
cg19671120	0.789248965	0.583360096	2.08E-25	1.034087494	0.161999486	0.000000000153	2	CNGA3;CNGA3;CNGA3;CNGA3	NM_001298;NM_001079878;NM_001298;NM_001079878	1stExon;1stExon;5'UTR;5'UTR	chr2:98962873-98964187	Island
cg19261426	0.740925344	-0.650909334	2.09E-25	-1.013460468	-0.173251604	0.000000000153	1	OBSCN	NM_001098623	Body	chr1:228558945-228559246	S_Shore
cg07841385	0.722400827	-0.667062509	2.09E-25	-1.129838449	-0.068716893	0.000000000153	6	TUBB	NM_178014	TSS1500	chr6:30687941-30688213	N_Shore
cg09703136	0.746389441	-0.966815382	2.13E-25	-1.255267094	-0.168320546	0.000000000166	4
cg00978848	0.764399264	-0.69562496	2.17E-25	-1.040313458	-0.163405026	0.000000000159	2
cg14566959	0.629241022	1.054366974	2.18E-25	1.310661525	0.212655132	0.000000000153	5	PCDHGA4;PCDHGA6;PCDHGA1;PCDHGA5;PCDHGB1;PCDHGB4;PCDHGA3;PCDHGA2;P	NM_018917;NM_018919;NM_018912;NM_018918;NM_018922;NM_003736;NM_018916;NM_018915;NM_014004;N	Body;Body;Body;Body;Body;Body;Body;Body;1stExon;Body;Bo	chr5:140772385-140772682	Island
cg19389884	0.801468849	0.77293598	2.24E-25	1.255988859	0.182387342	0.000000000153	11				chr11:1357626-1359081	Island
cg13180098	0.718628721	-0.898116106	2.25E-25	-1.191726176	-0.138029008	0.000000000189	3	RHO	NM_000539	TSS1500
cg23431721	0.643015702	-0.823906315	2.31E-25	-1.038611671	-0.125563083	0.000000000153	3	TUSC4;CYB561D2	NM_006545;NM_007022	Body;TSS1500	chr3:50387959-50388681	N_Shore
cg04573706	0.75903723	-0.742912689	2.53E-25	-1.015307913	-0.156177778	0.000000000198	1	HSPG2	NM_005529	Body	chr1:22213902-22214119	S_Shelf
cg07382454	0.807672562	0.862633268	2.59E-25	1.570424656	0.214986334	0.000000000158	19	TM6SF2	NM_001001524	1stExon	chr19:19383703-19384283	Island
cg23680451	0.697403526	-0.939001373	2.6E-25	-1.35370235	-0.199136837	0.000000000153	10	KLF6;KLF6;KLF6;KLF6	NR_027653;NM_001160124;NM_001160125;NM_001300	Body;Body;Body;Body	chr10:3823789-3824017	Island
cg09183450	0.762233778	-0.952755918	2.77E-25	-1.428886844	-0.234346845	0.000000000153	11	AHNAK;AHNAK	NM_024060;NM_001620	5'UTR;5'UTR
cg14074626	0.64206913	-0.782586873	2.82E-25	-1.028279451	-0.158618052	0.000000000154	1
cg10596768	0.777562192	-0.645406767	2.86E-25	-1.027281072	-0.175964947	0.000000000153	17	G6PC	NM_000151	1stExon
cg03705912	0.789734345	0.698632342	2.87E-25	1.13106311	0.165776761	0.000000000184	5	MARCH11	NM_001102562	1stExon	chr5:16179064-16180420	Island
cg16104584	0.805220282	-0.81138036	2.9E-25	-1.375721759	-0.233131654	0.000000000153	1	SLC2A5	NR_024180	TSS1500
cg08448407	0.720747702	-0.95321341	2.93E-25	-1.184056397	-0.178877375	0.000000000153	10				chr10:54631211-54631426	S_Shelf
cg14458292	0.714594264	-0.823835574	3.07E-25	-1.034263845	-0.156061515	0.000000000184	6	NKAIN2	NM_001040214	Body
cg08141424	0.807419339	0.74284956	3.07E-25	1.208624539	0.152044186	0.000000000166	3	PDZRN3	NM_015009	TSS200	chr3:73673230-73674375	Island
cg16993754	0.691342426	1.082064067	3.11E-25	1.428249377	0.237038045	0.000000000154	7	CARD11	NM_032415	5'UTR
cg04526087	0.721959843	-0.780211893	3.19E-25	-1.08407437	-0.121109453	0.000000000153	5
cg16924753	0.72900844	-0.827892601	3.2E-25	-1.126276157	-0.151038164	0.000000000153	11
cg25630910	0.752399462	0.739364898	3.21E-25	1.034564371	0.140851236	0.000000000162	12	CDK2AP1	NM_004642	Body	chr12:123754049-123754373	N_Shore
cg22799757	0.725221912	-1.023632414	3.33E-25	-1.359661286	-0.19253148	0.000000000219	7	SCRN1;SCRN1;SCRN1;SCRN1	NM_014766;NM_001145513;NM_001145514;NM_001145515	Body;Body;Body;5'UTR
cg17939805	0.808806215	0.715817224	3.34E-25	1.198996242	0.144141422	0.000000000153	18				chr18:44772992-44775577	Island
cg26894354	0.724101091	-0.683311605	3.44E-25	-1.024254161	-0.166609525	0.000000000153	1	FMOD	NM_002023	3'UTR
cg16339238	0.781845895	1.363863986	3.47E-25	2.133002406	0.185902464	0.000000000154	20	THBD	NM_000361	1stExon	chr20:23028403-23032218	Island
cg09578568	0.745384261	0.702719906	3.51E-25	1.018362365	0.142940233	0.000000000153	4				chr4:113431825-113432596	S_Shore
cg04726013	0.726299597	0.795570287	3.59E-25	1.123684359	0.189481662	0.000000000153	10	LHPP;LHPP	NM_022126;NM_001167880	Body;Body
cg17694130	0.757492322	-1.055973925	3.75E-25	-1.450209075	-0.241684891	0.000000000154	4
cg01019262	0.746525102	-0.837973174	3.79E-25	-1.103341103	-0.142708883	0.000000000203	1				chr1:155098434-155100451	N_Shelf
cg17460183	0.728227904	-0.857022609	3.95E-25	-1.022214118	-0.160707253	0.00000000019	10	ZNF488	NM_153034	5'UTR	chr10:48370605-48370864	N_Shore
cg06151243	0.77092412	0.753121606	4.18E-25	1.002373694	0.138515283	0.000000000184	17				chr17:5000369-5001205	Island
cg26269881	0.764333033	-1.00481227	4.25E-25	-1.619154317	-0.260949611	0.000000000153	3	BHLHE40	NM_003670	Body	chr3:5024760-5024967	N_Shore
cg09076650	0.728565275	-0.723490676	4.37E-25	-1.013225973	-0.169453574	0.000000000166	7
cg07393570	0.621509742	-1.195378868	4.51E-25	-1.217830229	-0.146535256	0.000000000328	1
cg23395341	0.762541306	-0.969890243	4.51E-25	-1.366791588	-0.116306422	0.000000000154	7
cg25508605	0.730959264	0.924354191	4.61E-25	1.529135357	0.11128003	0.000000000153	15	SLCO3A1;SLCO3A1	NM_001145044;NM_013272	Body;Body
cg12197579	0.739972159	-0.791645211	4.74E-25	-1.021258243	-0.13557954	0.000000000172	14				chr14:101290523-101290868	N_Shelf
cg12172057	0.840363869	0.702379735	4.74E-25	1.449861115	0.215554941	0.000000000176	7				chr7:47621112-47621727	Island
cg24532476	0.766588476	0.891001182	4.79E-25	1.664480393	0.097707257	0.000000000153	12	CHFR;CHFR;CHFR;CHFR;CHFR	NM_001161345;NM_001161347;NM_018223;NM_001161346;NM_001161344	Body;Body;Body;Body;Body
cg26544247	0.755641577	0.878430364	4.82E-25	1.290080874	0.162891623	0.000000000408	2	DNMT3A;DNMT3A;DNMT3A	NM_022552;NM_175629;NM_153759	Body;Body;Body	chr2:25474757-25475598	N_Shore
cg08015382	0.744867374	-0.795118619	4.86E-25	-1.13194799	-0.173404811	0.000000000154	6
cg13861180	0.759663789	-0.677128462	4.98E-25	-1.123085581	-0.186318485	0.000000000153	9	GRIN1;GRIN1;GRIN1	NM_000832;NM_007327;NM_021569	Body;Body;Body	chr9:140061735-140064864	N_Shore
cg09643544	0.759327419	0.724216368	5.47E-25	1.083846567	0.130847895	0.000000000153	19	ZNF177;ZNF177	NM_003451;NM_003451	1stExon;5'UTR	chr19:9473589-9474001	Island
cg21232015	0.788850868	0.770629362	5.55E-25	1.398996626	0.196661585	0.000000000153	12	CHFR;CHFR;CHFR;CHFR;CHFR	NM_001161345;NM_001161347;NM_018223;NM_001161346;NM_001161344	Body;Body;Body;Body;Body
cg05412028	0.711630364	-0.933710787	5.62E-25	-1.539140862	-0.210746701	0.000000000153	13	ABCC4;ABCC4	NM_001105515;NM_005845	Body;Body	chr13:95953337-95954211	N_Shore
cg18736431	0.660600328	0.864835589	5.76E-25	1.193972649	0.107303163	0.000000000153	2	HDAC4	NM_006037	Body
cg11148130	0.818106493	0.751916573	5.78E-25	1.249151322	0.157064787	0.00000000019	3	PDZRN3;PDZRN3	NM_015009;NM_015009	5'UTR;1stExon	chr3:73673230-73674375	Island
cg05316650	0.717793047	0.805761979	5.81E-25	1.091416569	0.137446376	0.000000000153	7	GNA12	NM_007353	Body	chr7:2774444-2774655	Island
cg20414618	0.711846634	-1.004602678	5.98E-25	-1.148650725	-0.152650435	0.000000000186	6	FLJ22536	NR_015410	Body
cg18483549	0.723492388	1.13427672	5.99E-25	1.944365815	0.187649316	0.000000000153	17	MYO1D	NM_015194	Body	chr17:30845903-30846702	N_Shelf
cg22685409	0.830576674	0.686495638	6.01E-25	1.20697017	0.153412914	0.000000000167	11	KCNA4	NM_002233	TSS1500	chr11:30038522-30038823	Island
cg26063719	0.786917596	-1.035555741	6.09E-25	-1.691850449	-0.28396519	0.000000000153	10	VIM	NM_003380	Body	chr10:17270430-17272617	S_Shore
cg10529845	0.728772432	-0.768115395	6.14E-25	-1.0500555	-0.178888904	0.000000000193	16				chr16:49526248-49526664	N_Shelf
cg08946713	0.717906353	1.039834877	6.16E-25	1.370089026	0.232987855	0.00000000019	2	STAT1;STAT1	NM_139266;NM_007315	Body;Body
cg07137845	0.782047896	0.741809872	6.17E-25	1.083898475	0.133696785	0.000000000153	3	CLDN11	NM_005602	TSS200	chr3:170136242-170137886	Island
cg00177388	0.819417032	0.80982252	6.21E-25	1.387154251	0.188840072	0.000000000175	5				chr5:72676120-72678421	Island
cg21187669	0.769126819	-0.810329951	6.24E-25	-1.243538059	-0.206412585	0.000000000154	17	ATPAF2	NM_145691	Body
cg26931862	0.782624613	0.661775232	6.28E-25	1.065270614	0.143640779	0.000000000153	12	HOXC12	NM_173860	1stExon	chr12:54348695-54349378	Island
cg11563844	0.716446987	0.937661918	6.34E-25	1.224555603	0.171619974	0.000000000321	13	STARD13;STARD13	NM_052851;NM_178006	TSS200;Body
cg24328125	0.816464324	0.730375489	6.42E-25	1.309316242	0.137610477	0.000000000156	12				chr12:126168440-126168658	Island
cg16258657	0.727991261	-1.045094895	6.73E-25	-1.380307343	-0.201051312	0.000000000154	3	RBMS3;RBMS3;RBMS3	NM_001003792;NM_001003793;NM_014483	Body;Body;Body
cg01582066	0.725081142	-0.866798242	6.89E-25	-1.3174836	-0.175156839	0.000000000153	22				chr22:32057922-32058323	N_Shore
cg04633676	0.749927001	-0.924325688	6.92E-25	-1.274110333	-0.125223176	0.000000000172	17	CCL2	NM_002982	TSS1500
cg10584271	0.720433974	-0.742408239	7.07E-25	-1.111707416	-0.189293106	0.000000000153	3	ITIH1;ITIH1;ITIH1;ITIH1	NM_001166435;NM_001166434;NM_001166436;NM_002215	5'UTR;Body;5'UTR;Body
cg06822193	0.763107473	-0.826329947	7.17E-25	-1.107481528	-0.168850486	0.000000000154	15
cg19927816	0.799818021	0.609616911	7.21E-25	1.09660506	0.186095324	0.000000000154	19	SYMPK;RSPH6A	NM_004819;NM_030785	Body;TSS1500	chr19:46318490-46319266	Island
cg21164131	0.768473969	0.843748816	7.61E-25	1.283061862	0.175140297	0.000000000263	12	AVPR1A;AVPR1A	NM_000706;NM_000706	1stExon;5'UTR	chr12:63543636-63544967	Island
cg09418321	0.765328684	-0.735453939	7.7E-25	-1.084339691	-0.154587145	0.000000000172	12	DYRK4	NM_003845	5'UTR
cg25771013	0.769354869	1.130025728	7.89E-25	1.467247157	0.211516006	0.000000000178	7	MIR148A	NR_029597	TSS200	chr7:25990012-25991320	N_Shore
cg00741624	0.780739847	0.669241228	8.04E-25	1.028307043	0.164967286	0.000000000153	14	KIAA1409	NM_020818	5'UTR	chr14:93896736-93897466	Island
cg19098932	0.751734648	-0.728266733	8.25E-25	-1.094867765	-0.187380968	0.000000000153	1	PEX10;PEX10	NM_002617;NM_153818	TSS1500;TSS1500	chr1:2345891-2346156	N_Shore
cg18297196	0.735055267	1.060139335	8.28E-25	1.495824238	0.229292377	0.000000000193	6	TREML2	NM_024807	TSS200
cg02571816	0.815908963	0.766402682	8.55E-25	1.375483315	0.184112601	0.000000000153	19	PPP1R14A	NM_033256	TSS1500	chr19:38746638-38747379	Island
cg08279035	0.715269062	-0.80862851	8.62E-25	-1.023921661	-0.134119825	0.00000000024	14	NFATC4;NFATC4	NM_001136022;NM_004554	Body;Body	chr14:24837872-24838324	S_Shelf
cg17996991	0.691833888	-0.93347927	8.63E-25	-1.200907864	-0.191883572	0.000000000273	11
cg04940570	0.772199465	0.821161991	8.66E-25	1.373292246	0.164416469	0.000000000153	11	TEAD1	NM_021961	5'UTR	chr11:12695414-12696981	Island
cg15036326	0.703926634	-0.97011819	8.86E-25	-1.055116487	-0.167921034	0.000000000506	17	RPL23A;SNORD4A	NM_000984;NR_000010	Body;TSS1500	chr17:27046856-27047273	S_Shore
cg06538549	0.635598043	-0.978184167	9.04E-25	-1.170163148	-0.189457804	0.000000000174	10	ITGB1;ITGB1	NM_002211;NM_133376	5'UTR;5'UTR	chr10:33246271-33247707	N_Shore
cg19304003	0.709716168	-1.004901054	9.06E-25	-1.171771902	-0.164567546	0.000000000203	2	CAPN13	NM_144575	Body
cg03548415	0.770804696	-0.879774743	9.11E-25	-1.503023969	-0.241217493	0.000000000153	11
cg03925072	0.725248886	-0.77889544	9.11E-25	-1.02004685	-0.131657499	0.000000000301	8
cg22120714	0.778189055	0.724324487	9.16E-25	1.027260841	0.145711642	0.000000000161	17	KCNH4	NM_012285	Body	chr17:40332597-40333471	N_Shore
cg04349815	0.716319168	-1.179430512	9.32E-25	-1.555026464	-0.172759603	0.000000000219	10
cg08356262	0.688259052	-0.801471787	9.34E-25	-1.092253785	-0.185276442	0.000000000153	5	IQGAP2	NM_006633	Body
cg18148156	0.727811135	0.901598575	9.41E-25	1.54432238	0.202754411	0.000000000153	10	LIPF	NM_004190	Body
cg17573292	0.770404982	0.940859151	9.54E-25	1.415852912	0.152708801	0.000000000154	4	SOD3	NM_003102	Body	chr4:24801109-24801902	Island
cg07720851	0.745374051	0.795798813	9.78E-25	1.124137642	0.122793391	0.000000000154	16	KIAA0182;KIAA0182	NM_001134473;NM_014615	5'UTR;Body	chr16:85644947-85649027	S_Shore
cg12682367	0.71816186	-0.716073427	9.85E-25	-1.042848489	-0.174883469	0.000000000167	13
cg06105555	0.715343721	-1.153126221	9.92E-25	-1.676544309	-0.194454277	0.00000000024	6	FLJ22536	NR_015410	Body
cg12462816	0.769947453	0.865835665	1.04E-24	1.292326013	0.162851136	0.000000000153	6	C6orf174	NM_001012279	Body	chr6:127835928-127836255	Island
cg21512179	0.703581147	-0.966748607	1.05E-24	-1.141308714	-0.183905007	0.000000000169	2
cg08566455	0.809370559	0.734106477	1.06E-24	1.345863608	0.220559123	0.000000000153	2				chr2:130970933-130971242	Island
cg07613153	0.698371765	-1.007157733	1.11E-24	-1.28381363	-0.211642892	0.000000000215	14	TDRD9	NM_153046	Body
cg18815943	0.714202391	0.99751066	1.12E-24	1.448822616	0.114604588	0.000000000153	1	FOXE3	NM_012186	1stExon	chr1:47881896-47883065	Island
cg19702785	0.73216132	0.658287732	1.13E-24	1.008380988	0.121749429	0.000000000153	20	KCNS1	NM_002251	Body	chr20:43726297-43727372	Island
cg09156073	0.712436497	-0.88929939	1.18E-24	-1.104544388	-0.175500769	0.000000000164	5	UBE2QL1	NM_001145161	3'UTR
cg00574196	0.708124615	-0.882629582	1.25E-24	-1.08354814	-0.166236264	0.000000000165	1	LDLRAD2	NM_001013693	TSS1500	chr1:22140891-22141407	N_Shelf
cg03262554	0.765869972	0.768564363	1.27E-24	1.239700353	0.159933993	0.000000000158	9				chr9:136474170-136474748	Island
cg16393873	0.755053058	-0.888089658	1.33E-24	-1.215030348	-0.177280048	0.000000000175	22
cg02301741	0.70610591	-1.080011714	1.35E-24	-1.250432676	-0.170692486	0.000000000184	7
cg10634403	0.68421904	-1.004901645	1.35E-24	-1.205570479	-0.168996647	0.000000000519	12
cg13488201	0.823724869	0.634401015	1.36E-24	1.086409742	0.153734348	0.000000000161	10	ADAM12;ADAM12	NM_021641;NM_003474	TSS200;TSS200	chr10:128076155-128077482	Island
cg22158769	0.697787058	1.126582102	1.39E-24	1.503051468	0.089905333	0.000000000153	2	LOC375196;LOC100271715	NR_028386;NM_001145451	TSS200;Body	chr2:39186777-39187968	Island
cg13724812	0.757375664	0.858651172	1.45E-24	1.278017144	0.207922907	0.000000000156	3	TGFBR2;TGFBR2	NM_001024847;NM_003242	Body;Body
cg23824801	0.708704641	1.093577823	1.48E-24	1.316059005	0.224152066	0.000000000153	12	CBX5;CBX5;CBX5	NM_001127321;NM_001127322;NM_012117	TSS200;TSS200;5'UTR
cg14209522	0.737902915	0.982209677	1.53E-24	1.57572628	0.11350917	0.000000000153	21	AGPAT3;AGPAT3	NM_001037553;NM_020132	Body;Body	chr21:45379516-45379816	S_Shore
cg04673446	0.748101012	-0.706942229	1.58E-24	-1.016378812	-0.125140076	0.000000000166	22	MGAT3	NM_002409	5'UTR	chr22:39883515-39885010	N_Shelf
cg27634020	0.730218364	0.771670747	1.65E-24	1.09144426	0.185267243	0.000000000153	2	AGAP1;AGAP1	NM_014914;NM_001037131	Body;Body
cg07197831	0.68041044	-0.814584227	1.68E-24	-1.061490555	-0.181753918	0.000000000153	2	DNAJC5G	NM_173650	3'UTR
cg10804656	0.7246755	0.710634991	1.68E-24	1.057623771	0.175942994	0.000000000153	10				chr10:22623350-22625875	Island
cg23621097	0.751047784	0.696922113	1.71E-24	1.148246769	0.1694841	0.000000000153	17	HIC1;HIC1	NM_001098202;NM_006497	3'UTR;3'UTR	chr17:1952919-1962328	Island
cg22109530	0.756296086	-0.891242157	1.8E-24	-1.26300557	-0.208898762	0.000000000184	1	RASAL2;RASAL2	NM_170692;NM_004841	Body;TSS200
cg22328786	0.811288271	0.671433487	1.82E-24	1.262741223	0.171665709	0.000000000154	20	C20orf117	NM_080627	1stExon	chr20:35491001-35492805	Island
cg03544320	0.770646877	0.918651257	1.82E-24	1.476582526	0.230368794	0.00000000017	4	CRMP1	NM_001014809	1stExon	chr4:5894071-5895116	Island
cg14377791	0.666579132	-0.835999433	1.86E-24	-1.176176554	-0.155992931	0.000000000153	19	LOC400696	NM_207646	TSS200
cg07217499	0.749842347	-0.660912241	1.92E-24	-1.040285778	-0.163752281	0.000000000153	12	CACNA1C;CACNA1C;CACNA1C;CACNA1C;CACNA1C;CACNA1C;CACNA1C;CACNA1C;C	NM_001129844;NM_001129827;NM_001129839;NM_001129834;NM_001129841;NM_000719;NM_001129830;NM_	Body;Body;Body;Body;Body;Body;Body;Body;Body;Body;Body;
cg13107839	0.733198331	-0.886184697	2.01E-24	-1.245481653	-0.186622666	0.000000000189	1
cg16397028	0.756757011	-0.888254637	2.03E-24	-1.227036929	-0.133428854	0.000000000184	16	ZFHX3;ZFHX3	NM_001164766;NM_006885	Body;Body
cg03237648	0.819733361	0.629526665	2.03E-24	1.069226779	0.141585257	0.000000000169	10	SFMBT2	NM_001029880	TSS1500	chr10:7449376-7455339	Island
cg08962305	0.741808451	-0.899616118	2.04E-24	-1.02721351	-0.131790466	0.000000000558	3	LRRC2;TDGF1	NM_024750;NM_003212	TSS1500;Body	chr3:46618307-46618669	S_Shelf
cg24713204	0.799819672	0.570841435	2.04E-24	1.016868342	0.167641547	0.00000000035	19	ZNF471	NM_020813	5'UTR	chr19:57018743-57019506	Island
cg25834692	0.742236241	-1.051808343	2.2E-24	-1.531214853	-0.141938179	0.000000000219	3	RBMS3;RBMS3;RBMS3	NM_001003792;NM_001003793;NM_014483	Body;Body;Body
cg17736336	0.769728804	-0.810223803	2.29E-24	-1.101949942	-0.135169572	0.00000000017	5	LOC728264	NR_027180	Body
cg17642041	0.730610046	0.813732444	2.39E-24	1.40193738	0.185813381	0.000000000153	3	CCR9;CCR9	NM_031200;NM_006641	TSS200;TSS200
cg25510090	0.773044924	0.8048595	2.41E-24	1.184969361	0.166892745	0.00000000019	19	ZNF787	NM_001002836	5'UTR	chr19:56615088-56615955	S_Shore
cg20736321	0.735392535	-0.829507127	2.48E-24	-1.011829141	-0.132010498	0.000000000154	11	MUC6	NM_005961	Body	chr11:1029083-1029390	Island
cg05835105	0.792226059	0.805590572	2.48E-24	1.274460445	0.184113765	0.000000000153	4	PITX2;PITX2;PITX2	NM_000325;NM_153426;NM_153427	Body;Body;Body	chr4:111542062-111544464	Island
cg00144180	0.671384106	1.193973913	2.48E-24	1.59556736	0.20986909	0.000000000153	2	HDAC4	NM_006037	5'UTR
cg05171584	0.701986571	0.766590923	2.49E-24	1.044691471	0.126656062	0.000000000157	6	ESR1;ESR1;ESR1;ESR1;ESR1	NM_000125;NM_001122741;NM_001122740;NM_001122742;NM_001122740	TSS1500;5'UTR;1stExon;5'UTR;5'UTR	chr6:152128822-152129771	N_Shore
cg15514380	0.673132836	1.18246802	2.55E-24	1.523447059	0.249855232	0.000000000186	21
cg19190762	0.736552525	-0.816715767	2.59E-24	-1.004736879	-0.158782643	0.000000000189	13
cg23173573	0.709813434	-0.682593515	2.6E-24	-1.082256704	-0.041747847	0.000000000153	1	DUSP10;DUSP10	NM_144729;NM_007207	TSS1500;TSS1500	chr1:221915474-221916804	S_Shore
cg04945608	0.721286266	-0.969008459	2.62E-24	-1.161565166	-0.166436909	0.000000000685	20	TTPAL;TTPAL	NM_001039199;NM_024331	3'UTR;3'UTR
cg01718742	0.790710506	0.708219136	2.62E-24	1.298240947	0.171578294	0.00000000018	16	CDH8	NM_001796	TSS200	chr16:62069121-62070634	Island
cg19755815	0.735715008	0.935124655	2.64E-24	1.593931936	0.156283779	0.000000000153	17	TBCD	NM_005993	Body	chr17:80871287-80871504	S_Shelf
cg05819223	0.687570284	-0.949781622	2.78E-24	-1.018095819	-0.171629082	0.00000000024	1	ROR1;ROR1	NM_005012;NM_001083592	Body;Body
cg09817985	0.701018119	-0.90913269	2.86E-24	-1.145773135	-0.177214659	0.0000000002	20				chr20:25058288-25058726	N_Shelf
cg24921221	0.793224374	-0.726342731	2.87E-24	-1.254227436	-0.198958921	0.000000000153	8	LONRF1	NM_152271	Body
cg05311383	0.749119055	-0.869637606	2.96E-24	-1.196394165	-0.143692341	0.000000000159	10	VWA2	NM_198496	3'UTR	chr10:116045754-116046112	S_Shelf
cg15439862	0.815549645	0.769514613	2.97E-24	1.44984208	0.228736766	0.000000000176	18	DSC3;DSC3	NM_024423;NM_001941	1stExon;1stExon	chr18:28621489-28623117	Island
cg16554164	0.76375003	-0.704173139	3e-24	-1.031788277	-0.173189721	0.000000000153	1				chr1:32410188-32410630	S_Shore
cg09518195	0.750241444	-0.746002162	3e-24	-1.12035594	-0.149772695	0.000000000225	11	LRP5	NM_002335	Body
cg07119076	0.721386873	-0.790442395	3.04E-24	-1.168261822	-0.167410045	0.000000000157	2	LTBP1;LTBP1;LTBP1;LTBP1;LTBP1	NM_000627;NM_206943;NM_001166265;NM_001166266;NM_001166264	Body;Body;Body;Body;Body
cg12629008	0.675492458	-1.249256736	3.06E-24	-1.38903124	-0.182142815	0.000000000391	1	DAB1	NM_021080	5'UTR
cg13696490	0.698995464	-1.006401063	3.08E-24	-1.274294065	-0.209537704	0.000000000153	3	LOC201651	NR_026915	TSS1500
cg00221794	0.649514524	-0.990255275	3.09E-24	-1.414316904	-0.180041673	0.000000000153	2
cg01352175	0.805119151	0.716739953	3.09E-24	1.168810233	0.141971777	0.000000000153	18				chr18:44772992-44775577	Island
cg14176966	0.69586347	0.942933836	3.13E-24	1.059579706	0.146771533	0.000000000153	12	NRIP2	NM_031474	TSS200
cg03072286	0.721044409	0.816457278	3.24E-24	1.020362554	0.159408416	0.00000000019	6	ULBP2	NM_025217	TSS1500	chr6:150262703-150263677	N_Shore
cg09530108	0.719940511	-0.950308005	3.28E-24	-1.238769603	-0.165299765	0.000000000184	2	CRIM1	NM_016441	Body	chr2:36584500-36584982	S_Shore
cg15485728	0.795948409	0.771899236	3.3E-24	1.133234637	0.141604822	0.000000000155	9	PRUNE2	NM_015225	TSS1500	chr9:79520803-79521508	Island
cg25235205	0.691404637	0.763660136	3.4E-24	1.163139111	0.155995755	0.000000000153	7				chr7:98971649-98973170	N_Shore
cg14797899	0.724823748	-0.781850412	3.51E-24	-1.097739173	-0.133777982	0.000000000222	7	AUTS2;AUTS2	NM_015570;NM_001127231	Body;Body
cg13710613	0.707370875	0.854601757	3.54E-24	1.263170818	0.212768302	0.000000000153	9	EHMT1;EHMT1	NM_024757;NM_001145527	Body;Body
cg22108563	0.748220759	0.71294155	3.56E-24	1.046777528	0.161845351	0.000000000203	5	DOK3;DOK3;DOK3	NM_024872;NM_001144876;NM_001144875	TSS200;5'UTR;5'UTR
cg16001722	0.784117858	0.869233782	3.7E-24	1.290420986	0.135026654	0.000000000153	6	C6orf174	NM_001012279	Body	chr6:127835928-127836255	Island
cg00543976	0.772188969	0.841958108	3.74E-24	1.288110439	0.179969691	0.000000000186	1	ADORA3	NM_001081976	Body	chr1:112058184-112058590	S_Shore
cg03853945	0.659690784	-0.791727717	3.75E-24	-1.083212616	-0.176029085	0.000000000158	13
cg23676151	0.794466331	0.816975467	4.02E-24	1.222711414	0.167955475	0.000000000165	6	NR2E1	NM_003269	Body	chr6:108491033-108491410	Island
cg26328951	0.690953114	-0.950188883	4.12E-24	-1.004503952	-0.158899206	0.000000000617	1	SNHG12;SNORD99;SNORA61	NR_024127;NR_003077;NR_002987	Body;TSS1500;TSS200	chr1:28908069-28908799	N_Shore
cg24251218	0.709393195	-0.836764135	4.32E-24	-1.017675148	-0.161486096	0.000000000249	11
cg02948656	0.768493654	0.602270074	4.38E-24	1.096800589	0.083158356	0.000000000153	12				chr12:123634826-123636176	S_Shore
cg26430059	0.722408888	1.082299891	4.48E-24	1.235129539	0.159311865	0.000000000222	14	FOXN3;FOXN3	NM_005197;NM_001085471	Body;Body
cg11176990	0.675111507	0.87247428	4.5E-24	1.087016764	0.073147324	0.000000000153	2	LOC375196;LOC100271715	NR_028386;NM_001145451	TSS200;Body	chr2:39186777-39187968	Island
cg11669284	0.741480572	-0.851271099	4.58E-24	-1.488350171	-0.242093487	0.000000000153	5	WDR70	NM_018034	Body
cg02556005	0.769398679	-0.914321099	4.6E-24	-1.308085301	-0.167975397	0.000000000222	16
cg04670857	0.802841352	0.754800357	4.65E-24	1.197166166	0.173128603	0.00000000017	2	CTNNA2;CTNNA2;CTNNA2;CTNNA2	NM_001164883;NM_004389;NM_004389;NM_001164883	1stExon;1stExon;5'UTR;5'UTR	chr2:79739696-79740243	Island
cg00466334	0.762349258	0.863699253	4.76E-24	1.082508811	0.133887062	0.00000000019	1	TBX15	NM_152380	TSS1500	chr1:119531991-119532196	S_Shore
cg20687242	0.768969793	1.085590053	4.77E-24	1.541289479	0.211071357	0.00000000016	12	CBX5;CBX5;CBX5	NM_001127321;NM_001127322;NM_012117	TSS200;TSS200;5'UTR
cg26113809	0.735617124	0.758577953	4.84E-24	1.065090701	0.120389345	0.000000000153	12				chr12:54132148-54132353	Island
cg19799702	0.732886224	0.828121049	4.94E-24	1.251807331	0.196485651	0.000000000391	7				chr7:2758004-2758257	N_Shore
cg25700533	0.702426345	0.983037821	5.06E-24	1.342186611	0.228339407	0.000000000169	15	DNAJC17;C15orf62	NM_018163;NM_001130448	Body;TSS200
cg18442362	0.781023197	-0.966679879	5.11E-24	-1.693331064	-0.247560021	0.000000000153	7	OGDH;OGDH;OGDH	NM_001003941;NM_001165036;NM_002541	Body;Body;Body
cg27209578	0.775771827	0.7259319	5.26E-24	1.085865538	0.141259634	0.000000000153	2				chr2:175193398-175193764	Island
cg24222995	0.801846962	0.847322638	5.35E-24	1.436512848	0.172974827	0.000000000153	7	TRIL	NM_014817	1stExon	chr7:28995305-28998541	Island
cg06568880	0.727152236	1.117197926	5.41E-24	1.8121852	0.176973682	0.000000000154	17	SMG6;SMG6	NM_017575;NM_001170957	Body;Body
cg17108629	0.775063337	0.684251528	5.5E-24	1.125162433	0.172851691	0.000000000249	11	RAB38	NM_022337	TSS1500	chr11:87908243-87908614	S_Shore
cg27470213	0.736497358	-0.779743514	5.56E-24	-1.29162777	-0.157042895	0.000000000153	17	LGALS3BP	NM_005567	Body
cg16668651	0.735510647	-0.840678	5.59E-24	-1.306086612	-0.147680727	0.000000000153	15
cg11196237	0.725765366	0.729151424	5.63E-24	1.004458067	0.114512449	0.000000000154	10	TLX1;TLX1NB;TLX1NB	NM_005521;NM_001085398;NM_001085398	TSS200;1stExon;5'UTR	chr10:102891010-102891794	N_Shore
cg26546373	0.728820823	-0.834780864	5.64E-24	-1.012106483	-0.152634607	0.000000000215	5	LARP1	NM_015315	Body
cg08258526	0.799405771	0.880385564	5.85E-24	1.413156819	0.174485482	0.000000000153	8	EFCAB1;EFCAB1;EFCAB1;EFCAB1;EFCAB1	NM_001142857;NM_024593;NM_001142857;NM_024593;NR_024605	5'UTR;5'UTR;1stExon;1stExon;Body	chr8:49647702-49647988	Island
cg19713460	0.760107277	0.722979278	6.01E-24	1.055765427	0.150170063	0.00000000017	22	SYNGR1;SYNGR1	NM_004711;NM_145731	TSS1500;TSS1500	chr22:39745983-39746634	N_Shore
cg24126768	0.777044332	-0.904675706	6.03E-24	-1.392641663	-0.134326338	0.0000000002	17
cg23959474	0.758698744	-0.799555826	6.04E-24	-1.156212942	-0.162090661	0.000000000198	17				chr17:40191787-40192450	S_Shelf
cg22682811	0.773478207	0.939212668	6.12E-24	1.495029388	0.184482065	0.000000000153	20				chr20:21372041-21372463	Island
cg09340639	0.702948304	-0.62048848	6.2E-24	-1.001661106	-0.116692242	0.000000000153	1	FCRL1;FCRL1;FCRL1	NM_001159398;NM_052938;NM_001159397	Body;Body;Body
cg08129017	0.692332419	0.896497184	6.22E-24	1.045624952	0.179083189	0.00000000024	17	SREBF1;SREBF1	NM_004176;NM_001005291	Body;Body	chr17:17726855-17727282	S_Shore
cg00674365	0.833139656	1.033443138	6.27E-24	2.116956817	0.287662555	0.000000000365	19	ZNF471	NM_020813	TSS200	chr19:57018743-57019506	Island
cg02156692	0.669192306	-0.904996157	6.3E-24	-1.136649981	-0.193107387	0.000000000154	7	AMZ1	NM_133463	Body
cg14013195	0.772987401	0.826195083	6.47E-24	1.120795784	0.144912501	0.00000000016	2	C2orf39	NM_145038	TSS200	chr2:26624603-26625057	Island
cg02150354	0.760951845	0.808436986	6.48E-24	1.094242411	0.139299098	0.0000000002	5	FLJ42709;FLJ42709	NR_021490;NR_021491	Body;Body	chr5:92914770-92917337	N_Shore
cg14838757	0.709994506	0.784324981	6.52E-24	1.323877987	0.180907091	0.000000000153	1	XPR1;XPR1	NM_004736;NM_001135669	Body;Body
cg26531286	0.698897693	-0.863493715	6.75E-24	-1.162286868	-0.197966839	0.000000000172	13	FARP1;FARP1	NM_001001715;NM_005766	5'UTR;5'UTR	chr13:98794398-98796241	S_Shelf
cg22158462	0.750447486	-0.935249591	6.83E-24	-1.301687671	-0.146847147	0.000000000164	1	PLXNA2	NM_025179	Body
cg24853724	0.729417485	0.720204467	6.91E-24	1.051686681	0.128682825	0.000000000153	7	TRIL	NM_014817	1stExon	chr7:28995305-28998541	Island
cg05575054	0.730511524	0.92858045	6.95E-24	1.261275399	0.123915968	0.000000000153	10	ADRB1	NM_000684	1stExon	chr10:115803358-115805468	Island
cg24621437	0.805797775	1.056173882	7.21E-24	2.139927986	0.241696243	0.000000000169	10	SORCS1;SORCS1	NM_001013031;NM_052918	TSS1500;TSS1500	chr10:108923780-108924805	Island
cg17675386	0.713156531	1.092564748	7.31E-24	1.676803607	0.090847669	0.000000000153	10	RGS10;RGS10	NM_001005339;NM_002925	Body;Body
cg04131494	0.804762081	0.70171862	7.38E-24	1.135596636	0.140095577	0.000000000268	5	DOK3;DOK3;DOK3	NM_024872;NM_001144876;NM_001144875	TSS200;5'UTR;5'UTR
cg11796219	0.678082822	-1.147264764	7.4E-24	-1.381136155	-0.18837311	0.000000000506	3	C3orf21	NM_152531	Body
cg11650925	0.706181772	-0.8214123	7.54E-24	-1.022815035	-0.160745834	0.000000000215	1
cg05138397	0.719790756	0.793174923	7.67E-24	1.071348532	0.135000169	0.00000000016	1	LY9;LY9	NM_001033667;NM_002348	Body;Body	chr1:160771683-160771953	N_Shelf
cg27109056	0.771257672	-0.677771502	7.73E-24	-1.006748256	-0.133843782	0.00000000017	18				chr18:10414354-10414592	N_Shelf
cg10610428	0.73733878	-0.73445877	7.89E-24	-1.062218582	-0.171908402	0.000000000186	12	ANO2	NM_020373	Body
cg01409693	0.748644747	-0.701243456	8.01E-24	-1.054830728	-0.143288906	0.000000000225	4				chr4:1542408-1542655	N_Shore
cg04772644	0.739789526	-0.655510974	8.2E-24	-1.167633148	-0.124290938	0.000000000153	6	RXRB	NM_021976	Body	chr6:33167885-33168715	N_Shelf
cg04914283	0.732706314	-0.897953015	8.33E-24	-1.134551829	-0.137864177	0.000000000219	1	EPHB2;EPHB2	NM_004442;NM_017449	Body;Body
cg04987734	0.729726948	0.787468833	8.61E-24	1.137682374	0.184720369	0.000000000153	14	CDC42BPB	NM_006035	Body
cg22203237	0.77492938	-0.778316029	8.64E-24	-1.3025503	-0.221061133	0.000000000153	7
cg06555468	0.748117839	0.832178444	8.68E-24	1.434877571	0.149534941	0.000000000153	7	MAD1L1;MAD1L1;MAD1L1	NM_003550;NM_001013837;NM_001013836	Body;Body;Body
cg03323696	0.772117329	0.766883906	8.69E-24	1.211408862	0.182405041	0.000000000189	5	PDE4D;PDE4D	NM_001165899;NM_001104631	Body;1stExon	chr5:59189046-59189894	Island
cg11863854	0.774362478	-0.867382174	8.81E-24	-1.389811844	-0.124187411	0.000000000182	3	RBMS3;RBMS3;RBMS3	NM_001003792;NM_001003793;NM_014483	Body;Body;Body
cg03206537	0.706756701	-0.728697826	8.94E-24	-1.185144625	-0.171580468	0.000000000153	20	CTSA;CTSA;CTSA	NM_001127695;NM_000308;NM_001167594	Body;Body;Body	chr20:44518897-44520361	S_Shore
cg16142855	0.751193931	0.744931709	8.97E-24	1.013300526	0.167542369	0.000000000155	4				chr4:379899-380399	Island
cg06285307	0.757654583	-0.796249583	8.98E-24	-1.079995145	-0.141516047	0.000000000153	3
cg10069809	0.732957689	0.920822393	9.24E-24	1.14604255	0.168279578	0.00000000024	2				chr2:45028955-45029318	N_Shore
cg11726288	0.722014959	0.812369147	9.27E-24	1.063977933	0.173721013	0.000000000205	1	CLCN6	NM_001286	3'UTR	chr1:11898393-11898732	S_Shelf
cg17977409	0.82336288	0.924741522	9.57E-24	1.619984124	0.18304535	0.000000000175	9	SH3GL2;SH3GL2	NM_003026;NM_003026	1stExon;5'UTR	chr9:17578721-17579804	Island
cg23486701	0.709897428	1.061110644	9.59E-24	1.538308198	0.260328749	0.000000000162	2	SPTBN1;SPTBN1	NM_178313;NM_003128	Body;Body	chr2:54785026-54785969	S_Shelf
cg26923490	0.766282173	0.743340693	9.61E-24	1.160430731	0.15377266	0.000000000153	19	KCNA7	NM_031886	1stExon	chr19:49575129-49576076	Island
cg18395623	0.753567682	-0.803491803	9.93E-24	-1.153420245	-0.149283169	0.000000000153	7	SCRN1;SCRN1;SCRN1;SCRN1	NM_014766;NM_001145513;NM_001145514;NM_001145515	Body;Body;Body;Body
cg12674357	0.69664525	1.055357376	1.01E-23	1.154435923	0.14249599	0.000000000154	6				chr6:106958232-106958718	N_Shore
cg27648056	0.735783847	-0.856616895	1.05E-23	-1.268712022	-0.12257698	0.000000000198	19	KCNN1	NM_002248	Body	chr19:18084635-18085073	S_Shore
cg07330114	0.669779863	1.128109439	1.05E-23	1.285523835	0.214743407	0.000000000382	3	VGLL4;VGLL4;VGLL4	NM_014667;NM_001128220;NM_001128219	Body;TSS200;Body
cg03370106	0.650839178	0.90034108	1.07E-23	1.008747189	0.151967504	0.000000000438	3	VGLL4;VGLL4;VGLL4;VGLL4	NM_014667;NM_001128219;NM_001128220;NM_001128220	Body;Body;1stExon;5'UTR
cg07403610	0.699535862	-1.097624969	1.11E-23	-1.23394548	-0.165170927	0.000000000315	3
cg21727276	0.727855567	0.785491169	1.12E-23	1.278830245	0.071247701	0.000000000153	20	DBNDD2;DBNDD2;DBNDD2;SYS1-DBNDD2;DBNDD2;DBNDD2;DBNDD2	NM_001048224;NM_001048222;NM_001048226;NR_003189;NM_001048221;NM_001048223;NM_001048225	5'UTR;5'UTR;TSS200;Body;5'UTR;5'UTR;TSS200	chr20:44034458-44035954	S_Shore
cg04382468	0.723229676	0.854035627	1.13E-23	1.512666731	0.127096016	0.000000000153	16	CLEC16A	NM_015226	Body
cg00089814	0.70706574	-0.82650463	1.2E-23	-1.051759209	-0.139555463	0.000000000391	3
cg03469054	0.78007414	0.664279681	1.2E-23	1.009171938	0.14179959	0.000000000186	12	TMEM132D	NM_133448	1stExon	chr12:130387609-130389139	Island
cg12024564	0.718088761	-1.070688163	1.24E-23	-1.269224957	-0.159954999	0.000000000741	12	FAM19A2	NM_178539	5'UTR
cg14463164	0.793143998	-0.66542846	1.25E-23	-1.108468844	-0.136698343	0.000000000161	9	ZNF462;MIR548Q	NM_021224;NR_031752	Body;Body
cg02488934	0.792522507	-0.853645007	1.26E-23	-1.546001842	-0.251571536	0.000000000153	1				chr1:156426549-156427362	N_Shelf
cg03183540	0.794176626	-0.783034316	1.26E-23	-1.493787989	-0.209880213	0.000000000153	8
cg11076160	0.675509737	-1.068059462	1.26E-23	-1.160970219	-0.150391224	0.000000000544	13	DIAPH3	NM_001042517	Body
cg06352730	0.807288991	1.437179924	1.26E-23	2.787034898	0.287892706	0.000000000176	7				chr7:47621112-47621727	Island
cg27658304	0.708479214	1.056012441	1.28E-23	1.416988833	0.130942218	0.000000000153	5				chr5:139017133-139017668	Island
cg09637963	0.785533721	-0.73929231	1.3E-23	-1.24036892	-0.188012634	0.00000000019	6
cg05376937	0.687722517	-0.831356475	1.37E-23	-1.017560401	-0.17236956	0.000000000167	1	CNIH3	NM_152495	Body
cg00134210	0.689776494	-0.964144401	1.37E-23	-1.558828466	-0.125515627	0.000000000156	10	FAM107B	NM_031453	Body	chr10:14645752-14646705	N_Shore
cg08247806	0.750112732	-0.690495922	1.39E-23	-1.128088596	-0.133689128	0.000000000153	21				chr21:44592182-44592384	S_Shelf
cg19711268	0.601274108	1.003492768	1.41E-23	1.116818055	0.1869289	0.000000000651	14	TRAF3;TRAF3;TRAF3	NM_145726;NM_003300;NM_145725	Body;Body;Body
cg00687714	0.753391309	-0.895036645	1.42E-23	-1.404432524	-0.190367862	0.000000000153	16	CRYM;CRYM	NM_001014444;NM_001888	Body;Body
cg01528542	0.731811422	-0.813870489	1.43E-23	-1.356430549	-0.216538077	0.000000000153	12				chr12:81471569-81472119	N_Shelf
cg06346974	0.78598982	0.767267693	1.44E-23	1.142791708	0.080930897	0.00000000018	1	DNAJC6	NM_014787	Body	chr1:65775018-65775746	Island
cg18932740	0.643281976	-0.902691515	1.45E-23	-1.010917972	-0.153923989	0.000000000175	6	HSPA1L	NM_005527	5'UTR	chr6:31782872-31785190	N_Shelf
cg01626493	0.752956289	-0.813949719	1.48E-23	-1.075434343	-0.153258102	0.000000000186	15	LOC100144604	NR_021493	TSS1500
cg08036487	0.736180919	-0.854981059	1.48E-23	-1.227469579	-0.119687531	0.000000000167	15
cg03857664	0.717147221	-0.875695192	1.49E-23	-1.062969896	-0.162237987	0.0000000002	5	SH3PXD2B	NM_001017995	Body
cg00468146	0.773367694	0.666200938	1.53E-23	1.068022144	0.157615334	0.000000000225	6	ID4	NM_001546	1stExon	chr6:19837504-19839314	Island
cg06095270	0.784665288	0.78995547	1.54E-23	1.182581556	0.122375824	0.000000000159	6	PRDM13	NM_021620	Body	chr6:100060979-100062657	Island
cg14719333	0.729865086	-0.752782384	1.56E-23	-1.364290769	-0.06451591	0.000000000153	17
cg09081994	0.740370073	0.883892975	1.56E-23	1.487810238	0.215588576	0.000000000153	3	CDGAP	NM_020754	TSS1500	chr3:119012891-119013724	N_Shore
cg12274898	0.725867912	-0.876728381	1.58E-23	-1.175937599	-0.164804454	0.000000000249	1	S100A16	NM_080388	TSS1500
cg23829949	0.70160781	0.950209826	1.59E-23	1.378691528	0.206811904	0.00000000016	1	ZNF238;ZNF238	NM_205768;NM_205768	1stExon;5'UTR	chr1:244213397-244213619	S_Shore
cg23495279	0.836887807	0.690091758	1.61E-23	1.503311776	0.203964335	0.000000000273	8	CSMD1	NM_033225	Body	chr8:4848968-4852635	Island
cg02632952	0.686501766	-1.022937317	1.66E-23	-1.105761953	-0.167901794	0.000000000586	3
cg03884270	0.688342666	-1.077877117	1.67E-23	-1.310420773	-0.158745187	0.000000000198	8	SNORD87;SNHG6	NR_002598;NR_002599	TSS200;Body	chr8:67837480-67837954	N_Shelf
cg15222899	0.778516319	0.866369556	1.68E-23	1.517001755	0.167527671	0.000000000154	18				chr18:55094825-55096310	Island
cg07781401	0.702567754	1.327868265	1.71E-23	1.996034644	0.159359923	0.000000000154	17				chr17:19771609-19771814	S_Shore
cg26685941	0.739244247	-0.706252314	1.74E-23	-1.22516444	-0.195429231	0.000000000153	13	ABCC4;ABCC4	NM_001105515;NM_005845	Body;Body	chr13:95953337-95954211	N_Shore
cg10329173	0.802650993	0.613140259	1.76E-23	1.030871097	0.128893511	0.000000000249	4	PCDH7;PCDH7;PCDH7	NM_032456;NM_032457;NM_002589	1stExon;Body;1stExon	chr4:30721204-30724842	Island
cg07643930	0.758256515	-0.536866579	1.84E-23	-1.061781058	-0.119375044	0.000000000153	16	ZNF598	NM_178167	TSS1500	chr16:2059326-2060032	S_Shore
cg00688447	0.722736414	0.77430243	1.84E-23	1.125054167	0.112992076	0.000000000175	8				chr8:55378928-55380186	Island
cg02919422	0.798967516	0.599696895	1.85E-23	1.083609853	0.160932587	0.00000000016	8	SOX17;SOX17	NM_022454;NM_022454	5'UTR;1stExon	chr8:55370170-55372525	Island
cg17455261	0.723401617	1.006681881	1.85E-23	1.244971398	0.198948768	0.00000000016	4	AFF1	NM_001166693	Body
cg13072098	0.750964388	-0.786325613	1.88E-23	-1.042803364	-0.118868999	0.000000000198	1	ROR1;ROR1	NM_005012;NM_001083592	Body;Body
cg13974192	0.800241155	0.705909242	1.88E-23	1.210082669	0.176100048	0.000000000165	13				chr13:53774264-53776345	Island
cg13548220	0.772860379	0.847767566	1.9E-23	1.249631617	0.144565991	0.000000000169	3				chr3:188665275-188665552	Island
cg26363695	0.739846433	-0.722291017	1.92E-23	-1.087563236	-0.159769788	0.000000000164	4
cg16026522	0.69386206	0.698096111	1.96E-23	1.04691589	0.048368039	0.000000000153	7	MAD1L1;MAD1L1;MAD1L1	NM_003550;NM_001013837;NM_001013836	Body;Body;Body
cg09632271	0.713088837	1.119034845	1.98E-23	1.222406144	0.159560773	0.000000000258	4	STAP1	NM_012108	Body
cg04971534	0.784544316	0.715192229	2.01E-23	1.104914715	0.16368119	0.000000000154	17	SEZ6;SEZ6	NM_178860;NM_001098635	TSS1500;TSS1500	chr17:27332268-27333188	S_Shore
cg17039236	0.811653268	0.776147011	2.05E-23	1.373356293	0.142035969	0.000000000175	18				chr18:77547965-77549038	Island
cg06417385	0.737813443	-0.828957511	2.08E-23	-1.068892104	-0.150556542	0.000000000184	10
cg08014661	0.723563781	-0.877532775	2.09E-23	-1.141356016	-0.152737236	0.00000000018	6
cg03734874	0.769952116	0.692927146	2.09E-23	1.075516777	0.137797252	0.000000000153	14	TMEM179	NM_207379	TSS1500	chr14:105070518-105071463	Island
cg16086620	0.797244292	1.072803826	2.09E-23	1.82340161	0.206243376	0.000000000153	14	CHGA;CHGA	NM_001275;NM_001275	5'UTR;1stExon	chr14:93389245-93389899	Island
cg19778822	0.710330662	-0.847541694	2.1E-23	-1.045653569	-0.148793991	0.000000000184	18
cg09159022	0.792792495	0.723682033	2.13E-23	1.126957098	0.16930906	0.000000000184	8	CSMD1	NM_033225	Body	chr8:4848968-4852635	Island
cg00625963	0.74820675	0.967103544	2.2E-23	1.643242456	0.208652414	0.000000000153	1	LCK;LCK	NM_005356;NM_001042771	Body;Body	chr1:32740710-32741544	N_Shore
cg05168229	0.795877511	-0.636862785	2.39E-23	-1.155280612	-0.183065515	0.000000000153	13
cg13092901	0.672718855	-0.887202843	2.41E-23	-1.226795591	-0.150068472	0.000000000153	22	TYMP;SCO2;SCO2;TYMP;TYMP;SCO2;SCO2	NM_001113756;NM_001169109;NM_005138;NM_001953;NM_001113755;NM_001169110;NM_001169111	Body;TSS1500;TSS1500;Body;Body;TSS1500;TSS1500	chr22:50963608-50970768	Island
cg12498094	0.731197802	-0.766486946	2.41E-23	-1.013399763	-0.135322597	0.000000000222	2	SLC8A1;SLC8A1;SLC8A1;SLC8A1	NM_001112801;NM_001112802;NM_021097;NM_001112800	Body;Body;Body;Body
cg15687600	0.729598431	-0.741523153	2.48E-23	-1.209397535	-0.130490562	0.000000000153	1				chr1:59280951-59281194	Island
cg14136260	0.694283354	-1.069315831	2.49E-23	-1.434507286	-0.171136326	0.000000000482	11	UCP3	NM_003356	3'UTR
cg24535475	0.736693571	-0.746138735	2.52E-23	-1.084350257	-0.123269982	0.000000000153	12	C1S;C1S	NM_001734;NM_201442	TSS200;TSS200
cg02487453	0.785285141	0.870794608	2.52E-23	1.479893882	0.161859415	0.000000000198	22	OSBP2	NM_030758	Body	chr22:31198491-31199033	Island
cg06228763	0.76493525	-0.759462605	2.54E-23	-1.161804294	-0.189756272	0.000000000205	7	ELFN1	NM_001128636	5'UTR
cg01402099	0.720105752	-0.910218938	2.55E-23	-1.134328631	-0.173518186	0.000000000365	12	LRRC43	NM_152759	TSS1500
cg10016647	0.756136197	-0.707936855	2.55E-23	-1.037914795	-0.149887293	0.000000000157	7	MGC87042;MGC87042	NM_207342;NM_001164460	Body;Body
cg17903590	0.660039234	-0.861056386	2.56E-23	-1.033841613	-0.177181795	0.000000000182	1
cg21142743	0.759128801	-0.693691846	2.58E-23	-1.166205058	-0.118989039	0.000000000153	1	ARF1;ARF1;ARF1;ARF1	NM_001658;NM_001024228;NM_001024227;NM_001024226	5'UTR;5'UTR;5'UTR;5'UTR	chr1:228269729-228271501	S_Shore
cg20682981	0.777117462	0.80462609	2.58E-23	1.219653703	0.12918614	0.000000000212	17	HIC1;HIC1	NM_001098202;NM_006497	3'UTR;3'UTR	chr17:1952919-1962328	S_Shore
cg05926722	0.703978416	0.840064277	2.6E-23	1.027893332	0.176051342	0.000000000157	14				chr14:26674163-26674478	Island
cg14255824	0.806603242	-0.742288011	2.65E-23	-1.240334035	-0.169810096	0.000000000153	9	TJP2;TJP2;TJP2;TJP2	NM_001170630;NM_001170414;NM_201629;NM_004817	Body;5'UTR;Body;Body
cg17774672	0.801933061	0.731355228	2.7E-23	1.12533419	0.131999884	0.000000000158	7				chr7:25898237-25898771	Island
cg05350411	0.80667495	0.766613475	2.71E-23	1.224965204	0.113656653	0.000000000153	4				chr4:568513-570488	Island
cg23403895	0.724266931	-0.86860319	2.85E-23	-1.079966011	-0.146220036	0.000000000209	4	PALLD;PALLD	NM_016081;NM_001166108	Body;Body
cg00829858	0.685344082	-0.939403786	2.9E-23	-1.062865334	-0.171053784	0.000000000222	2	OSBPL6	NM_032523	5'UTR
cg25784220	0.841215195	1.018064839	2.91E-23	1.980167512	0.240614302	0.000000000263	19	ZSCAN18;ZSCAN18;ZSCAN18;ZSCAN18;ZSCAN18;ZSCAN18;ZSCAN18	NM_001145543;NM_001145542;NM_001145544;NM_023926;NM_001145544;NM_001145543;NM_023926	1stExon;Body;5'UTR;1stExon;1stExon;5'UTR;5'UTR	chr19:58609338-58609988	Island
cg26475911	0.628553894	1.028875781	2.94E-23	1.112366105	0.187130675	0.00000000162	17	KCTD2	NM_015353	Body
cg13904970	0.798771185	1.113354796	2.94E-23	1.991290955	0.236380081	0.000000000273	5	ZNF608	NM_020747	Body	chr5:123987398-123987748	Island
cg21144009	0.755143962	-0.730926563	2.95E-23	-1.056859793	-0.162026945	0.000000000178	1	PLXNA2	NM_025179	Body
cg00173005	0.697208794	-1.156429409	2.96E-23	-1.52390005	-0.181598782	0.000000000249	1	CD1C	NM_001765	TSS1500
cg07326149	0.75047244	-0.753268549	3.07E-23	-1.166488511	-0.121806004	0.000000000153	15
cg12595013	0.771678228	0.601585136	3.09E-23	1.029998745	0.145317284	0.000000000167	3	ZIC1	NM_003412	1stExon	chr3:147126988-147128999	Island
cg08815340	0.753113803	0.887864857	3.2E-23	1.229313968	0.197218924	0.000000000172	6
cg05500840	0.818166521	0.740504415	3.26E-23	1.496909017	0.170848759	0.000000000157	2	HOXD11	NM_021192	TSS200	chr2:176971706-176972305	Island
cg08737116	0.614755596	-0.841129178	3.32E-23	-1.097412123	-0.13832686	0.000000000154	1	SLC22A15	NM_018420	Body
cg01983216	0.711972496	0.80629541	3.32E-23	1.408036299	0.092563003	0.000000000153	1	ZNF238;ZNF238	NM_205768;NM_006352	Body;1stExon	chr1:244218274-244218538	N_Shore
cg16312609	0.67909307	0.701943916	3.4E-23	1.173446391	0.086543798	0.000000000153	14
cg15044957	0.824597191	0.814763242	3.46E-23	1.475704914	0.197651574	0.000000000193	11	KCNA4	NM_002233	TSS200	chr11:30038522-30038823	Island
cg19654437	0.742718064	-0.84560233	3.49E-23	-1.125833177	-0.153822341	0.000000000164	2	CDK15	NM_139158	TSS200
cg10023530	0.805625276	0.714273702	3.56E-23	1.17425872	0.134178455	0.000000000164	18	FAM38B	NM_022068	TSS200	chr18:11148307-11149936	Island
cg02193425	0.720252464	-0.931159398	3.58E-23	-1.157927472	-0.159870084	0.000000000506	6	FAM50B	NM_012135	TSS1500	chr6:3849271-3851048	N_Shore
cg06200092	0.823363463	0.62886494	3.63E-23	1.034342922	0.115649021	0.000000000164	14				chr14:54413304-54413764	Island
cg15229481	0.76650009	0.69901411	3.68E-23	1.073812762	0.129803315	0.000000000159	20	ANGPT4	NM_015985	Body	chr20:865828-866064	Island
cg06883496	0.75572237	0.676759769	3.69E-23	1.015042035	0.141516581	0.000000000156	13				chr13:28503057-28503374	Island
cg20881175	0.712442388	-0.823912559	3.73E-23	-1.072472003	-0.145476371	0.000000000162	2	TNS1	NM_022648	Body
cg20625523	0.773529811	0.975136895	3.77E-23	1.366456353	0.20775427	0.000000000289	2
cg02940165	0.778157882	0.711809147	3.8E-23	1.200683039	0.164371697	0.000000000157	19				chr19:57149423-57149631	Island
cg06573096	0.699563482	-0.929585962	3.83E-23	-1.302161359	-0.220700297	0.000000000153	13
cg18371475	0.763984723	0.820086033	3.96E-23	1.250715618	0.151572284	0.000000000193	5	IRX2;IRX2;C5orf38;IRX2;IRX2	NM_033267;NM_001134222;NM_178569;NM_033267;NM_001134222	1stExon;1stExon;TSS1500;5'UTR;5'UTR	chr5:2748368-2757024	Island
cg21113592	0.668270721	-1.134394725	4.05E-23	-1.212764724	-0.171144352	0.00000000193	14	HEATR5A	NM_015473	1stExon
cg13177421	0.707392927	-1.077219016	4.12E-23	-1.137517318	-0.129380285	0.000000000399	12	EPS8	NM_004447	3'UTR
cg00182421	0.708645073	-0.968702668	4.21E-23	-1.148576439	-0.165124829	0.000000000289	3	RPL22L1	NM_001099645	Body	chr3:170587936-170588270	N_Shore
cg03486976	0.755763932	-0.921424325	4.25E-23	-1.167514385	-0.14052554	0.000000000178	2
cg16900796	0.770919275	-0.772337281	4.27E-23	-1.512385626	-0.217566977	0.000000000153	19	SLC44A2;SLC44A2	NM_001145056;NM_020428	3'UTR;3'UTR
cg18247055	0.772469486	0.797914076	4.27E-23	1.313859431	0.163596567	0.000000000153	10	SPAG6;SPAG6	NM_012443;NM_172242	TSS200;TSS200	chr10:22634000-22634862	Island
cg14407437	0.777886649	0.724284333	4.32E-23	1.144529308	0.156731636	0.00000000017	1	FABP3	NM_004102	TSS200
cg09555124	0.799862203	0.943950052	4.34E-23	1.833799037	0.276916946	0.000000000153	6	IGF2R	NM_000876	Body
cg18315963	0.818884823	0.712955324	4.4E-23	1.111025224	0.134458232	0.000000000167	4	PCDH7;PCDH7;PCDH7	NM_032456;NM_032457;NM_002589	1stExon;1stExon;1stExon	chr4:30721204-30724842	Island
cg03503046	0.698925546	-1.055445372	4.41E-23	-1.259205814	-0.185783888	0.000000000189	8	ZFPM2	NM_012082	Body
cg13382072	0.758107483	0.836406159	4.42E-23	1.234118309	0.182526948	0.000000000157	19				chr19:1851578-1852203	Island
cg00807475	0.678984034	0.955782742	4.47E-23	1.409848813	0.103388927	0.000000000222	6	FLOT1	NM_005803	Body	chr6:30710307-30712440	N_Shelf
cg19736334	0.696893224	-0.784240114	4.56E-23	-1.004207579	-0.158934472	0.000000000295	11	PLEKHA7	NM_175058	Body
cg02772266	0.698535277	0.891168265	4.57E-23	1.596469005	0.152132918	0.000000000153	12
cg12364136	0.74266085	-0.647638238	4.65E-23	-1.03418193	-0.167104241	0.000000000184	7	PTPRN2;PTPRN2;PTPRN2	NM_002847;NM_130842;NM_130843	Body;Body;Body
cg04773529	0.661457194	0.974392696	4.69E-23	1.225804109	0.162711773	0.000000000178	3	LPP;LPP;LPP	NM_005578;NM_001167671;NM_001167672	Body;Body;Body
cg07469838	0.736845118	-0.910529177	4.9E-23	-1.2153826	-0.165668265	0.000000000222	2	BCL11A;BCL11A;BCL11A	NM_022893;NM_138559;NM_018014	Body;Body;Body
cg07543199	0.707583619	-0.862179477	4.9E-23	-1.165407261	-0.116967634	0.000000000273	10	ZNF488	NM_153034	5'UTR
cg18009710	0.784801498	-0.705109758	4.94E-23	-1.166931368	-0.170769032	0.000000000232	5	LARP1	NM_015315	1stExon
cg10296205	0.606272056	1.083543127	5.09E-23	1.089133636	0.186305877	0.00000000019	6	SYTL3	NM_001009991	5'UTR
cg23873669	0.804093458	0.70404712	5.23E-23	1.234980402	0.145010357	0.000000000225	5	RANBP17	NM_022897	Body	chr5:170288879-170289737	Island
cg09373136	0.767858304	-0.825459728	5.4E-23	-1.306852013	-0.175812364	0.00000000018	17	TCAM1	NR_002947	TSS1500
cg10530883	0.822783957	0.766897495	5.47E-23	1.428769911	0.225663081	0.000000000172	5	IRX1;IRX1	NM_024337;NM_024337	1stExon;5'UTR	chr5:3594467-3603054	Island
cg07999201	0.767392434	-0.779449581	5.52E-23	-1.171337952	-0.1174216	0.000000000154	4	LDB2;LDB2	NM_001290;NM_001130834	Body;Body
cg13480465	0.668615987	-0.850913798	5.53E-23	-1.012213266	-0.155990716	0.000000000278	4	LDB2;LDB2	NM_001290;NM_001130834	Body;Body
cg10163998	0.709234892	0.99626869	5.57E-23	1.561485837	0.200575016	0.000000000153	14
cg06737494	0.714854223	0.790116076	5.58E-23	1.116980902	0.165008862	0.000000000153	3	GHSR;GHSR	NM_198407;NM_004122	TSS1500;TSS1500	chr3:172167526-172167866	Island
cg05608777	0.822686514	0.726286237	5.61E-23	1.394555583	0.14342043	0.000000000229	10	DOCK1	NM_001380	Body	chr10:128593609-128595048	Island
cg18738190	0.768225838	-0.704781119	5.66E-23	-1.148633873	-0.188028635	0.000000000153	10	CHST3	NM_004273	5'UTR
cg24783211	0.802210221	0.844466719	5.73E-23	1.453241729	0.175598892	0.00000000019	4				chr4:55092961-55093242	Island
cg11189107	0.757495927	-0.626702968	5.76E-23	-1.037817395	-0.175144391	0.000000000153	14	CTSG	NM_001911	3'UTR
cg06672226	0.766029418	0.825288557	5.78E-23	1.674973148	0.16925566	0.000000000153	16
cg08812189	0.785291622	0.732673318	5.82E-23	1.1494018	0.136608507	0.000000000193	3	ZIC4;ZIC4;ZIC4;ZIC4;ZIC4	NM_001168378;NR_033118;NR_033119;NM_032153;NM_001168379	Body;TSS200;TSS200;Body;Body	chr3:147108511-147111703	Island
cg05809481	0.71594549	-0.848038951	6.02E-23	-1.156427171	-0.163678965	0.000000000161	1	ISG20L2	NM_030980	Body	chr1:156698111-156698916	N_Shore
cg27538859	0.675222656	-0.873490446	6.08E-23	-1.047050913	-0.158431525	0.000000000278	1	KIAA1026;KIAA1026	NM_201628;NM_015209	Body;Body
cg01776172	0.728129687	-0.800375062	6.11E-23	-1.030099823	-0.164723615	0.000000000182	6	PKHD1	NM_138694	3'UTR
cg19405484	0.818364939	-0.761812957	6.24E-23	-1.509181297	-0.218164059	0.000000000153	8
cg02010481	0.790748536	-0.757072141	6.26E-23	-1.337443137	-0.216190452	0.000000000153	7	JAZF1	NM_175061	Body	chr7:28219435-28219697	N_Shore
cg08023852	0.688054962	-0.838000192	6.39E-23	-1.05624819	-0.162202803	0.000000000382	3	MAGI1;MAGI1;MAGI1	NM_015520;NM_001033057;NM_004742	Body;Body;Body
cg21296230	0.731276047	0.784645495	6.4E-23	1.117691302	0.144268882	0.000000000153	15	GREM1	NM_013372	5'UTR	chr15:33009530-33011696	Island
cg03804083	0.74905764	-0.877090617	6.41E-23	-1.312559534	-0.128232225	0.000000000153	3	MECOM	NM_004991	Body
cg19678828	0.795573292	0.738854402	6.44E-23	1.295435497	0.171903919	0.000000000172	21	CYYR1;CYYR1	NM_052954;NM_052954	5'UTR;1stExon	chr21:27945010-27945646	Island
cg17605476	0.762735636	0.69126935	6.72E-23	1.02548715	0.132387981	0.000000000157	4	GRIA2;GRIA2;GRIA2	NM_001083619;NM_000826;NM_001083620	Body;Body;Body	chr4:158143296-158144053	Island
cg26687842	0.710032807	0.755824547	6.81E-23	1.084378	0.159643787	0.000000000153	13	LOC646982;LOC646982;LOC646982	NR_024505;NR_024507;NR_024506	TSS1500;TSS1500;TSS1500
cg16792302	0.700598722	0.976091229	6.88E-23	1.306462206	0.170312444	0.000000000205	2	MAP1D	NM_199227	Body	chr2:172944988-172945384	Island
cg01823497	0.767522854	-0.68069315	6.91E-23	-1.016936706	-0.133722416	0.000000000182	3	PTH1R	NM_000316	Body	chr3:46940054-46940394	N_Shore
cg08105590	0.71047968	-0.937508514	7e-23	-1.463010675	-0.22660042	0.000000000153	16	FAM38A	NM_001142864	Body	chr16:88850204-88850537	N_Shore
cg06151145	0.702754416	0.91998404	7e-23	1.373652579	0.191652077	0.000000000153	4	SLAIN2	NM_020846	Body	chr4:48343089-48344329	S_Shelf
cg13758186	0.711114309	-0.778943168	7.28E-23	-1.026932042	-0.171687804	0.00000000016	2
cg11231349	0.698928212	-1.008118195	7.33E-23	-1.31445764	-0.151637338	0.000000000154	1	NOS1AP;NOS1AP	NM_014697;NM_001164757	Body;Body
cg07184013	0.735470028	0.982966562	7.37E-23	1.323459164	0.160736718	0.000000000225	7	MIR148A	NR_029597	TSS200	chr7:25990012-25991320	N_Shore
cg03853208	0.719658985	1.016764657	7.37E-23	1.316771435	0.20939676	0.000000000184	7	MIR148A	NR_029597	TSS200	chr7:25990012-25991320	N_Shore
cg21635307	0.690251669	-0.700857383	7.51E-23	-1.003872696	-0.118077629	0.000000000153	6	ANKRD6	NM_014942	Body
cg12161982	0.733611131	-0.809388695	7.58E-23	-1.07778519	-0.155441891	0.000000000189	10	ARHGAP22	NM_021226	Body
cg03062944	0.695596746	-1.108727467	7.78E-23	-1.264086221	-0.212531622	0.000000000273	10				chr10:6186520-6187855	N_Shelf
cg04772947	0.69541759	-0.904031087	7.8E-23	-1.007608399	-0.134526964	0.000000000219	11	SERPING1	NM_000062	TSS1500
cg18143296	0.792993728	0.729468808	7.83E-23	1.188122955	0.152898053	0.000000000153	3				chr3:157812053-157812764	Island
cg15689036	0.71719676	-0.815335702	7.9E-23	-1.008888902	-0.108556687	0.000000000258	3	ERC2	NM_015576	Body
cg13880654	0.731666229	0.986556002	7.9E-23	1.705841136	0.233508027	0.000000000153	9	KDM4C;KDM4C;KDM4C;KDM4C	NM_001146694;NM_015061;NM_001146695;NM_001146696	5'UTR;5'UTR;5'UTR;Body
cg18704047	0.701366734	-0.872801707	7.98E-23	-1.114474306	-0.166864277	0.000000000157	5	PART1;PART1;PDE4D;PART1	NR_028508;NR_024617;NM_001165899;NR_028509	TSS200;Body;5'UTR;TSS200
cg01040624	0.736886784	0.927325115	8.06E-23	1.519179355	0.138326971	0.000000000157	3	SLC12A8	NM_024628	Body
cg26247064	0.657182753	-0.914074411	8.1E-23	-1.186805536	-0.192887564	0.000000000723	11	RNF169	NM_001098638	Body
cg25382400	0.747948996	0.769926247	8.12E-23	1.034829648	0.133407337	0.000000000165	3	SOX2OT	NR_004053	Body	chr3:181444409-181445000	S_Shore
cg16201957	0.631495507	0.935206701	8.13E-23	1.061290668	0.178259742	0.000000000182	4	MAML3	NM_018717	Body
cg24854010	0.70497353	0.703739889	8.24E-23	1.094074987	0.140373826	0.000000000153	12	WNT5B	NM_030775	TSS200
cg15310492	0.817761292	0.581815596	8.25E-23	1.041606514	0.151205045	0.000000000289	11	KCNA4	NM_002233	TSS200	chr11:30038522-30038823	Island
cg15829728	0.671519169	0.884752474	8.41E-23	1.118352467	0.191346715	0.000000000203	20				chr20:31170740-31173640	S_Shore
cg02888490	0.703569071	-0.826410891	8.5E-23	-1.214458569	-0.166577658	0.000000000189	6	TRIM15	NM_033229	TSS1500
cg00688803	0.74320379	-0.800757976	8.62E-23	-1.021474861	-0.128870299	0.000000000373	17
cg22438763	0.726108503	0.755080013	8.65E-23	1.026336944	0.17452825	0.000000000203	1	FOXD2;MGC12982	NM_004474;NR_026878	TSS1500;Body	chr1:47899661-47900385	Island
cg04726824	0.722217818	-0.739949384	9.11E-23	-1.069873008	-0.145455124	0.000000000154	2	RQCD1	NM_005444	Body	chr2:219432767-219434061	S_Shore
cg19604703	0.752805046	-0.914463439	9.24E-23	-1.241466378	-0.202670263	0.000000000295	4				chr4:16257947-16258227	S_Shelf
cg01294808	0.816795103	0.589581158	9.25E-23	1.129437026	0.187953751	0.000000000164	5	IRX1	NM_024337	Body	chr5:3594467-3603054	Island
cg02423574	0.759818217	-0.670833489	9.42E-23	-1.149825434	-0.184220195	0.000000000153	11	CCDC153;CCDC153	NM_001145018;NM_001145018	1stExon;5'UTR
cg02163885	0.721382628	-0.800193459	9.67E-23	-1.351454682	-0.217659514	0.000000000153	6
cg25380464	0.765105832	0.811198631	9.69E-23	1.603147288	0.159577244	0.000000000153	6	ICK;ICK	NM_016513;NM_014920	5'UTR;5'UTR	chr6:52926278-52926863	N_Shelf
cg00565688	0.794252847	0.627256756	9.76E-23	1.235365587	0.181400496	0.000000000162	1	TP73	NM_005427	TSS1500	chr1:3566445-3569636	Island
cg18879828	0.777148643	-0.619073995	9.95E-23	-1.032546689	-0.145941399	0.000000000154	11				chr11:46939358-46940118	S_Shelf
cg24740320	0.70472288	-0.76925582	9.97E-23	-1.08892907	-0.185250251	0.000000000154	14
cg26062204	0.714303615	-0.873700528	1.01E-22	-1.13605947	-0.183322595	0.00000000024	3	CLRN1;CLRN1;CLRN1	NM_052995;NM_052995;NM_174878	5'UTR;1stExon;Body
cg14355374	0.758942188	-0.761294137	1.02E-22	-1.248187441	-0.190605522	0.000000000155	10
cg17168836	0.772945284	-0.56569685	1.02E-22	-1.000875842	-0.150710591	0.000000000153	1	GNG12	NM_018841	5'UTR
cg08544331	0.634060616	-0.968674954	1.04E-22	-1.013571318	-0.131994412	0.00000000231	1	RUNX3;RUNX3	NM_001031680;NM_004350	Body;Body
cg01287592	0.719320447	-0.641104115	1.05E-22	-1.08951565	-0.051679401	0.000000000153	8	DENND3	NM_014957	5'UTR	chr8:142138208-142139342	S_Shore
cg13929328	0.795966981	0.695925647	1.06E-22	1.162774343	0.160473709	0.000000000209	10	FOXI2	NM_207426	1stExon	chr10:129534410-129537366	Island
cg21450228	0.695443231	-0.882706136	1.1E-22	-1.189589283	-0.149859019	0.000000000301	3
cg03510041	0.711964982	-0.82128451	1.11E-22	-1.055507906	-0.149436089	0.000000000212	6	FOXP4;FOXP4;FOXP4	NM_001012426;NM_001012427;NM_138457	Body;Body;Body	chr6:41561221-41561473	N_Shelf
cg17916490	0.76043071	0.821157884	1.11E-22	1.236243501	0.131152134	0.000000000153	2	NTSR2	NM_012344	1stExon	chr2:11809606-11810433	Island
cg27062795	0.844583894	0.994325428	1.12E-22	2.11556862	0.194610264	0.000000000186	19	ZNF542;ZNF542;ZNF542;ZNF542	NR_024056;NR_003127;NR_024055;NR_024057	TSS200;Body;Body;TSS200	chr19:56879417-56879995	Island
cg02779016	0.677499222	0.766370895	1.18E-22	1.050804522	0.143961843	0.0000000002	15	MAP1A	NM_002373	TSS200
cg19079194	0.812007447	0.753369787	1.19E-22	1.36097012	0.156588475	0.000000000175	2	ERBB4;ERBB4;ERBB4;ERBB4	NM_001042599;NM_005235;NM_001042599;NM_005235	5'UTR;5'UTR;1stExon;1stExon	chr2:213402180-213403867	Island
cg12122146	0.799431411	0.770351127	1.19E-22	1.228287337	0.156920467	0.000000000153	12	TMEM132D	NM_133448	TSS200	chr12:130387609-130389139	Island
cg03290131	0.706662552	-1.223146308	1.21E-22	-1.990753661	-0.231644186	0.000000000153	10	DUSP5	NM_004419	Body
cg01578875	0.745300891	0.673850195	1.21E-22	1.149952599	0.147452457	0.000000000153	4	ZNF827	NM_178835	Body
cg19798735	0.677739158	0.801070734	1.21E-22	1.139556798	0.176542536	0.000000000153	7	IMMP2L;LRRN3;LRRN3;LRRN3	NM_032549;NM_018334;NM_001099658;NM_001099660	Body;TSS1500;TSS1500;TSS1500
cg19965221	0.794464465	0.912906615	1.21E-22	1.619241546	0.182335945	0.000000000193	15	TJP1;TJP1;TJP1;TJP1	NM_175610;NM_003257;NM_175610;NM_003257	5'UTR;1stExon;1stExon;5'UTR	chr15:30114110-30115215	Island
cg06828418	0.696285951	0.717759059	1.24E-22	1.141333923	0.065643096	0.000000000153	6	FLOT1	NM_005803	Body	chr6:30710307-30712440	N_Shelf
cg18902090	0.774402116	0.681410087	1.25E-22	1.014173977	0.121308132	0.000000000153	5	PCDHA7;PCDHA12;PCDHA6;PCDHAC1;PCDHA10;PCDHA4;PCDHA11;PCDHA8;PCDHA	NM_018910;NM_018903;NM_018909;NM_031882;NM_018901;NM_018907;NM_018902;NM_018911;NM_031849;N	Body;Body;Body;TSS200;Body;Body;Body;Body;Body;Body;Bod	chr5:140305712-140307193	Island
cg23798387	0.708798986	-0.764881336	1.26E-22	-1.349879459	-0.160181182	0.000000000153	17	KIAA0100	NM_014680	TSS1500	chr17:26971782-26972481	S_Shore
cg06155229	0.686986061	-0.912386766	1.29E-22	-1.399397369	-0.227144012	0.000000000153	7	PMPCB	NM_004279	TSS1500	chr7:102937857-102938141	N_Shore
cg20186588	0.782708774	-0.719228445	1.29E-22	-1.191796044	-0.159914426	0.000000000157	3
cg14068328	0.811956088	0.595274511	1.3E-22	1.091120941	0.138375677	0.000000000175	6	TBX18	NM_001080508	TSS200	chr6:85472702-85474132	Island
cg00911794	0.743837548	0.624970515	1.3E-22	1.052778034	0.168408252	0.000000000154	17	HIC1;HIC1	NM_001098202;NM_006497	3'UTR;3'UTR	chr17:1952919-1962328	Island
cg09589308	0.728136312	-0.773370058	1.31E-22	-1.094325954	-0.174185298	0.000000000175	3	KCNH8	NM_144633	Body
cg14775286	0.652953849	-0.77825407	1.32E-22	-1.022944009	-0.164212786	0.000000000153	3	DZIP1L;DZIP1L	NM_173543;NM_001170538	5'UTR;TSS1500	chr3:137833848-137834592	N_Shore
cg26118906	0.79786489	0.658187982	1.32E-22	1.18486831	0.147126422	0.00000000017	14				chr14:58331676-58333121	Island
cg09809672	0.670253987	-0.785421224	1.34E-22	-1.186398128	-0.19846498	0.000000000153	1	EDARADD;EDARADD;EDARADD	NM_080738;NM_145861;NM_145861	TSS1500;5'UTR;1stExon	chr1:236558459-236559336	N_Shore
cg02215603	0.687284569	-0.979545732	1.34E-22	-1.170554695	-0.152659546	0.000000000178	4	HHIP	NM_022475	Body
cg21415530	0.78098523	0.759519213	1.35E-22	1.168530655	0.136310294	0.00000000016	8	KCNK9	NM_016601	TSS1500	chr8:140714585-140718259	Island
cg09424759	0.772211566	0.748778827	1.36E-22	1.136246097	0.135248492	0.000000000153	1	SLC35F3;SLC35F3	NM_173508;NM_173508	1stExon;5'UTR	chr1:234040298-234041457	Island
cg01734112	0.800680941	0.708654529	1.39E-22	1.221150868	0.172099212	0.000000000155	2	C2orf39	NM_145038	TSS200	chr2:26624603-26625057	Island
cg17931641	0.725601607	0.78014912	1.4E-22	1.011492672	0.127409246	0.00000000024	7				chr7:25898237-25898771	N_Shore
cg07055616	0.802108526	0.749561276	1.4E-22	1.464053672	0.186734786	0.000000000245	10	NKX6-2	NM_177400	TSS1500	chr10:134597357-134602649	Island
cg00829600	0.745186948	-0.857059905	1.41E-22	-1.075474357	-0.150105893	0.000000000315	16				chr16:84681760-84682732	N_Shelf
cg23009042	0.658287044	-0.81780872	1.42E-22	-1.046172665	-0.179324573	0.000000000153	3	CSPG5	NM_006574	3'UTR
cg00454274	0.690412276	-1.098177604	1.43E-22	-1.459555411	-0.146977774	0.000000000308	1	GLIS1	NM_147193	TSS1500	chr1:54203402-54205310	N_Shelf
cg03289872	0.798857566	0.906183312	1.43E-22	1.405977638	0.162660924	0.000000000225	19	ZNF667;ZNF667	NM_022103;NR_030740	TSS1500;TSS1500	chr19:56988313-56989741	Island
cg13644317	0.81409918	0.76039071	1.43E-22	1.215090918	0.171649628	0.000000000189	18				chr18:70533965-70536871	Island
cg12065138	0.791046293	0.692091905	1.44E-22	1.082847047	0.135594327	0.000000000154	1	AJAP1;AJAP1	NM_018836;NM_001042478	Body;Body	chr1:4771652-4772545	N_Shore
cg27084654	0.75924505	-0.781272465	1.48E-22	-1.161158585	-0.175529658	0.000000000172	3	ZBTB38	NM_001080412	5'UTR	chr3:141120983-141121678	N_Shelf
cg22856324	0.751480062	0.943101513	1.48E-22	1.428079211	0.137406311	0.000000000232	2	CYP26B1	NM_019885	Body	chr2:72371121-72375004	Island
cg18987410	0.740784393	1.005063238	1.48E-22	1.714287016	0.192769278	0.000000000153	11	HEPACAM	NM_152722	Body	chr11:124790814-124791354	Island
cg11413039	0.724283003	0.839034744	1.49E-22	1.14502502	0.149719493	0.000000000153	11	PUS3;DDX25	NM_031307;NM_013264	TSS1500;1stExon	chr11:125774292-125774584	Island
cg06098530	0.737252713	1.191953828	1.5E-22	1.537491523	0.21328218	0.000000000249	10	MYST4	NM_012330	Body
cg06509828	0.713191138	-0.875026548	1.55E-22	-1.131953484	-0.133078794	0.000000000219	5	DBN1;DBN1	NM_080881;NM_004395	Body;Body	chr5:176893860-176894794	N_Shore
cg09082287	0.767648465	1.113285049	1.58E-22	1.670202109	0.243502037	0.000000000158	1	DNAJC6;DNAJC6	NM_014787;NM_014787	5'UTR;1stExon	chr1:65731411-65731849	N_Shore
cg23017728	0.740206311	-0.731718655	1.61E-22	-1.049518929	-0.163532203	0.000000000236	17	TTC25	NM_031421	Body
cg09354556	0.715892819	0.796821844	1.61E-22	1.080684109	0.152997561	0.000000000154	3				chr3:47050486-47051609	Island
cg21755755	0.678041198	-0.895251787	1.63E-22	-1.119848056	-0.154698555	0.000000000178	8	SAMD12;SAMD12	NM_001101676;NM_207506	Body;Body
cg05248542	0.678418997	0.917666043	1.63E-22	1.30314016	0.091072679	0.000000000382	4	CCDC109B	NM_017918	Body	chr4:110480827-110482060	S_Shelf
cg11617938	0.698740267	-0.712649099	1.65E-22	-1.007327068	-0.169285883	0.000000000153	6	HLA-F;HLA-F;HLA-F	NM_001098478;NM_001098479;NM_018950	Body;Body;Body	chr6:29691106-29692093	S_Shore
cg01579600	0.728506739	-0.87369193	1.68E-22	-1.24465573	-0.18562808	0.00000000016	5
cg25405138	0.726710132	-0.858240719	1.68E-22	-1.103423287	-0.164235742	0.000000000365	10	PARD3	NM_019619	Body
cg16185386	0.696535203	-0.949723289	1.68E-22	-1.094857879	-0.157836887	0.000000000328	13
cg13808842	0.725972866	-0.839757654	1.68E-22	-1.018402588	-0.150606521	0.000000000289	1
cg02623400	0.754261171	0.635413266	1.68E-22	1.045023412	0.156055071	0.000000000215	1	ELAVL4;ELAVL4	NM_001144777;NM_001144777	1stExon;5'UTR	chr1:50513644-50514320	Island
cg16618104	0.721071881	-0.892620628	1.7E-22	-1.487654901	-0.191734813	0.000000000153	12	CHST11	NM_018413	Body	chr12:104850253-104852395	S_Shore
cg27252696	0.763741922	0.966357707	1.71E-22	1.620987723	0.141849677	0.000000000153	6	SIM1	NM_005068	TSS1500	chr6:100912071-100913337	Island
cg18370682	0.656767773	0.892910885	1.72E-22	1.256062535	0.19421052	0.000000000258	5	EBF1	NM_024007	Body
cg01851378	0.756378129	0.933186565	1.74E-22	1.289262184	0.171498567	0.000000000153	16				chr16:51183699-51188763	Island
cg18258397	0.734419345	-0.94605777	1.76E-22	-1.070571864	-0.149025865	0.000000000417	5
cg16694480	0.733979036	0.726384103	1.76E-22	1.219396035	0.198642416	0.000000000153	1	CAPZB	NM_004930	Body
cg08120263	0.801389372	0.853532794	1.78E-22	1.436687303	0.199931823	0.0000000002	14	FOXG1	NM_005249	TSS1500	chr14:29236835-29237832	N_Shore
cg26280976	0.734685096	1.225051153	1.82E-22	2.17652224	0.179483226	0.000000000153	14				chr14:69658127-69658773	S_Shore
cg13683194	0.712706212	-0.766269566	1.87E-22	-1.024901562	-0.158642074	0.000000000154	9	C9orf125	NM_032342	3'UTR
cg01234248	0.723632433	-1.135329317	1.89E-22	-1.298130014	-0.160288101	0.000000000268	12	RASSF8;RASSF8;RASSF8	NM_007211;NM_001164747;NM_001164748	5'UTR;5'UTR;5'UTR
cg06311879	0.735686613	-1.042601716	1.9E-22	-1.444691596	-0.15164476	0.000000000273	12
cg24905196	0.708648714	0.980200757	1.9E-22	1.265092727	0.18302348	0.000000000167	3	IQCB1;IQCB1;EAF2	NM_001023570;NM_001023571;NM_018456	TSS1500;TSS1500;Body	chr3:121553820-121554236	S_Shore
cg17039519	0.700530136	0.987049793	1.92E-22	1.715067391	0.165755221	0.000000000153	5	ERBB2IP;ERBB2IP	NM_001006600;NM_018695	5'UTR;5'UTR
cg08475096	0.786846549	0.668931026	1.94E-22	1.076379616	0.142564186	0.000000000236	4	GRIA2;GRIA2;GRIA2	NM_001083619;NM_000826;NM_001083620	Body;Body;Body	chr4:158143296-158144053	Island
cg06541218	0.667297756	-1.168170156	1.95E-22	-1.265219903	-0.157072371	0.000000000249	2
cg06970472	0.77864225	-0.694104983	1.97E-22	-1.219559055	-0.184180813	0.000000000153	4	APBB2;APBB2;APBB2	NM_004307;NM_001166050;NM_173075	Body;Body;Body
cg17368760	0.750581955	1.111868794	1.98E-22	1.651297056	0.152308075	0.000000000153	20	THBD	NM_000361	1stExon	chr20:23028403-23032218	Island
cg26101277	0.749256742	-0.619887647	2.02E-22	-1.039532243	-0.146081925	0.000000000153	17	CCL1	NM_002981	TSS200
cg25084878	0.814688464	0.889779337	2.03E-22	1.53340758	0.168362691	0.00000000016	5	FBN2;FBN2	NM_001999;NM_001999	1stExon;5'UTR	chr5:127872563-127874945	Island
cg27120816	0.790884425	0.665698039	2.04E-22	1.160391215	0.136686128	0.000000000215	16	CDH8	NM_001796	TSS200	chr16:62069121-62070634	Island
cg09342225	0.744661802	-0.728071492	2.05E-22	-1.051148512	-0.164896369	0.000000000153	11
cg09459581	0.698364836	-0.823016149	2.05E-22	-1.018814632	-0.129602591	0.000000000295	2	RAPGEF4;RAPGEF4	NM_007023;NM_001100397	Body;TSS1500
cg18382353	0.685930752	0.843302041	2.05E-22	1.044153415	0.173316965	0.000000000167	10	C10orf25;ZNF22	NM_001039380;NM_006963	1stExon;TSS1500	chr10:45496275-45496550	N_Shore
cg23855715	0.705581392	-0.923743788	2.06E-22	-1.281700341	-0.16029667	0.000000000157	22	SYN3;SYN3;SYN3;SYN3;SYN3	NM_003490;NM_001135774;NM_133633;NM_003490;NM_133633	1stExon;5'UTR;5'UTR;5'UTR;1stExon
cg25473910	0.667854306	-0.958589632	2.06E-22	-1.079292074	-0.138800783	0.000000000601	7
cg01312394	0.732894681	-0.777401716	2.06E-22	-1.085277005	-0.112062029	0.000000000157	2
cg18961681	0.806923484	0.765342976	2.08E-22	1.339114856	0.184649192	0.000000000153	7				chr7:32467434-32467948	Island
cg00757822	0.696819783	-1.200872528	2.09E-22	-1.517032819	-0.202732644	0.000000000321	3	PLCH1;PLCH1;PLCH1	NM_001130960;NM_001130961;NM_014996	Body;Body;Body
cg16401270	0.691529467	-0.922708625	2.1E-22	-1.35163695	-0.113600064	0.000000000153	1	PTP4A2;PTP4A2	NM_080392;NM_080391	TSS1500;TSS1500	chr1:32403387-32404382	S_Shore
cg13988455	0.727234622	-0.845552483	2.15E-22	-1.098232513	-0.136450187	0.000000000193	10
cg00848461	0.710403064	-0.728388194	2.16E-22	-1.071588716	-0.168629707	0.000000000178	5	PRELID1;RAB24;RAB24	NM_013237;NM_130781;NM_001031677	Body;TSS1500;TSS1500	chr5:176730031-176731130	S_Shore
cg20129210	0.743583135	0.878902713	2.2E-22	1.181859434	0.14662418	0.000000000153	13	CLYBL	NM_206808	3'UTR	chr13:100547172-100547431	Island
cg23663547	0.775618654	0.729078725	2.2E-22	1.107339431	0.155674265	0.000000000153	17	CCR7	NM_001838	3'UTR
cg27176138	0.801066976	0.785329549	2.23E-22	1.295998498	0.162279626	0.000000000203	13	HS6ST3	NM_153456	TSS200	chr13:96742138-96744162	Island
cg26413192	0.770397349	-0.787742967	2.24E-22	-1.200518374	-0.138319144	0.000000000253	10
cg09909740	0.701365224	-0.874769881	2.31E-22	-1.222402383	-0.196353304	0.000000000156	14
cg02871021	0.743548018	-0.739529754	2.32E-22	-1.05912093	-0.164111398	0.000000000253	11	MRVI1;MRVI1;MRVI1	NM_001100167;NM_001100163;NM_130385	TSS1500;TSS200;TSS200
cg24150153	0.697334615	0.780610383	2.33E-22	1.050800089	0.140187522	0.000000000153	1	ARHGAP29	NM_004815	TSS200	chr1:94702690-94703344	S_Shore
cg08694699	0.748398184	0.786316771	2.37E-22	1.045782912	0.125296545	0.000000000153	16	ESRP2	NM_024939	TSS200	chr16:68269010-68272143	Island
cg14089067	0.722095389	-0.67243113	2.38E-22	-1.043087349	-0.134916246	0.00000000019	1				chr1:55446087-55446846	N_Shelf
cg15897102	0.759246106	-0.672926113	2.39E-22	-1.02247931	-0.162747245	0.000000000184	1
cg08903389	0.648084045	-1.104414597	2.43E-22	-1.452788701	-0.139008631	0.000000000174	7	AUTS2;AUTS2;AUTS2	NM_015570;NM_001127232;NM_001127231	Body;Body;Body
cg07969475	0.768761912	-0.774800448	2.48E-22	-1.183049692	-0.167066685	0.000000000159	10	NEURL	NM_004210	Body	chr10:105344173-105345039	N_Shelf
cg14914552	0.702076488	0.853576007	2.48E-22	1.308267596	0.153083714	0.000000000153	8	PTDSS1	NM_014754	Body
cg12877723	0.772646011	0.723491135	2.49E-22	1.170605451	0.173802333	0.000000000153	8	PENK;PENK	NM_006211;NM_001135690	Body;Body	chr8:57358126-57359415	Island
cg00791548	0.711146339	-0.906364075	2.51E-22	-1.025671415	-0.143799685	0.00000000024	2	CAPN13	NM_144575	Body
cg18235937	0.817840877	0.643195258	2.53E-22	1.336073986	0.192392859	0.000000000165	1	RNF207	NM_207396	Body	chr1:6268820-6269588	Island
cg07524873	0.756302722	-0.726804409	2.54E-22	-1.029172458	-0.154081963	0.000000000154	11	PDE2A;PDE2A;PDE2A;PDE2A	NM_001143839;NR_026572;NM_001146209;NM_002599	Body;Body;Body;Body	chr11:72301302-72301746	S_Shelf
cg03638795	0.679616432	-0.678354649	2.54E-22	-1.048888184	-0.123849268	0.000000000153	11	SIGIRR;SIGIRR	NM_001135053;NM_021805	5'UTR;5'UTR	chr11:416419-417650	Island
cg21403759	0.747636416	-0.799970965	2.55E-22	-1.145021884	-0.156156138	0.000000000178	7
cg14894097	0.647861738	-0.987354625	2.56E-22	-1.148175134	-0.163110997	0.000000000438	2
cg00544573	0.66760379	-0.896032862	2.58E-22	-1.06831976	-0.170066073	0.000000000153	2
cg02896872	0.774248257	0.895664319	2.58E-22	1.710316858	0.166190119	0.000000000153	1	ITPKB	NM_002221	Body	chr1:226891032-226891381	N_Shelf
cg04112100	0.683988187	-1.053692293	2.59E-22	-1.322648808	-0.165505597	0.000000000225	2	KYNU;KYNU	NM_001032998;NM_003937	Body;Body
cg18972811	0.79695734	0.713450075	2.59E-22	1.195361137	0.131481447	0.000000000222	4	SLIT2	NM_004787	TSS1500	chr4:20253276-20256868	Island
cg00182893	0.762730454	-0.954791306	2.61E-22	-1.238065983	-0.146277962	0.000000000494	6
cg05963082	0.524231931	-1.032526634	2.61E-22	-1.008075737	-0.074395699	0.0000000217	7
cg27526665	0.828267414	0.93971317	2.64E-22	1.795600174	0.265513017	0.0000000002	3	THRB;THRB;THRB	NM_001128177;NM_001128176;NM_000461	TSS1500;TSS1500;TSS1500	chr3:24535844-24537436	Island
cg25150021	0.675879597	-0.889801141	2.66E-22	-1.433852427	-0.07543131	0.000000000153	2				chr2:242805752-242806034	Island
cg13887205	0.733661833	0.789243554	2.68E-22	1.093928257	0.10658079	0.000000000153	5				chr5:139525537-139526227	Island
cg24872117	0.720634215	-0.962900173	2.7E-22	-1.244856319	-0.158273733	0.000000000704	19	DMRTC2	NM_001040283	3'UTR
cg09690103	0.679435173	-0.929596193	2.73E-22	-1.043119	-0.176100932	0.000000000215	4
cg20175390	0.758333951	0.669534658	2.73E-22	1.011423304	0.154716849	0.000000000153	2				chr2:119599458-119600966	Island
cg19851909	0.784862205	0.7433944	2.77E-22	1.062371067	0.125943029	0.000000000178	11	GPR83	NM_016540	TSS1500	chr11:94134226-94134848	Island
cg04170359	0.738274958	-0.654071565	2.85E-22	-1.039303503	-0.154547412	0.000000000155	11				chr11:76750692-76751778	S_Shore
cg23130369	0.737156163	-0.706403371	2.86E-22	-1.011362719	-0.145527432	0.000000000166	2				chr2:129243985-129244204	S_Shore
cg27648556	0.754168887	-0.733559011	2.86E-22	-1.04096028	-0.1387418	0.000000000165	8
cg01003961	0.775410033	0.736765873	2.87E-22	1.302926801	0.190299868	0.000000000154	7	SP8;SP8	NM_198956;NM_182700	Body;Body	chr7:20823307-20825662	Island
cg22730004	0.681937037	-0.874675743	2.88E-22	-1.371521373	-0.206363461	0.000000000153	1	SPTA1	NM_003126	TSS1500
cg23715749	0.697481508	-0.803353238	2.95E-22	-1.220866446	-0.20005212	0.000000000153	1	GRIK3	NM_000831	Body
cg05207637	0.763704002	-0.66119044	2.95E-22	-1.10878396	-0.173122261	0.000000000153	16
cg24150244	0.745694768	-0.691860407	2.95E-22	-1.021690602	-0.166500965	0.000000000289	22	TTC28	NM_001145418	Body
cg14790000	0.717626377	-0.791496942	2.99E-22	-1.019005705	-0.149533717	0.000000000166	5	FBN2	NM_001999	Body
cg00560542	0.81545214	0.748307568	3.1E-22	1.321247932	0.172282201	0.000000000399	10	SYNPO2L;SYNPO2L	NM_024875;NM_001114133	Body;Body	chr10:75407413-75407706	Island
cg15498134	0.725162105	-0.989981582	3.12E-22	-1.404023072	-0.232070122	0.000000000154	1	RUNX3;RUNX3	NM_001031680;NM_004350	Body;Body
cg06974672	0.713867345	-0.825177265	3.18E-22	-1.004677212	-0.145246452	0.00000000019	2
cg10855978	0.715398414	-0.870861321	3.22E-22	-1.124108826	-0.172164054	0.000000000219	8
cg24686918	0.6819423	-0.963890714	3.23E-22	-1.129732261	-0.17304809	0.000000000459	1
cg06619066	0.807499582	0.749522164	3.32E-22	1.285581559	0.160713019	0.0000000002	18	CHST9;CHST9	NM_031422;NM_031422	1stExon;5'UTR	chr18:24764951-24765507	Island
cg11484413	0.717889129	-0.868884552	3.34E-22	-1.094786113	-0.168660538	0.000000000219	11
cg00676085	0.735885491	-0.760637062	3.35E-22	-1.034440438	-0.157180312	0.000000000209	12	KRT72;KRT72;KRT72	NM_080747;NM_001146225;NM_001146226	Body;Body;Body	chr12:52994772-52995312	N_Shelf
cg23379309	0.696471369	-0.655869885	3.35E-22	-1.002332025	-0.136388282	0.000000000154	9				chr9:102058841-102059213	N_Shore
cg26162616	0.756551043	0.803802115	3.38E-22	1.271267078	0.14743463	0.000000000166	6	C6orf155	NR_026807	TSS200	chr6:72129508-72130756	Island
cg02935338	0.830646954	0.729455209	3.43E-22	1.319307599	0.17239874	0.000000000225	18	CDH2	NM_001792	Body	chr18:25755414-25758175	Island
cg12898019	0.679641977	-0.930351552	3.46E-22	-1.248996158	-0.210318261	0.000000000153	17	ST6GALNAC1	NM_018414	3'UTR
cg16581455	0.726542504	-0.823659459	3.47E-22	-1.305290066	-0.174186028	0.000000000157	8
cg15973818	0.694333885	0.805952235	3.49E-22	1.154178684	0.136095619	0.000000000153	8	RB1CC1;RB1CC1	NM_001083617;NM_014781	5'UTR;5'UTR	chr8:53626005-53627501	N_Shelf
cg19988492	0.596897333	1.142485056	3.57E-22	1.352896328	0.218018866	0.000000000193	21	DYRK1A;DYRK1A;DYRK1A;DYRK1A;DYRK1A	NM_130436;NM_101395;NM_001396;NM_130438;NM_130437	Body;Body;Body;Body;Body
cg24079702	0.691617398	0.67156723	3.58E-22	1.058515282	0.171228231	0.000000000153	2	FHL2;FHL2;FHL2;FHL2	NM_001039492;NM_001450;NM_201557;NM_201555	TSS200;TSS200;5'UTR;TSS200	chr2:106014878-106015884	Island
cg13614617	0.697545755	-0.88024247	3.6E-22	-1.10764128	-0.179261248	0.000000000308	15	IGDCC3	NM_004884	Body	chr15:65654077-65654334	S_Shelf
cg11610831	0.667152158	-1.01997652	3.6E-22	-1.235050145	-0.134334531	0.000000000245	3
cg10732536	0.708451308	-1.025671363	3.6E-22	-1.40626219	-0.123477797	0.000000000382	4	TBC1D9	NM_015130	3'UTR
cg26191447	0.712307058	-0.718577355	3.7E-22	-1.157602731	-0.110687748	0.000000000153	2
cg08211028	0.778131627	0.718609315	3.76E-22	1.138014356	0.140232012	0.000000000166	10				chr10:109674196-109674964	Island
cg11719362	0.729655477	0.743442573	3.8E-22	1.007154144	0.141108914	0.000000000153	7				chr7:25902121-25902472	N_Shore
cg18520696	0.697814739	-1.095966435	3.84E-22	-1.189694659	-0.173545802	0.000000000947	17				chr17:4634567-4635230	N_Shelf
cg10285618	0.682488409	-0.941749846	3.84E-22	-1.346159026	-0.113015148	0.000000000268	2	MIR559;EPCAM	NR_030286;NM_002354	TSS200;Body
cg15787807	0.636243952	0.769701044	3.93E-22	1.168615262	0.096602619	0.000000000212	11	RASGRP2;RASGRP2;RASGRP2	NM_153819;NM_001098671;NM_001098670	Body;Body;Body	chr11:64509433-64513826	N_Shore
cg22305574	0.69680643	-0.858718453	4.01E-22	-1.033586923	-0.159766478	0.000000000258	3
cg17368808	0.787380551	0.667270068	4.01E-22	1.109988528	0.123603825	0.000000000232	20	C20orf103	NM_012261	Body	chr20:9496471-9496893	Island
cg13069920	0.670463579	0.847254767	4.1E-22	1.343159491	0.117331914	0.000000000153	1
cg27315556	0.780264261	0.835699592	4.1E-22	1.33805369	0.159490695	0.000000000212	3	NLGN1	NM_014932	TSS1500	chr3:173115404-173115775	Island
cg18115040	0.773485985	0.577711795	4.11E-22	1.004757547	0.157323289	0.000000000175	2	HOXD10	NM_002148	TSS200	chr2:176980765-176981423	Island
cg22998476	0.767044791	-0.645158265	4.13E-22	-1.046935848	-0.169728046	0.000000000153	10				chr10:74057609-74058037	S_Shore
cg20436086	0.719110204	-0.801646461	4.14E-22	-1.060406431	-0.145887521	0.000000000268	10	COL13A1;COL13A1;COL13A1;COL13A1;COL13A1;COL13A1;COL13A1;COL13A1;C	NM_080798;NM_080809;NM_080800;NM_080811;NM_080810;NM_080799;NM_080813;NM_005203;NM_080815;N	Body;Body;Body;Body;Body;Body;Body;Body;Body;Body;Body;
cg02734358	0.732648139	-1.022274426	4.28E-22	-1.85835325	-0.176773159	0.000000000153	4	GPRIN3	NM_198281	5'UTR	chr4:90228714-90229010	N_Shore
cg23089272	0.656729728	-0.995937784	4.33E-22	-1.258134062	-0.168853976	0.000000000328	15	FSIP1	NM_152597	Body
cg02355885	0.768546008	0.86630741	4.68E-22	1.32802804	0.124181459	0.000000000153	2	ALK	NM_004304	1stExon	chr2:30142831-30144624	Island
cg16408865	0.66172452	-0.849821548	4.72E-22	-1.050253926	-0.179442733	0.000000000154	12	YEATS4	NM_006530	TSS1500	chr12:69753445-69754088	N_Shore
cg04885825	0.756809839	-0.737290895	4.72E-22	-1.123812611	-0.176386994	0.000000000182	1	ROR1;ROR1	NM_005012;NM_001083592	Body;Body
cg22981158	0.724452689	-0.782554857	4.83E-22	-1.001788861	-0.15499016	0.000000000236	19	DACT3	NM_145056	Body	chr19:47151768-47153125	S_Shelf
cg16065021	0.793553355	0.587160273	4.86E-22	1.014195016	0.16107882	0.000000000186	12				chr12:127940451-127940907	Island
cg17336354	0.723366002	-0.791195605	4.87E-22	-1.062635443	-0.126363922	0.000000000176	3
cg01085569	0.714224188	-0.881230306	4.89E-22	-1.122651001	-0.144707341	0.000000000358	2
cg18177814	0.701509032	-0.818111088	4.9E-22	-1.177065375	-0.193374801	0.000000000153	16	NOD2	NM_022162	TSS200
cg17067226	0.740816321	-0.85345309	5.08E-22	-1.125838012	-0.158234752	0.000000000184	3	VEPH1;VEPH1;VEPH1;VEPH1;VEPH1;VEPH1	NM_001167916;NM_001167911;NM_001167917;NM_024621;NM_001167915;NM_001167912	Body;Body;Body;Body;Body;Body
cg22042546	0.705094447	0.808981866	5.13E-22	1.150448329	0.184827185	0.000000000263	1	ARID1A;ARID1A	NM_006015;NM_139135	Body;Body
cg01503299	0.70250315	-0.988670331	5.16E-22	-1.236081463	-0.176475408	0.000000000544	4	NOP14	NM_003703	Body	chr4:2964459-2966014	N_Shore
cg06376598	0.491303029	1.249973148	5.16E-22	1.041302404	0.050792021	0.00000000292	17	SSH2	NM_033389	Body
cg13591783	0.818206597	-0.826194919	5.17E-22	-1.610953398	-0.266015431	0.000000000153	9	ANXA1	NM_000700	5'UTR
cg27068143	0.693907748	-0.747400822	5.37E-22	-1.037205716	-0.155376611	0.000000000153	13	HTR2A;HTR2A	NM_000621;NM_001165947	TSS200;TSS200
cg09389824	0.691980662	-0.853378001	5.38E-22	-1.037261761	-0.169002022	0.000000000315	10
cg00020474	0.685680741	0.948070713	5.38E-22	1.238820596	0.210926588	0.000000000153	1
cg03192598	0.772793532	0.933706991	5.4E-22	1.39087164	0.196761978	0.000000000253	19				chr19:12305552-12306304	Island
cg04264433	0.624675623	1.020186623	5.41E-22	1.110108351	0.187934785	0.000000000365	8
cg06194960	0.734327926	-0.730143794	5.54E-22	-1.020890287	-0.149712507	0.000000000178	16	RHBDF1	NM_022450	Body	chr16:110995-113162	Island
cg07348418	0.71143504	-0.890435626	5.68E-22	-1.130438662	-0.15132055	0.000000000328	1	RNF220	NM_018150	Body
cg07788092	0.784896343	0.73835845	5.73E-22	1.268365828	0.156282928	0.000000000155	19	ZNF177	NM_003451	TSS200	chr19:9473589-9474001	Island
cg27641136	0.767713612	0.660453638	5.77E-22	1.046005095	0.130057578	0.00000000035	6	C6orf103	NM_024694	TSS200	chr6:146920034-146920245	Island
cg19477084	0.773690255	0.741524568	5.79E-22	1.078166508	0.144240434	0.000000000178	3				chr3:126006743-126006957	Island
cg00076797	0.712027744	-0.729015094	5.88E-22	-1.031069026	-0.150587858	0.000000000253	1	CYMP	NR_003599	TSS1500
cg09041337	0.692150916	-0.898538926	5.88E-22	-1.069208996	-0.136436333	0.000000000373	13	UGGT2	NM_020121	Body
cg13606569	0.792961881	0.759454118	6.01E-22	1.281218876	0.150490065	0.000000000186	9	SVEP1	NM_153366	1stExon	chr9:113341213-113342029	Island
cg08739433	0.744185145	0.703544315	6.02E-22	1.087312334	0.114346159	0.000000000153	1	WNT2B;WNT2B	NM_004185;NM_024494	Body;1stExon	chr1:113050813-113052301	Island
cg05547260	0.69200975	-0.856257045	6.04E-22	-1.135168664	-0.15200126	0.000000000295	6	RSPH9	NM_152732	TSS1500	chr6:43612714-43613366	N_Shore
cg02990869	0.783851622	0.659953027	6.08E-22	1.002984566	0.117031728	0.000000000178	4	MARCH1	NM_001166373	TSS1500	chr4:165304328-165305177	Island
cg04410448	0.621620357	-0.954671922	6.1E-22	-1.005568056	-0.160810847	0.000000000284	6	C6orf94	NM_001013623	Body
cg10415314	0.716570396	-1.104902432	6.11E-22	-1.458162026	-0.172893709	0.000000000209	14	NPAS3;NPAS3;NPAS3;NPAS3	NM_001164749;NM_173159;NM_001165893;NM_022123	Body;Body;Body;Body
cg17112958	0.815682409	0.706710832	6.21E-22	1.371501584	0.198719449	0.000000000268	2	LYPD1;LYPD1	NM_001077427;NM_144586	5'UTR;Body	chr2:133426652-133428870	Island
cg05508084	0.732778715	0.964165869	6.27E-22	1.186579065	0.138027327	0.000000000427	19	ZNF667;ZNF667	NM_022103;NR_030740	5'UTR;Body	chr19:56988313-56989741	Island
cg21772178	0.741805098	-0.892016403	6.34E-22	-1.117642448	-0.134460662	0.000000000169	6
cg09629675	0.724095359	-0.74076868	6.38E-22	-1.000909636	-0.15796573	0.00000000024	12	PRMT8	NM_019854	Body
cg26465391	0.743229665	0.743426199	6.45E-22	1.098013092	0.152009131	0.000000000153	19	ZNF154	NM_001085384	TSS200	chr19:58220189-58220517	S_Shore
cg19848940	0.653765772	-0.742983507	6.48E-22	-1.127006844	-0.17400982	0.000000000153	12
cg11134246	0.742207033	0.731711332	6.51E-22	1.212494317	0.140154685	0.000000000153	1	CCDC24	NM_152499	Body	chr1:44457150-44457772	S_Shore
cg09578475	0.769673372	0.729526089	6.54E-22	1.193911628	0.17552793	0.000000000153	19	ZNF177	NM_003451	TSS200	chr19:9473589-9474001	Island
cg03937361	0.730223967	-0.770776719	6.65E-22	-1.016671081	-0.163833533	0.000000000268	1	ROR1;ROR1	NM_005012;NM_001083592	Body;Body
cg19547141	0.677142595	-1.138812729	6.71E-22	-1.365180305	-0.16618182	0.000000000506	11	MLL	NM_005933	Body
cg08263071	0.781228566	0.773302411	6.76E-22	1.204437195	0.15747316	0.000000000166	6	EPHA7	NM_004440	Body	chr6:94126272-94129677	Island
cg11328541	0.750475504	-0.77608743	6.99E-22	-1.058771921	-0.152042217	0.000000000263	19	OR7C1	NM_198944	1stExon
cg07805146	0.756380219	-0.804699446	7e-22	-1.16822184	-0.140124516	0.000000000182	18				chr18:10032458-10032907	N_Shelf
cg14741236	0.751630101	-0.700680307	7.08E-22	-1.014061435	-0.155483353	0.0000000002	5
cg12172531	0.742883193	-0.754889488	7.08E-22	-1.07274404	-0.141618523	0.000000000178	6	NOTCH4	NM_004557	Body
cg14737484	0.636992984	-0.825196956	7.18E-22	-1.019473604	-0.150291602	0.000000000154	6	TNXB	NM_019105	Body	chr6:32055067-32055601	N_Shore
cg01581222	0.731789177	0.703110071	7.27E-22	1.011300081	0.158621151	0.000000000225	19	C19orf38	NM_001136482	TSS200
cg06614284	0.734354309	-0.758693168	7.51E-22	-1.023962552	-0.157827664	0.00000000018	20	HCK	NM_002110	3'UTR
cg04088338	0.716707393	-0.880578937	7.52E-22	-1.275123375	-0.198217615	0.000000000295	5
cg24531022	0.547570528	1.216799589	7.56E-22	1.439942821	0.116576259	0.000000000229	5	PAM;PAM;PAM;PAM;PAM;PAM;PAM;PAM	NM_138821;NM_138821;NM_138766;NM_138822;NM_000919;NM_000919;NM_138822;NM_138766	5'UTR;1stExon;5'UTR;5'UTR;5'UTR;1stExon;1stExon;1stExon	chr5:102201583-102201912	Island
cg04749873	0.680231863	-1.230661798	7.88E-22	-1.410372943	-0.171999839	0.00000000177	8	NCOA2	NM_006540	Body
cg00377865	0.726986025	-0.973901399	7.99E-22	-1.242674237	-0.133169605	0.00000000019	3				chr3:179168735-179169593	S_Shelf
cg20818778	0.755935592	0.820440712	8.08E-22	1.260826401	0.161310544	0.000000000153	1	GNG4;GNG4;GNG4	NM_001098722;NM_001098721;NM_004485	TSS1500;TSS200;TSS200	chr1:235814280-235814488	N_Shore
cg26826957	0.712156944	-0.975127631	8.16E-22	-1.315624744	-0.156192591	0.000000000249	7	ICA1;ICA1;ICA1	NM_004968;NM_022307;NM_001136020	5'UTR;5'UTR;5'UTR
cg10375710	0.751466899	-0.875080709	8.17E-22	-1.17625661	-0.135681948	0.000000000232	17	DNAH17	NM_173628	Body	chr17:76446646-76446870	S_Shelf
cg05240350	0.703178687	-0.808548856	8.19E-22	-1.00935348	-0.166308075	0.000000000236	10				chr10:72218130-72218484	S_Shelf
cg13449257	0.752515649	-0.868517966	8.21E-22	-1.291766823	-0.161907505	0.000000000203	9				chr9:137356381-137358802	N_Shore
cg27290215	0.761104626	-0.694408568	8.21E-22	-1.139254775	-0.15560005	0.000000000154	10	ABLIM1;ABLIM1;ABLIM1	NM_001003408;NM_001003407;NM_002313	Body;Body;Body	chr10:116391466-116391827	S_Shore
cg02252421	0.658721133	-0.925664272	8.27E-22	-1.107296632	-0.176431261	0.000000000482	5
cg11958644	0.751507407	1.065617428	8.72E-22	1.479905063	0.226524351	0.000000000704	5	RAPGEF6;RAPGEF6;RAPGEF6;RAPGEF6;RAPGEF6;RAPGEF6	NM_001164388;NM_001164386;NM_001164390;NM_001164389;NM_001164387;NM_016340	Body;Body;Body;Body;Body;Body
cg19991948	0.64106384	-0.908391136	8.74E-22	-1.294514793	-0.220110121	0.000000000153	10	TIAL1;TIAL1	NM_001033925;NM_003252	3'UTR;3'UTR
cg23837220	0.707562361	-0.747014678	8.91E-22	-1.011762601	-0.139462117	0.000000000203	10	WDFY4	NM_020945	Body
cg09175338	0.70629111	-0.940349809	8.97E-22	-1.499901346	-0.175415543	0.000000000459	17	MYH4	NM_017533	5'UTR
cg24745495	0.812639267	0.660776162	8.97E-22	1.149173444	0.132025505	0.000000000156	19	EPHX3;EPHX3	NM_024794;NM_001142886	TSS1500;TSS1500	chr19:15344091-15344419	Island
cg00481951	0.711245067	0.823609144	9.03E-22	1.273513905	0.167962836	0.000000000153	3	SST	NM_001048	Body	chr3:187387914-187388176	N_Shore
cg05678100	0.770703926	0.812302542	9.17E-22	1.193174861	0.140600108	0.000000000315	4	GALNTL6	NM_001034845	TSS1500	chr4:172733734-172735118	Island
cg06943309	0.716454679	-0.711384137	9.21E-22	-1.027491976	-0.153119264	0.000000000162	1				chr1:163392877-163393100	N_Shore
cg19645639	0.686210849	-0.888331645	9.26E-22	-1.116358597	-0.190511191	0.000000000154	1	SLC16A1	NM_003051	TSS1500	chr1:113498366-113499312	S_Shore
cg15002691	0.667867936	-1.01933122	9.37E-22	-1.149398722	-0.172020149	0.00000000103	7	AKR1D1	NM_005989	TSS200
cg06103377	0.694904104	-0.906480325	9.45E-22	-1.293928021	-0.175178963	0.000000000175	15
cg12089570	0.759132551	0.696599056	9.49E-22	1.054800319	0.112818317	0.000000000153	19	ZNF177;ZNF177	NM_003451;NM_003451	1stExon;5'UTR	chr19:9473589-9474001	Island
cg01180628	0.715471646	-0.679954206	9.56E-22	-1.029608786	-0.17635288	0.000000000153	3	BHLHE40	NM_003670	Body	chr3:5024760-5024967	N_Shore
cg04360793	0.738057667	0.788220795	9.59E-22	1.294483097	0.220509154	0.000000000153	1	ELTD1;ELTD1	NM_022159;NM_022159	5'UTR;1stExon	chr1:79472281-79472537	Island
cg15585794	0.753695089	0.927878232	9.76E-22	1.264342822	0.122181705	0.000000000175	11	NTM;NTM;NTM;NTM	NM_016522;NM_001144059;NM_001144058;NM_001048209	TSS1500;TSS1500;TSS1500;Body	chr11:131780328-131781532	Island
cg27158519	0.678133299	-0.854902329	9.89E-22	-1.017018751	-0.158353068	0.000000000459	6
cg05307752	0.735118399	-0.870822557	1.01E-21	-1.34701523	-0.223746973	0.000000000153	2	ARHGAP15	NM_018460	Body
cg03128163	0.681472247	-0.923540423	1.01E-21	-1.204366273	-0.11176401	0.000000000186	10	EBF3	NM_001005463	Body	chr10:131686365-131686595	N_Shore
cg11831981	0.761280335	0.874004045	1.01E-21	1.525097497	0.119458799	0.000000000154	15	SCG3;SCG3;SCG3;SCG3	NM_001165257;NM_013243;NM_013243;NM_001165257	5'UTR;1stExon;5'UTR;1stExon	chr15:51973533-51973838	Island
cg15957055	0.793863262	0.675060459	1.01E-21	1.202088413	0.17251903	0.000000000161	3	CADPS;CADPS;CADPS;CADPS;CADPS;CADPS	NM_183394;NM_183393;NM_003716;NM_003716;NM_183393;NM_183394	5'UTR;5'UTR;1stExon;5'UTR;1stExon;1stExon	chr3:62859617-62861190	Island
cg10803243	0.678413256	0.880906001	1.03E-21	1.457773383	0.124935208	0.000000000153	13	DOCK9;DOCK9	NM_015296;NM_001130049	Body;Body
cg12737392	0.735692578	0.829173197	1.03E-21	1.223768005	0.204468357	0.000000000203	8	TRAPPC9;TRAPPC9	NM_001160372;NM_031466	Body;Body
cg05637536	0.745382131	0.585411895	1.04E-21	1.007666768	0.150426217	0.000000000174	1	TDRD10;TDRD10;TDRD10;TDRD10;SHE	NM_182499;NM_001098475;NM_182499;NM_001098475;NM_001010846	5'UTR;1stExon;1stExon;5'UTR;TSS1500	chr1:154474107-154475699	Island
cg13484324	0.666404608	1.345092752	1.04E-21	1.859536805	0.17772123	0.000000000175	2
cg11825436	0.726201526	-0.786949314	1.06E-21	-1.257966297	-0.15489591	0.000000000176	1				chr1:157963540-157963947	N_Shelf
cg11931116	0.821129515	0.672771096	1.06E-21	1.154424367	0.148179038	0.000000000176	10	DKK1;DKK1	NM_012242;NM_012242	5'UTR;1stExon	chr10:54073989-54074827	Island
cg09872088	0.692859995	0.899829037	1.07E-21	1.36708027	0.104114027	0.000000000165	10	RGS10;RGS10	NM_001005339;NM_002925	Body;Body
cg15815435	0.688398562	-1.058191909	1.1E-21	-1.175406563	-0.134445872	0.000000000342	4
cg25286679	0.69393622	-0.935227686	1.12E-21	-1.175124955	-0.182972308	0.000000000438	1
cg14473904	0.668884427	0.729738508	1.12E-21	1.038255963	0.095452957	0.000000000153	15	CHD2;CHD2	NM_001271;NM_001042572	Body;Body
cg24368848	0.733773184	1.047648097	1.14E-21	1.699438005	0.243286625	0.000000000205	19	ZSCAN1	NM_182572	TSS1500	chr19:58545115-58545897	Island
cg01493685	0.665668786	-0.726450991	1.17E-21	-1.193249792	-0.094846574	0.000000000153	7	DOCK4	NM_014705	Body
cg24243879	0.757118204	0.890055087	1.19E-21	1.310396317	0.221481777	0.000000000154	10	MYST4	NM_012330	Body
cg11741201	0.707377726	-0.677781431	1.21E-21	-1.094431602	-0.140872262	0.000000000153	11	FJX1	NM_014344	TSS1500	chr11:35639629-35641485	N_Shore
cg14793844	0.761932461	-1.042600829	1.24E-21	-1.61674136	-0.212139884	0.000000000225	2	AFF3;AFF3	NM_001025108;NM_002285	Body;Body
cg11439596	0.801120731	0.665880708	1.24E-21	1.095922557	0.145168326	0.000000000232	5				chr5:1930754-1931986	Island
cg15868105	0.749716781	0.75310083	1.26E-21	1.056250145	0.139590152	0.000000000153	22	CABP7	NM_182527	Body	chr22:30116081-30117160	Island
cg04489573	0.712620587	-0.801177713	1.27E-21	-1.039679115	-0.117632335	0.00000000019	1	TRIM63;TRIM63	NM_032588;NM_032588	1stExon;5'UTR
cg26607897	0.68393387	-1.102708056	1.28E-21	-1.327783492	-0.167099929	0.000000000399	1	CREG1	NM_003851	3'UTR
cg26669806	0.728119002	0.694812802	1.3E-21	1.123352521	0.128931754	0.000000000157	19	COMP	NM_000095	Body	chr19:18899037-18902284	Island
cg24458314	0.660436713	-0.841644605	1.34E-21	-1.063643289	-0.165299881	0.000000000225	7	HDAC9;HDAC9;HDAC9;HDAC9;HDAC9	NM_178425;NM_178423;NM_058177;NM_058176;NM_014707	Body;Body;Body;Body;Body
cg02741521	0.8080871	0.821169308	1.34E-21	1.427104815	0.182438437	0.000000000153	3	CPNE9;CPNE9	NM_153635;NM_153635	1stExon;5'UTR	chr3:9745499-9746782	Island
cg24427724	0.81233937	-0.600274581	1.35E-21	-1.112932064	-0.184832908	0.000000000154	12	VWF	NM_000552	TSS1500
cg22329515	0.72520823	-0.67352506	1.36E-21	-1.037824456	-0.165569636	0.000000000174	11	PATE4	NM_001144874	Body
cg11919558	0.708921013	0.782940159	1.36E-21	1.112470566	0.116286913	0.000000000167	2	SERTAD2	NM_014755	5'UTR
cg05704496	0.702723909	-0.886614017	1.37E-21	-1.109979638	-0.150758159	0.000000000182	16	ZFHX3;ZFHX3	NM_006885;NM_001164766	Body;5'UTR	chr16:72993103-72993867	Island
cg02544257	0.713171853	-0.812008217	1.38E-21	-1.297835582	-0.203148981	0.000000000153	16	FUK	NM_145059	Body	chr16:70507026-70507246	S_Shelf
cg11743349	0.763484468	0.690927849	1.39E-21	1.025173339	0.1410453	0.000000000178	4	KCNIP4	NM_147182	TSS1500	chr4:21950538-21950865	Island
cg26271435	0.663540405	-0.79796949	1.41E-21	-1.020285139	-0.173975528	0.000000000154	1
cg07022769	0.737001774	-0.897491278	1.41E-21	-1.163225733	-0.120888795	0.000000000184	1				chr1:157164538-157165135	N_Shelf
cg19409133	0.686924457	-0.740811738	1.42E-21	-1.128246792	-0.191004081	0.000000000153	1	SNHG3-RCC1;RCC1;SNHG3-RCC1;RCC1;SNHG3-RCC1;RCC1	NR_030725;NM_001269;NR_030726;NM_001048195;NM_001048199;NM_001048194	Body;TSS1500;Body;TSS1500;5'UTR;TSS1500	chr1:28844653-28845293	N_Shore
cg07622493	0.772680387	0.75168835	1.42E-21	1.218665334	0.16762408	0.000000000225	8				chr8:93114056-93115979	Island
cg02835823	0.691223512	0.747596294	1.43E-21	1.144346292	0.195657767	0.000000000153	16				chr16:85981652-85981965	N_Shelf
cg12379720	0.709145595	1.198921987	1.44E-21	1.637720499	0.176516683	0.000000000153	22	TRIOBP	NM_001039141	TSS200
cg05596552	0.762369904	-0.709376307	1.45E-21	-1.087800132	-0.158095782	0.000000000215	11	NAALADL1	NM_005468	TSS1500
cg18700744	0.695916154	-0.883151406	1.48E-21	-1.285909122	-0.210580797	0.000000000153	12	NAA25	NM_024953	Body
cg26523478	0.72490521	-1.082445873	1.51E-21	-1.595703286	-0.153290063	0.000000000186	4	PPBP	NM_002704	Body
cg05471495	0.700574449	-0.785622612	1.52E-21	-1.251151653	-0.144791688	0.000000000156	2
cg26099158	0.69936693	-0.77822228	1.52E-21	-1.004485253	-0.128587324	0.000000000153	12
cg11656175	0.754334566	-0.677785682	1.53E-21	-1.062179979	-0.163117989	0.000000000258	1	PPFIA4	NM_015053	Body	chr1:203044722-203045390	N_Shelf
cg22544863	0.664579127	1.027930596	1.55E-21	1.23098155	0.165913352	0.000000000215	19	PGLYRP2	NM_052890	Body	chr19:15580382-15580863	Island
cg01711160	0.815873571	0.781787562	1.56E-21	1.394151456	0.172041106	0.000000000215	14	FLRT2;FLRT2	NM_013231;NM_013231	1stExon;5'UTR	chr14:85996494-85996958	Island
cg07219769	0.702632145	-0.797744968	1.57E-21	-1.25239465	-0.183212044	0.000000000153	22	LGALS1	NM_002305	TSS200	chr22:38073037-38073412	N_Shore
cg18456640	0.623764223	-1.068497739	1.58E-21	-1.214869212	-0.140857921	0.000000000849	3
cg13189271	0.696165086	0.920252989	1.6E-21	1.089535242	0.182084484	0.000000000301	6	JARID2	NM_004973	Body
cg26525592	0.676586041	-0.89766566	1.62E-21	-1.18637432	-0.170306637	0.000000000236	5	CXCL14	NM_004887	TSS1500	chr5:134914178-134914981	S_Shore
cg20334313	0.765520815	0.635358427	1.62E-21	1.020729709	0.141528774	0.00000000016	8				chr8:50822270-50822860	Island
cg09686870	0.71675452	-0.872599365	1.64E-21	-1.050946618	-0.128658252	0.000000000212	12
cg12649038	0.673620341	1.185128779	1.66E-21	1.513811355	0.218986128	0.000000000154	10	ABLIM1;ABLIM1;ABLIM1;ABLIM1	NM_001003408;NM_001003407;NM_006720;NM_002313	Body;Body;5'UTR;Body
cg00639475	0.740606878	-0.770893304	1.67E-21	-1.063004129	-0.154172356	0.000000000321	12
cg03178798	0.789111386	0.745530648	1.67E-21	1.261423194	0.117443681	0.000000000169	18				chr18:10032458-10032907	Island
cg01340312	0.736149869	-0.649312593	1.73E-21	-1.041444518	-0.115583612	0.000000000153	6	TUBB	NM_178014	TSS1500	chr6:30687941-30688213	N_Shore
cg03524083	0.797324036	0.814259536	1.73E-21	1.522204769	0.172650131	0.000000000212	18	NETO1;NETO1;NETO1	NM_153181;NM_138999;NM_138966	TSS1500;TSS1500;Body	chr18:70533965-70536871	Island
cg07491858	0.754720237	-0.644512791	1.76E-21	-1.005935298	-0.095391818	0.000000000156	10	ZCCHC24	NM_153367	Body
cg03092399	0.65230596	0.938242396	1.78E-21	1.318066217	0.096517587	0.000000000167	11	ATM	NM_000051	Body
cg11201710	0.758974395	0.662484887	1.78E-21	1.078503313	0.152165053	0.000000000158	3	FGF12	NM_004113	Body	chr3:192232072-192233137	Island
cg27363021	0.69704899	-1.063450992	1.79E-21	-1.614860671	-0.149328083	0.000000000391	13	DACH1;DACH1;DACH1	NM_004392;NM_080760;NM_080759	Body;Body;Body
cg02683307	0.771434816	-0.786394616	1.79E-21	-1.133508724	-0.144487505	0.000000000245	19
cg18391127	0.645778208	-1.053002843	1.8E-21	-1.244910732	-0.173508188	0.00000000109	15
cg25410668	0.664874176	0.783187672	1.81E-21	1.228385374	0.196035403	0.000000000153	1	RPA2	NM_002946	TSS1500	chr1:28240584-28241535	S_Shore
cg16638540	0.782175071	0.609084949	1.85E-21	1.010604948	0.136836927	0.000000000391	19	ZNF135;ZNF135;ZNF135;ZNF135;ZNF135	NM_001164527;NM_003436;NM_001164529;NM_007134;NM_001164530	TSS200;TSS200;TSS200;TSS200;TSS200	chr19:58570393-58571779	Island
cg26578156	0.640134012	-0.846314058	1.87E-21	-1.109465314	-0.172045952	0.000000000263	16				chr16:49872449-49872926	S_Shelf
cg19046695	0.740097731	-0.670377144	1.89E-21	-1.020947324	-0.152297508	0.000000000178	11
cg22095604	0.781631322	0.685017364	1.89E-21	1.102500152	0.173166238	0.000000000193	18	NOL4;NOL4	NM_003787;NM_003787	1stExon;5'UTR	chr18:31802358-31803792	Island
cg00964446	0.736669618	-0.857794478	1.92E-21	-1.178409899	-0.169187133	0.00000000018	1	PPFIA4	NM_015053	Body
cg19099050	0.718040308	0.688127383	1.92E-21	1.086572019	0.13305553	0.000000000153	3	LHFPL4	NM_198560	5'UTR	chr3:9595185-9595533	N_Shore
cg08797194	0.741186259	0.97401385	1.97E-21	1.476784922	0.237447054	0.000000000229	13	UGGT2	NM_020121	Body	chr13:96705229-96705909	N_Shore
cg02544540	0.773985795	-0.90754068	1.98E-21	-1.459882075	-0.14098427	0.000000000373	11	GAB2;GAB2	NM_080491;NM_012296	Body;Body
cg27152890	0.617630012	0.986010765	2.03E-21	1.228377614	0.207601893	0.000000000161	19	PPP1R13L;PPP1R13L	NM_001142502;NM_006663	Body;Body	chr19:45898879-45900315	Island
cg16116407	0.754058268	-0.532149661	2.06E-21	-1.0034427	-0.105214035	0.000000000153	2				chr2:231851846-231852155	Island
cg19913426	0.690709966	0.820744969	2.06E-21	1.014096432	0.143210495	0.000000000184	17
cg18990157	0.664526878	-0.898101372	2.08E-21	-1.087648295	-0.170736038	0.000000000186	2	DPYSL5	NM_020134	Body
cg12700074	0.683677573	1.30249977	2.09E-21	1.585403994	0.253685895	0.000000000245	6	AKAP7;AKAP7;AKAP7	NM_138633;NM_004842;NM_016377	TSS200;TSS200;Body
cg17892178	0.816887839	0.770809697	2.1E-21	1.247674314	0.172691546	0.000000000219	3	GRM7;GRM7;GRM7;GRM7	NM_000844;NM_000844;NM_181874;NM_181874	1stExon;5'UTR;5'UTR;1stExon	chr3:6902823-6903516	Island
cg08821738	0.710439443	-0.767459274	2.11E-21	-1.042901284	-0.095844056	0.000000000166	17	C1QTNF1;C1QTNF1;C1QTNF1	NM_198594;NM_030968;NM_198593	Body;Body;Body	chr17:77043741-77044489	N_Shore
cg03719532	0.689846572	-0.923277558	2.12E-21	-1.210341652	-0.1195551	0.000000000342	19				chr19:55850495-55851493	N_Shelf
cg04951476	0.680613827	-0.988566331	2.13E-21	-1.154588365	-0.15149618	0.00000000129	6	FAM50B	NM_012135	TSS1500	chr6:3849271-3851048	N_Shore
cg16548961	0.74967872	-0.670852693	2.16E-21	-1.091406953	-0.182025805	0.000000000153	5				chr5:176931110-176931401	N_Shelf
cg03137177	0.737612457	-0.81349439	2.18E-21	-1.158304369	-0.176992456	0.000000000215	21	CBS	NM_000071	Body	chr21:44486140-44486465	S_Shelf
cg07843120	0.782181495	-0.554118499	2.19E-21	-1.055552284	-0.113597163	0.000000000153	19	GPI	NM_000175	Body	chr19:34855910-34856915	S_Shore
cg23883696	0.819155679	0.645307436	2.24E-21	1.260573967	0.17730618	0.000000000222	18	NETO1;NETO1;NETO1	NM_153181;NM_138999;NM_138966	TSS1500;TSS1500;Body	chr18:70533965-70536871	Island
cg17775490	0.67430435	0.95652323	2.24E-21	1.119507134	0.190498244	0.000000000896	20	C20orf123	NM_080721	TSS200
cg12926938	0.700634584	0.766895071	2.27E-21	1.096208008	0.114870704	0.000000000471	8				chr8:93114056-93115979	Island
cg06817737	0.727635792	1.03445384	2.27E-21	1.753179558	0.178840419	0.000000000153	12	WNK1	NM_018979	Body
cg10671710	0.665409453	-1.089628123	2.3E-21	-1.406773124	-0.16940904	0.000000000849	15
cg25250358	0.815503156	0.798099478	2.31E-21	1.597553139	0.215723672	0.000000000222	3	PLOD2;PLOD2;PLOD2;PLOD2	NM_000935;NM_182943;NM_000935;NM_182943	5'UTR;1stExon;1stExon;5'UTR	chr3:145878430-145879287	Island
cg07744912	0.715493999	-0.667496472	2.32E-21	-1.051263545	-0.170600072	0.000000000161	16	CLDN9	NM_020982	1stExon	chr16:3063679-3063981	Island
cg10443237	0.743100563	-0.721422692	2.32E-21	-1.044430674	-0.15805048	0.00000000017	1	GUCA2B	NM_007102	3'UTR
cg11729430	0.686496785	-0.843914955	2.33E-21	-1.016189157	-0.164501978	0.000000000186	2	CRYGA	NM_014617	TSS200
cg22562494	0.704003908	0.722885508	2.33E-21	1.000625389	0.13475664	0.000000000328	17	ETV4;ETV4	NM_001079675;NM_001986	Body;Body
cg00045515	0.652344636	-0.905363477	2.35E-21	-1.002856774	-0.142029426	0.000000000373	20	RBL1;RBL1	NM_183404;NM_002895	Body;Body	chr20:35724039-35724644	N_Shore
cg23065934	0.733538276	0.831038828	2.39E-21	1.207079212	0.136302809	0.000000000182	5	MARCH11	NM_001102562	TSS1500	chr5:16179064-16180420	Island
cg04298953	0.734675574	0.689729583	2.46E-21	1.065404079	0.137956666	0.000000000249	7				chr7:27208871-27209616	Island
cg12946660	0.694559167	-0.826697658	2.49E-21	-1.154277283	-0.186190012	0.000000000156	19	HNRNPUL1;HNRNPUL1	NM_007040;NM_144732	Body;5'UTR	chr19:41770013-41771113	S_Shore
cg04381957	0.712471049	-0.946084732	2.52E-21	-1.457373194	-0.229477656	0.000000000153	3	RFTN1	NM_015150	5'UTR	chr3:16554327-16555413	N_Shelf
cg12552104	0.747175452	-0.72801165	2.54E-21	-1.084241737	-0.130588791	0.000000000215	7	CREB5;CREB5;CREB5	NM_004904;NM_182899;NM_182898	Body;Body;Body
cg13342710	0.695617432	-0.95928495	2.55E-21	-1.240456808	-0.162626022	0.000000000258	3	MYLK;MYLK;MYLK;MYLK	NM_053028;NM_053025;NM_053027;NM_053026	Body;Body;Body;Body
cg06781608	0.645367531	-0.785100969	2.57E-21	-1.017360578	-0.158161928	0.000000000165	7	PTPRN2;PTPRN2;PTPRN2	NM_002847;NM_130842;NM_130843	Body;Body;Body	chr7:157361512-157361805	N_Shore
cg11174855	0.785640929	0.841435777	2.57E-21	1.579726941	0.22792683	0.000000000167	10	NKX6-2	NM_177400	3'UTR	chr10:134597357-134602649	Island
cg20040743	0.749097745	0.67405793	2.59E-21	1.034671954	0.113298844	0.000000000153	8	NECAB1	NM_022351	TSS200	chr8:91803656-91804141	Island
cg22707529	0.653975992	1.266494179	2.63E-21	1.572025763	0.241132639	0.000000000219	6	PHACTR2;PHACTR2;PHACTR2;PHACTR2	NM_001100164;NM_001100166;NM_014721;NM_001100165	Body;Body;Body;Body	chr6:143999154-143999667	S_Shore
cg22680424	0.650493108	0.828027881	2.66E-21	1.166278689	0.124870516	0.000000000153	11	HCCA2;CTSD	NM_053005;NM_001909	Body;Body	chr11:1774588-1775040	S_Shelf
cg10129884	0.712892584	-1.01449224	2.67E-21	-1.305716585	-0.150926671	0.000000000382	16
cg02765820	0.749509488	-0.714826295	2.69E-21	-1.108089061	-0.143938851	0.000000000166	3	C3orf22	NM_152533	TSS1500
cg06224510	0.727599025	-0.895293299	2.77E-21	-1.121833361	-0.149746709	0.000000000263	10	ITIH2	NM_002216	1stExon
cg23859635	0.75785507	0.738997177	2.79E-21	1.322257939	0.15227964	0.000000000153	2	MTA3	NM_020744	TSS1500	chr2:42795847-42796230	N_Shore
cg14423881	0.719451157	-0.83300039	2.81E-21	-1.05213095	-0.15462441	0.000000000198	7	C7orf69;PKD1L1	NM_025031;NM_138295	Body;Body
cg23919111	0.748643617	-0.685931326	2.81E-21	-1.191088921	-0.14562149	0.000000000153	14				chr14:95982498-95983533	Island
cg04328477	0.770839845	0.743806358	2.84E-21	1.262416643	0.165019896	0.000000000153	16	ESRP2	NM_024939	TSS200	chr16:68269010-68272143	Island
cg18581663	0.727655846	-0.859467798	2.88E-21	-1.157691083	-0.140816018	0.000000000198	7	WIPF3	NM_001080529	TSS1500
cg04168853	0.748667025	0.699960486	2.91E-21	1.077411999	0.135549596	0.000000000153	19				chr19:38345808-38346160	Island
cg12222588	0.748983416	0.792263822	2.96E-21	1.275065022	0.123622167	0.000000000153	18	BRUNOL4;BRUNOL4;BRUNOL4;BRUNOL4	NM_001025089;NM_001025088;NM_020180;NM_001025087	3'UTR;3'UTR;3'UTR;3'UTR	chr18:34823798-34824017	Island
cg26645655	0.656814379	-0.7835564	2.97E-21	-1.083666138	-0.182079608	0.000000000153	3
cg24980856	0.690092014	-0.879792416	2.97E-21	-1.01762507	-0.132099906	0.000000000315	2
cg18949666	0.783464671	-0.707226787	3.02E-21	-1.204352853	-0.174842566	0.000000000153	4	SH3RF1	NM_020870	Body	chr4:170191357-170192844	N_Shelf
cg22572071	0.660369241	-0.963811211	3.04E-21	-1.190031131	-0.186308893	0.000000000186	6
cg07862554	0.808017343	0.734684633	3.07E-21	1.104216656	0.132932049	0.000000000209	3	MME;MME;MME;MME	NM_000902;NM_007288;NM_007289;NM_007287	TSS1500;TSS1500;TSS1500;TSS1500	chr3:154797398-154797988	N_Shore
cg00266920	0.675612778	0.750942627	3.07E-21	1.021343014	0.144161468	0.00000000018	18	ST8SIA3	NM_015879	Body	chr18:55019707-55021605	Island
cg11425788	0.655537008	-0.737684521	3.1E-21	-1.058498084	-0.156299815	0.000000000153	1	FGGY;FGGY	NM_018291;NM_001113411	Body;Body
cg00384539	0.738553933	0.841785785	3.14E-21	1.33264478	0.146458867	0.000000000153	8	PRDM14	NM_024504	TSS200	chr8:70981873-70984888	Island
cg11718162	0.612090555	0.950181826	3.15E-21	1.154996554	0.157025974	0.000000000245	1	TPM3;TPM3;NUP210L;TPM3;TPM3;NUP210L	NM_001043353;NM_153649;NM_001159484;NM_001043351;NM_001043352;NM_207308	3'UTR;3'UTR;TSS1500;3'UTR;3'UTR;TSS1500
cg02072492	0.666947719	0.971899889	3.29E-21	1.443987213	0.11897424	0.000000000164	5				chr5:95066876-95067812	N_Shelf
cg20067719	0.647476616	-0.818786573	3.35E-21	-1.170039086	-0.160104134	0.000000000158	17	SPATA20	NM_022827	TSS1500	chr17:48624415-48624723	N_Shore
cg19395441	0.620260354	-0.775685877	3.38E-21	-1.189458769	-0.102660505	0.000000000153	12	C12orf43	NM_022895	TSS200	chr12:121454153-121454357	S_Shore
cg05384697	0.688485035	-0.965445735	3.49E-21	-1.205084005	-0.142308104	0.000000000162	12	TMEM132D	NM_133448	Body
cg14731400	0.713241739	-0.728878661	3.51E-21	-1.0338791	-0.13360875	0.000000000209	2
cg01851450	0.796223695	0.903526319	3.55E-21	1.537016679	0.175514818	0.000000000203	6	RAB32	NM_006834	TSS1500	chr6:146864481-146865426	N_Shore
cg19413693	0.670862596	0.830476398	3.59E-21	1.009416513	0.126355383	0.0000000002	1	VAV3	NM_006113	Body
cg00495811	0.697530944	-1.112408731	3.61E-21	-1.439338113	-0.177125231	0.000000000249	16	LPCAT2	NM_017839	3'UTR
cg06010588	0.790694424	0.732732456	3.61E-21	1.364464444	0.213014198	0.000000000278	8	UNC5D	NM_080872	TSS200	chr8:35092679-35093559	Island
cg09648239	0.690304733	-0.888406802	3.65E-21	-1.08392939	-0.148097207	0.000000000229	3
cg25827670	0.721741804	-0.964913894	3.66E-21	-1.354252078	-0.225004041	0.000000000164	17
cg08972190	0.699937023	0.7789167	3.67E-21	1.143742754	0.151154693	0.000000000153	7	MAD1L1;MAD1L1;MAD1L1	NM_003550;NM_001013837;NM_001013836	Body;Body;Body
cg26609631	0.779655883	0.82898271	3.7E-21	1.439984966	0.18649828	0.000000000176	13	GSX1;GSX1	NM_145657;NM_145657	5'UTR;1stExon	chr13:28366549-28368505	Island
cg10081086	0.738921445	-0.833236491	3.77E-21	-1.081298506	-0.137930837	0.000000000203	15	MEGF11	NM_032445	Body
cg24727311	0.797070499	0.758262503	3.79E-21	1.310629548	0.154783888	0.000000000328	8	C8orf48	NM_001007090	TSS200
cg05281206	0.697883057	-0.959280967	3.94E-21	-1.09083833	-0.138322648	0.000000000651	17	CCL13	NM_005408	TSS1500
cg24073777	0.753365199	-0.694418022	4.02E-21	-1.07174612	-0.165540471	0.000000000176	1	CASZ1;CASZ1	NM_001079843;NM_017766	5'UTR;5'UTR
cg15210817	0.745498423	-0.818421639	4.04E-21	-1.139332915	-0.146749701	0.000000000289	1	CSF3R;CSF3R;CSF3R;CSF3R	NM_172313;NM_000760;NM_156038;NM_156039	TSS1500;TSS1500;TSS1500;TSS1500
cg22620221	0.815845382	0.601067581	4.04E-21	1.055669759	0.158664297	0.000000000308	7	DPP6	NM_001039350	TSS200	chr7:153583317-153585666	Island
cg18932798	0.734183398	1.213110164	4.07E-21	1.746000513	0.129416646	0.000000000153	10	INA	NM_032727	1stExon	chr10:105036628-105038084	Island
cg26890189	0.749183549	0.700094362	4.08E-21	1.159955152	0.158229138	0.000000000153	19	SLC8A2	NM_015063	Body	chr19:47950869-47951566	Island
cg10943359	0.794634511	0.550042231	4.09E-21	1.001279742	0.145585465	0.000000000195	4	MARCH1	NM_001166373	TSS200	chr4:165304328-165305177	Island
cg13709639	0.775190714	-0.684541978	4.11E-21	-1.357832356	-0.186790116	0.000000000153	12	TUBA1B	NM_006082	TSS1500	chr12:49524072-49525492	S_Shore
cg15805567	0.763700101	-0.640203942	4.13E-21	-1.001232746	-0.144107898	0.000000000189	10	ARHGAP22	NM_021226	Body
cg02313130	0.676819673	-0.891196775	4.19E-21	-1.000861573	-0.137426209	0.00000000109	1	CAPN8	NM_001143962	TSS1500
cg15361750	0.726547631	-0.986395508	4.25E-21	-1.493278829	-0.24689971	0.000000000153	19	GPR77	NM_018485	TSS1500
cg00582971	0.789430831	0.918743378	4.29E-21	1.538233505	0.213454771	0.000000000157	5	GRM6	NM_000843	TSS200	chr5:178421225-178422337	Island
cg24698655	0.65830584	0.77954099	4.32E-21	1.030345122	0.137847744	0.000000000153	6				chr6:28554863-28555124	S_Shelf
cg26980729	0.638871585	-1.004736842	4.36E-21	-1.119348507	-0.170316435	0.00000000118	6
cg18835300	0.648899611	-0.942343411	4.36E-21	-1.133500589	-0.168014286	0.000000000249	4	PCDH7	NM_032457	Body
cg27110374	0.779236674	0.689696116	4.37E-21	1.278010851	0.197476825	0.000000000153	17	GRB2;GRB2	NM_002086;NM_203506	Body;Body
cg03893271	0.801194137	0.70233052	4.38E-21	1.311797698	0.157185025	0.00000000024	7	WBSCR17	NM_022479	TSS1500	chr7:70596228-70598382	Island
cg08445802	0.700457229	0.766903073	4.42E-21	1.03971319	0.160872961	0.000000000153	6				chr6:85482569-85484718	Island
cg05266321	0.702827022	-1.06508337	4.45E-21	-1.311217397	-0.189239232	0.000000000382	3	CCR2	NM_001123041	3'UTR
cg14579184	0.701845147	0.799808776	4.45E-21	1.411655103	0.133920624	0.000000000153	17	TBCD	NM_005993	Body	chr17:80871287-80871504	S_Shore
cg01437204	0.709196827	-0.982939999	4.49E-21	-1.480122928	-0.229565321	0.000000000153	1	PTPN7;PTPN7	NM_080588;NM_002832	TSS1500;TSS1500
cg21004042	0.819074693	0.647880876	4.49E-21	1.167850869	0.110977334	0.000000000184	1				chr1:70032967-70034495	Island
cg11468953	0.765824025	-0.733150513	4.5E-21	-1.330723791	-0.175730598	0.000000000153	11	PTPRJ;PTPRJ	NM_002843;NM_001098503	Body;Body
cg27408285	0.661715158	0.967837737	4.51E-21	1.342336081	0.228224837	0.000000000165	12	CBX5;CBX5;CBX5;CBX5	NM_001127321;NM_001127322;NM_001127321;NM_012117	1stExon;TSS200;5'UTR;5'UTR
cg12951849	0.791272139	0.621129722	4.52E-21	1.112298053	0.123326432	0.000000000273	18	FAM38B	NM_022068	TSS200	chr18:11148307-11149936	Island
cg19358877	0.805150427	0.940651296	4.54E-21	1.721930793	0.182550702	0.000000000617	19	ZNF471;ZNF471	NM_020813;NM_020813	1stExon;5'UTR	chr19:57018743-57019506	Island
cg23776012	0.733918237	0.967304295	4.56E-21	1.341357532	0.196093547	0.000000000153	17	KRT222;KRT222	NM_152349;NM_152349	5'UTR;1stExon
cg22627406	0.764863602	0.781499595	4.58E-21	1.261195712	0.173150833	0.000000000198	19	C19orf38	NM_001136482	TSS200
cg05991454	0.743988343	0.639914159	4.64E-21	1.051763258	0.135898203	0.000000000153	4				chr4:147558231-147558583	Island
cg07204550	0.782100679	0.668350306	4.69E-21	1.080724944	0.114001962	0.000000000186	4	KCNIP4	NM_147182	5'UTR	chr4:21950085-21950346	Island
cg10459018	0.731077931	-0.842993641	4.76E-21	-1.11433732	-0.163841593	0.000000000167	6				chr6:22569584-22570705	S_Shelf
cg01297020	0.663388086	-0.881448124	4.79E-21	-1.020224983	-0.171247864	0.000000000263	13	DAOA;DAOA;DAOA	NM_172370;NM_001161814;NM_001161812	TSS1500;TSS1500;TSS1500
cg04391391	0.733679063	-0.716057799	4.8E-21	-1.060183343	-0.148271081	0.000000000154	19	ZSWIM4	NM_023072	TSS1500	chr19:13905810-13906649	N_Shore
cg26996569	0.680463695	-0.945236877	4.81E-21	-1.427642882	-0.159474964	0.000000000153	12
cg16313807	0.714144177	-0.832756143	4.84E-21	-1.070552896	-0.181136878	0.000000000826	18	HSBP1L1	NM_001136180	TSS1500	chr18:77724352-77724836	N_Shore
cg13156207	0.688676805	-0.908693134	4.84E-21	-1.097021789	-0.169155486	0.00000000145	2
cg05798059	0.718119018	-0.945427593	4.86E-21	-1.195348553	-0.142484464	0.000000000215	11	MPPED2;MPPED2	NM_001145399;NM_001584	Body;Body
cg00519884	0.750420928	-0.74850779	4.87E-21	-1.002940298	-0.112369471	0.000000000209	4	ENPP6	NM_153343	Body	chr4:185018390-185018721	N_Shore
cg09887059	0.757272413	0.680563969	4.96E-21	1.092335319	0.178614475	0.000000000198	12				chr12:113916433-113916717	Island
cg18708252	0.720104344	-0.737197372	5e-21	-1.121657591	-0.188238377	0.000000000153	22	CBX7	NM_175709	Body	chr22:39548102-39548432	N_Shelf
cg02656560	0.802175483	-0.595747487	5.07E-21	-1.111885075	-0.183852069	0.000000000153	17
cg04929543	0.72324384	-0.927103325	5.08E-21	-1.218306486	-0.17129915	0.000000000229	2	OSBPL6;OSBPL6	NM_145739;NM_032523	TSS1500;Body
cg23093589	0.751826024	0.928946915	5.11E-21	1.581791066	0.194182581	0.000000000161	7	SP8;SP8	NM_198956;NM_182700	Body;Body	chr7:20823307-20825662	Island
cg24926465	0.715566345	-0.813380593	5.19E-21	-1.049721121	-0.151189301	0.00000000024	3	KCNAB1;KCNAB1;KCNAB1	NM_172159;NM_003471;NM_172160	TSS1500;Body;Body	chr3:156008991-156009320	N_Shore
cg24980995	0.729612367	-0.718433558	5.26E-21	-1.011744074	-0.160017063	0.00000000035	2	DIRC3	NR_026597	Body
cg22786472	0.648922631	-0.944872422	5.44E-21	-1.022257616	-0.165856646	0.00000000115	4
cg14171486	0.706592196	0.850891646	5.47E-21	1.115823469	0.177471071	0.000000000232	1
cg00699993	0.782113329	0.854237282	5.49E-21	1.531654792	0.15493377	0.000000000193	4	GRIA2;GRIA2;GRIA2	NM_000826;NM_001083620;NM_001083619	TSS200;TSS1500;TSS200	chr4:158141404-158141836	Island
cg03942932	0.696107702	1.020809175	5.49E-21	1.367355334	0.229936776	0.000000000186	6				chr6:106441986-106442912	N_Shore
cg23691006	0.781356386	-0.739446	5.53E-21	-1.29006473	-0.192722863	0.000000000153	17	SLC43A2	NM_152346	Body	chr17:1509882-1510101	S_Shore
cg26055770	0.809450951	0.638650546	5.53E-21	1.033431311	0.130603257	0.000000000268	3	PDZRN3;PDZRN3	NM_015009;NM_015009	5'UTR;1stExon	chr3:73673230-73674375	Island
cg15484808	0.697361122	-0.907368194	5.55E-21	-1.178210467	-0.196012823	0.000000000153	6	RPS18	NM_022551	Body	chr6:33244677-33245554	N_Shelf
cg20170989	0.685042676	-0.715919487	5.64E-21	-1.11665905	-0.190934884	0.000000000153	7	POM121L12	NM_182595	TSS1500	chr7:53103275-53103801	N_Shore
cg25436375	0.762899022	-0.698581235	5.64E-21	-1.052088575	-0.058997587	0.000000000253	22
cg01100912	0.773563877	0.772187668	5.7E-21	1.33168515	0.112551524	0.00000000024	5	EFNA5	NM_001962	Body	chr5:107005130-107008191	Island
cg08877463	0.727315861	-0.773761866	5.72E-21	-1.104222449	-0.163721569	0.000000000301	1
cg06644488	0.699478742	1.081022458	5.78E-21	1.509307917	0.165770693	0.000000000153	22	TRIOBP	NM_001039141	TSS200
cg13008492	0.691249621	-0.841229718	5.85E-21	-1.20724272	-0.175223864	0.000000000268	3	POPDC2	NM_022135	Body
cg00552235	0.701059899	0.702730401	5.9E-21	1.053614373	0.149246795	0.000000000154	7
cg10623221	0.719439697	-0.759154586	5.96E-21	-1.020596898	-0.145138945	0.000000000236	3	NLGN1	NM_014932	5'UTR	chr3:173115404-173115775	S_Shelf
cg21838979	0.769068438	0.653344874	6.02E-21	1.002894833	0.148705455	0.000000000209	2	C2orf40	NM_032411	TSS200	chr2:106681982-106682403	N_Shore
cg22033586	0.708722021	0.815301125	6.06E-21	1.190058883	0.203096867	0.000000000159	2	GPD2;GPD2;GPD2	NM_001083112;NM_000408;NM_001083112	1stExon;TSS1500;5'UTR	chr2:157292102-157292646	Island
cg08009902	0.620709557	0.914851916	6.12E-21	1.289180238	0.161024792	0.000000000153	2				chr2:42795847-42796230	N_Shelf
cg18158990	0.782454764	0.632516113	6.14E-21	1.093939869	0.139766152	0.000000000195	12	SYT10	NM_198992	Body	chr12:33591763-33593050	Island
cg17737621	0.747231006	0.810563476	6.18E-21	1.262906893	0.160545897	0.000000000153	20				chr20:21372041-21372463	S_Shore
cg14556868	0.71753524	-0.785163016	6.24E-21	-1.028855378	-0.13854455	0.00000000024	3	ITIH3	NM_002217	3'UTR
cg11087723	0.689480732	-0.907117596	6.32E-21	-1.198058294	-0.164211724	0.000000000176	5
cg12934382	0.694741127	0.732142315	6.32E-21	1.215787997	0.206385328	0.000000000153	3	GRM2;GRM2;GRM2;GRM2	NM_001130063;NM_000839;NM_000839;NM_001130063	1stExon;5'UTR;1stExon;5'UTR	chr3:51740740-51741413	Island
cg11853830	0.663930342	0.925343113	6.35E-21	1.15353275	0.197181604	0.000000000198	5	FLJ42709;FLJ42709	NR_021490;NR_021491	Body;Body	chr5:92914770-92917337	N_Shore
cg09652526	0.713848298	1.044634426	6.38E-21	1.423747309	0.153343966	0.000000000278	20	ZNF831	NM_178457	3'UTR
cg12142865	0.750845269	-0.602653058	6.39E-21	-1.036503672	-0.166378598	0.000000000153	12	ALDH2	NM_000690	Body
cg20905984	0.724641327	-0.894443502	6.45E-21	-1.321575395	-0.137243995	0.000000000184	6	NCRNA00171	NR_026751	Body
cg10497754	0.756408249	-0.736778308	6.5E-21	-1.006643955	-0.122490214	0.000000000186	17
cg26680350	0.699115374	-0.770129252	6.52E-21	-1.00173702	-0.103042597	0.000000000162	10	KIAA1217;KIAA1217;KIAA1217	NM_019590;NM_001098500;NM_001098501	Body;Body;Body
cg06847670	0.731719552	-0.703547592	6.59E-21	-1.022181793	-0.107797407	0.000000000165	7
cg18919209	0.720656196	1.108128878	6.62E-21	1.755252598	0.211580804	0.000000000153	11	MAML2	NM_032427	Body
cg04395703	0.672836413	0.975104628	6.69E-21	1.567808463	0.103890653	0.000000000153	4	METAP1	NM_015143	3'UTR
cg03976645	0.737021067	1.034942398	6.71E-21	1.700140067	0.238889903	0.000000000153	7	BZW2;BZW2;BZW2	NR_027624;NM_014038;NM_001159767	Body;Body;Body
cg02250594	0.735812758	0.755430231	6.74E-21	1.103619632	0.152295127	0.000000000174	18	ONECUT2	NM_004852	1stExon	chr18:55103154-55108853	Island
cg01119875	0.764542544	-0.697748812	6.77E-21	-1.058141648	-0.146971602	0.000000000175	5	CCNJL	NM_024565	Body	chr5:159738781-159739913	N_Shore
cg04061117	0.747617412	0.641965136	6.78E-21	1.021018857	0.163314402	0.000000000154	3	LHFPL4	NM_198560	5'UTR	chr3:9595185-9595533	N_Shore
cg00426855	0.648477565	-1.054833744	6.81E-21	-1.223529813	-0.162889411	0.000000000295	4	NMU	NM_006681	Body
cg07665387	0.770249975	0.744912476	6.83E-21	1.108489766	0.14372581	0.000000000172	4	PCDH10;PCDH10	NM_020815;NM_032961	TSS1500;TSS1500	chr4:134069162-134070442	Island
cg08152546	0.810966151	0.608711026	6.96E-21	1.08255069	0.144959847	0.000000000184	13				chr13:112717125-112717421	Island
cg25148589	0.715719927	0.684790438	7.04E-21	1.014503864	0.134044601	0.000000000153	4	GRIA2;GRIA2;GRIA2;GRIA2;GRIA2	NM_001083619;NM_000826;NM_001083620;NM_000826;NM_001083619	1stExon;5'UTR;5'UTR;1stExon;5'UTR	chr4:158143296-158144053	N_Shore
cg14339466	0.632333864	-1.089939359	7.05E-21	-1.429010715	-0.237827609	0.000000000278	13
cg20360285	0.699279402	-0.791354161	7.06E-21	-1.098096533	-0.161315318	0.000000000212	7	PKD1L1	NM_138295	TSS1500
cg25734928	0.683526107	-0.914771283	7.09E-21	-1.143406209	-0.170402898	0.000000000289	6				chr6:105400877-105401149	N_Shelf
cg22457238	0.773571017	0.736933289	7.12E-21	1.140827752	0.118239498	0.000000000175	19	ZNF135;ZNF135;ZNF135;ZNF135;ZNF135	NM_001164527;NM_001164529;NM_003436;NM_007134;NM_001164530	Body;Body;5'UTR;Body;Body	chr19:58570393-58571779	Island
cg20596647	0.649088016	-0.780789789	7.17E-21	-1.187507428	-0.139604623	0.000000000153	6	FYN	NM_002037	5'UTR
cg11828741	0.717060591	-0.949693454	7.32E-21	-1.225559233	-0.143929926	0.000000000268	11	MRVI1;MRVI1;MRVI1	NM_001100167;NM_130385;NM_001100163	TSS1500;TSS1500;TSS1500
cg17504999	0.809849841	0.928336867	7.32E-21	1.760095492	0.131613288	0.000000000212	4	PCDH10;PCDH10	NM_032961;NM_020815	1stExon;1stExon	chr4:134071662-134073628	Island
cg00980904	0.669901334	-0.950284719	7.33E-21	-1.127773299	-0.120133856	0.000000000249	3	RASSF1;RASSF1;RASSF1;RASSF1	NM_170713;NM_170714;NM_007182;NM_170712	Body;Body;Body;5'UTR	chr3:50374264-50375629	N_Shore
cg11399319	0.719797709	-0.736011629	7.34E-21	-1.059646548	-0.125408891	0.000000000215	8	ZFPM2	NM_012082	Body
cg24941195	0.746492608	-0.901588032	7.37E-21	-1.351083181	-0.122236111	0.000000000195	7	C7orf65	NM_001123065	TSS200
cg24306397	0.754444117	-0.708166762	7.46E-21	-1.087732649	-0.154583736	0.000000000219	7
cg03982537	0.695971658	-0.850824018	7.48E-21	-1.214341662	-0.112581365	0.000000000263	11	NRXN2;NRXN2;NRXN2	NM_138734;NM_138732;NM_015080	Body;Body;Body	chr11:64405451-64406006	N_Shore
cg14276584	0.668459455	1.151684734	7.6E-21	1.411884561	0.230557764	0.00000000024	9	CDC14B;CDC14B;CDC14B	NM_003671;NM_033331;NM_001077181	Body;Body;Body
cg05380885	0.702393327	-0.824370271	7.62E-21	-1.02641937	-0.155893924	0.000000000391	1	NMNAT2;NMNAT2	NM_015039;NM_170706	Body;TSS1500
cg09828381	0.658245378	-0.963919561	7.67E-21	-1.070020903	-0.140314216	0.000000000782	12	PPM1H	NM_020700	Body
cg24762962	0.702881	-0.93210412	7.85E-21	-1.123338085	-0.13716278	0.000000000328	5	FLJ37543	NM_173667	5'UTR
cg16253157	0.661602064	0.645981481	7.87E-21	1.049915521	0.114423667	0.000000000153	1	CYB561D1;CYB561D1;CYB561D1;CYB561D1;CYB561D1	NM_182580;NM_001134402;NM_001134404;NM_001134403;NM_001134400	3'UTR;3'UTR;3'UTR;3'UTR;3'UTR
cg14473145	0.755307671	0.810444791	7.88E-21	1.224853581	0.137399856	0.00000000018	14	CLEC14A	NM_175060	TSS200	chr14:38724254-38725537	S_Shore
cg02463418	0.811353206	0.593065066	7.89E-21	1.04469589	0.148492767	0.000000000342	4	EPHA5;EPHA5;EPHA5;EPHA5	NM_004439;NM_182472;NM_182472;NM_004439	1stExon;5'UTR;1stExon;5'UTR	chr4:66535193-66535620	Island
cg03991477	0.737334876	-0.650988787	7.99E-21	-1.058817402	-0.146174275	0.000000000182	7	MYL7	NM_021223	TSS200	chr7:44184770-44185695	N_Shelf
cg18121713	0.694652934	-0.927339342	8.15E-21	-1.158241463	-0.17871577	0.000000000289	2	VSNL1	NM_003385	5'UTR
cg03129384	0.829251482	0.793512648	8.17E-21	1.605841499	0.207840855	0.000000000258	10	FAM196A;DOCK1	NM_001039762;NM_001380	TSS1500;Body	chr10:128993505-128995167	Island
cg18051353	0.63245505	0.893472742	8.18E-21	1.19418957	0.202047411	0.000000000166	8	ARFGEF1	NM_006421	Body	chr8:68255129-68256274	N_Shelf
cg06039074	0.672677178	0.955184223	8.27E-21	1.137002213	0.114079233	0.00000000018	16	ANKRD11	NM_013275	5'UTR	chr16:89500025-89500226	S_Shelf
cg05964640	0.743914892	-0.628573783	8.3E-21	-1.082888403	-0.112232537	0.000000000153	16
cg03984502	0.721764864	0.717160052	8.31E-21	1.336347689	0.142051154	0.000000000153	1	RORC	NM_005060	TSS1500
cg01154353	0.726781163	-0.860858367	8.39E-21	-1.350315047	-0.166762459	0.000000000172	13	SERP2	NM_001010897	Body
cg05854601	0.72845845	-1.038527298	8.51E-21	-1.394079178	-0.171756037	0.000000000335	2	SLC8A1;SLC8A1;SLC8A1;SLC8A1	NM_001112801;NM_001112802;NM_021097;NM_001112800	Body;Body;Body;Body
cg12311175	0.662197649	-1.070563829	8.59E-21	-1.151581732	-0.165808465	0.00000000035	4	NDST3	NM_004784	Body
cg09537620	0.697171987	0.759875063	8.63E-21	1.090065081	0.102488028	0.000000000158	11	PAX6;PAX6;PAX6	NM_001604;NM_001127612;NM_000280	Body;Body;Body	chr11:31825743-31826967	Island
cg26675654	0.781204558	0.631485672	8.63E-21	1.069034988	0.147927196	0.000000000169	7				chr7:1269165-1282864	Island
cg18062721	0.721709755	0.704899295	8.68E-21	1.109784044	0.183166502	0.000000000153	3	VGLL4;VGLL4	NM_014667;NM_001128219	Body;Body
cg10307632	0.723909695	-0.961774956	8.85E-21	-1.37376709	-0.152317142	0.000000000284	2	NRP2;NRP2;NRP2;NRP2;NRP2	NM_201279;NM_018534;NM_201267;NM_003872;NM_201266	Body;Body;Body;Body;Body
cg20210051	0.654520987	-0.968056288	9.13E-21	-1.292072267	-0.200854855	0.000000000189	12	PDZRN4;PDZRN4	NM_013377;NM_001164595	TSS1500;Body
cg13852784	0.644533924	-0.849506133	9.13E-21	-1.014234882	-0.168781062	0.000000000438	9	GABBR2	NM_005458	Body
cg09099868	0.698588335	0.924729001	9.16E-21	1.432548168	0.242199116	0.000000000153	10				chr10:22623350-22625875	N_Shore
cg18830373	0.711811929	-0.951456522	9.25E-21	-1.274832796	-0.154160523	0.000000000273	13	MIR548F5;NBEA	NR_031646;NM_015678	Body;Body
cg19077494	0.632956215	0.774703897	9.29E-21	1.060837187	0.100129732	0.000000000153	2	ACVR1;ACVR1	NM_001105;NM_001111067	5'UTR;5'UTR
cg10575261	0.77746248	0.705917917	9.39E-21	1.240055775	0.135936988	0.00000000019	5	ZNF454	NM_182594	TSS200	chr5:178367620-178368725	Island
cg02075820	0.619389785	1.098625171	9.55E-21	1.297533292	0.215221732	0.000000000449	11	NUCB2	NM_005013	5'UTR	chr11:17297779-17298694	S_Shelf
cg26698460	0.646219723	1.015974006	9.63E-21	1.269634954	0.149037381	0.000000000161	19	ZNF274;ZNF274;ZNF274	NM_133502;NM_016325;NM_016324	Body;Body;5'UTR	chr19:58715220-58716033	Island
cg07993586	0.712780343	-0.816371976	9.77E-21	-1.050193905	-0.150992634	0.000000000947	7	DNAJB6	NM_058246	Body	chr7:157206934-157207348	N_Shore
cg24285903	0.68034462	-0.857679405	9.93E-21	-1.006895591	-0.15537367	0.000000000826	6
cg05301866	0.759205934	0.621337217	9.95E-21	1.012744636	0.142971529	0.000000000153	2	TBR1	NM_006593	Body	chr2:162279835-162280709	Island
cg16680125	0.631286463	-1.039750301	9.98E-21	-1.104814276	-0.169211827	0.00000000172	1	LGTN	NM_006893	Body	chr1:206785804-206786030	N_Shelf
cg06015439	0.665395521	-1.025243048	9.99E-21	-1.2579837	-0.127901028	0.00000000035	12
cg17073169	0.632033487	-1.036802262	1.01E-20	-1.122558795	-0.165020318	0.000000000427	3
cg02272795	0.745268359	-0.876377835	1.01E-20	-1.073570702	-0.099929499	0.000000000617	19	NOTCH3	NM_000435	Body	chr19:15281152-15281567	N_Shore
cg11463271	0.702558933	0.753274201	1.01E-20	1.041929729	0.161741775	0.000000000193	5	DOK3;DOK3;DOK3	NM_024872;NM_001144876;NM_001144875	TSS200;5'UTR;5'UTR
cg16488065	0.680811325	-0.826029131	1.02E-20	-1.093521681	-0.166025838	0.000000000225	1				chr1:204654132-204654885	S_Shore
cg23902105	0.710779328	-0.850033684	1.02E-20	-1.061644922	-0.159946591	0.000000000232	6	FLJ22536	NR_015410	Body
cg25311623	0.700064241	-0.882115411	1.02E-20	-1.082010175	-0.153223389	0.000000000284	1	CNN3	NM_001839	Body
cg18279094	0.790363703	0.783819246	1.02E-20	1.442926081	0.218106509	0.000000000153	1	FOXD3	NM_012183	1stExon	chr1:63782394-63790471	Island
cg18369972	0.740213114	-0.575911002	1.03E-20	-1.001107035	-0.171577463	0.000000000153	17	GAS7;GAS7	NM_201433;NM_201432	Body;TSS200
cg26415787	0.675930913	0.797908299	1.04E-20	1.363697634	0.083531411	0.000000000268	12				chr12:133414254-133414463	Island
cg04758026	0.684746235	-0.95675994	1.05E-20	-1.153411918	-0.184342474	0.000000000184	2
cg17520654	0.741379022	-0.610132303	1.07E-20	-1.007154247	-0.163191058	0.000000000153	12
cg13890969	0.668326714	-0.853959637	1.08E-20	-1.091632752	-0.17027139	0.000000000158	9				chr9:113799913-113801375	S_Shelf
cg21808287	0.702474999	-0.92804732	1.08E-20	-1.254356149	-0.150259122	0.000000000342	2	TNP1	NM_003284	TSS200
cg09077126	0.822220251	0.774457321	1.09E-20	1.3983246	0.158211345	0.000000000273	10	NPFFR1	NM_022146	Body	chr10:72014777-72015696	Island
cg14699839	0.760637705	-0.641985378	1.1E-20	-1.050327423	-0.129085984	0.000000000284	17	AANAT	NM_001166579	5'UTR
cg02664812	0.822827848	1.219696427	1.1E-20	2.441286182	0.217684917	0.000000000172	1				chr1:88928283-88928760	Island
cg19858214	0.712021648	-0.929350231	1.11E-20	-1.658489452	-0.249260037	0.000000000174	7
cg07604732	0.662424361	-0.800676025	1.12E-20	-1.035063004	-0.173984452	0.000000000167	16	LOC728276	NR_024436	TSS1500
cg24035245	0.766410219	0.618321817	1.12E-20	1.036826535	0.159990759	0.000000000154	1				chr1:119535666-119535987	Island
cg15950795	0.750591959	-0.664475046	1.13E-20	-1.023730886	-0.14214631	0.00000000018	4	TBC1D9	NM_015130	Body
cg09907509	0.824764452	0.576654736	1.13E-20	1.11519902	0.188026256	0.000000000225	13	C13orf36;C13orf36	NM_203451;NM_203451	5'UTR;1stExon	chr13:37247949-37248463	Island
cg25417936	0.762149963	-0.619622941	1.14E-20	-1.007869092	-0.151356579	0.000000000174	2
cg03032497	0.686536932	0.722634882	1.14E-20	1.02453642	0.135831073	0.000000000153	14				chr14:61108954-61109786	N_Shore
cg15504461	0.73375449	0.782863141	1.14E-20	1.076248621	0.178121618	0.000000000153	3				chr3:147142181-147142391	N_Shore
cg14491284	0.668818763	-0.919300195	1.16E-20	-1.124093427	-0.170511176	0.000000000399	4				chr4:74847528-74847830	N_Shore
cg08468082	0.722128307	-0.736706787	1.17E-20	-1.098012515	-0.129312798	0.000000000155	1	KIAA1026;KIAA1026;KIAA1026;KIAA1026;KIAA1026	NM_001017999;NM_201628;NM_001018001;NM_015209;NM_001018000	Body;Body;Body;Body;Body
cg16243606	0.718719652	-0.778286524	1.17E-20	-1.150951938	-0.1112324	0.000000000176	1	PPAP2B;PPAP2B	NM_177414;NM_003713	Body;Body
cg11429271	0.72898483	-0.867468755	1.18E-20	-1.448731798	-0.232062095	0.000000000153	15	C15orf48;C15orf48	NM_032413;NM_197955	TSS1500;TSS1500	chr15:45722561-45722939	N_Shore
cg01708977	0.714824686	-1.108270317	1.19E-20	-1.391898809	-0.168322621	0.000000000438	2
cg13214162	0.708165634	-0.902959183	1.19E-20	-1.26602242	-0.128668727	0.000000000373	11
cg01955153	0.763959682	-0.520928745	1.2E-20	-1.009145266	-0.137509327	0.000000000153	16
cg08541155	0.682739353	-0.708831573	1.22E-20	-1.066408871	-0.176283496	0.000000000153	3
cg19742105	0.700977583	-0.940420265	1.23E-20	-1.167704028	-0.130196792	0.000000000236	5
cg00038020	0.690661837	-0.800716405	1.24E-20	-1.026419034	-0.152047731	0.000000000205	1
cg10171347	0.789876165	0.668587094	1.25E-20	1.221860008	0.125403479	0.000000000155	10	NKX6-2	NM_177400	TSS1500	chr10:134597357-134602649	Island
cg18136932	0.754940299	0.649832933	1.25E-20	1.110916918	0.144103281	0.000000000166	5	C5orf49;C5orf49	NM_001089584;NM_001089584	1stExon;5'UTR	chr5:7850957-7851413	Island
cg10983206	0.658780286	-0.795510714	1.26E-20	-1.063209041	-0.135371406	0.00000000016	10
cg12562660	0.750666882	-0.863952823	1.26E-20	-1.238099233	-0.103691081	0.000000000222	2	GLI2	NM_005270	Body
cg05167251	0.750061862	0.923097582	1.26E-20	1.393874884	0.128388507	0.000000000153	2	HOXD9;HOXD9	NM_014213;NM_014213	5'UTR;1stExon	chr2:176986424-176988291	Island
cg00725635	0.707493459	0.898607558	1.26E-20	1.143426872	0.153161416	0.000000000165	1	B3GALT2;CDC73	NM_003783;NM_024529	TSS200;Body
cg26521766	0.707666773	-0.99392875	1.27E-20	-1.269773315	-0.157649313	0.000000000236	11
cg00786084	0.769455431	0.76284861	1.28E-20	1.461038375	0.194722085	0.000000000153	3	CCR9;CCR9	NM_031200;NM_006641	Body;Body
cg04414509	0.715401971	-0.921758934	1.29E-20	-1.114865992	-0.139938669	0.000000000358	3	MECOM	NM_004991	Body
cg14631834	0.785514684	0.61076085	1.29E-20	1.106772389	0.14197037	0.000000000172	18	DSC3;DSC3	NM_001941;NM_024423	TSS1500;TSS1500	chr18:28621489-28623117	Island
cg00689534	0.700286549	-0.865574798	1.31E-20	-1.248578759	-0.119513797	0.000000000295	15	RASGRF1;RASGRF1;RASGRF1	NM_153815;NM_001145648;NM_002891	Body;Body;Body
cg10209670	0.733067654	-0.89089034	1.33E-20	-1.220649096	-0.153540819	0.000000000195	15
cg23985641	0.700598933	-0.929576055	1.34E-20	-1.104619403	-0.169144629	0.000000000427	6	FAM50B	NM_012135	TSS1500	chr6:3849271-3851048	N_Shore
cg07158040	0.645198142	-0.995089126	1.39E-20	-1.064632135	-0.140180146	0.000000000872	2	HIBCH;HIBCH	NM_198047;NM_014362	TSS1500;TSS1500	chr2:191184323-191184767	S_Shore
cg09631175	0.729467726	-0.734427624	1.4E-20	-1.017573039	-0.155800568	0.000000000198	8
cg17578341	0.716078164	-0.924207106	1.42E-20	-1.251535528	-0.15706288	0.000000000342	7
cg07903370	0.767313849	0.668972691	1.42E-20	1.120176365	0.115859015	0.000000000189	5	IRX1	NM_024337	TSS1500	chr5:3594467-3603054	Island
cg02681442	0.804093261	0.937679412	1.42E-20	1.600699295	0.212353306	0.000000000176	14	FOXG1	NM_005249	TSS1500	chr14:29236835-29237832	N_Shore
cg17851868	0.660364759	-0.883552364	1.43E-20	-1.083556711	-0.174261014	0.000000000572	2
cg16737749	0.676804017	-0.740424272	1.43E-20	-1.014558812	-0.16858863	0.000000000153	4	MAPK10	NM_002753	5'UTR
cg00070529	0.653050766	-0.908123298	1.43E-20	-1.044508744	-0.15112313	0.000000000668	13	ENOX1;ENOX1	NM_017993;NM_001127615	Body;Body
cg02077766	0.757288854	-0.662208279	1.44E-20	-1.118210687	-0.144072605	0.000000000169	6	PTCRA	NM_138296	Body	chr6:42892932-42893262	N_Shore
cg03593014	0.750064792	-0.810665024	1.45E-20	-1.484072468	-0.232944794	0.000000000153	10
cg03724279	0.733847094	-0.864874129	1.45E-20	-1.128200261	-0.148996897	0.000000000225	1
cg16852756	0.714612604	-0.846276187	1.45E-20	-1.003675856	-0.142672099	0.000000000162	7	FLJ43663;FLJ43663	NR_015431;NR_024153	Body;Body
cg00100800	0.785492684	0.935644895	1.46E-20	1.529067892	0.16336809	0.000000000176	9	ZNF462	NM_021224	TSS200	chr9:109622424-109623203	S_Shore
cg11574975	0.764674361	0.666208128	1.48E-20	1.149827096	0.173840828	0.000000000154	1	ADORA3	NM_001081976	Body	chr1:112058184-112058590	Island
cg17971015	0.788969056	0.69342523	1.5E-20	1.172743564	0.149763954	0.000000000225	19				chr19:12305552-12306304	Island
cg07546334	0.641631724	-0.981160146	1.51E-20	-1.086497481	-0.164327206	0.000000000236	3				chr3:152552602-152553712	S_Shelf
cg23730027	0.71531773	0.81940849	1.51E-20	1.11180415	0.189708856	0.000000000408	3	FLNB;FLNB;FLNB;FLNB	NM_001164319;NM_001164317;NM_001164318;NM_001457	Body;Body;Body;Body	chr3:57994921-57995218	Island
cg10537176	0.659902102	-0.742519413	1.52E-20	-1.022859713	-0.147534167	0.000000000974	2	GPR39	NM_001508	Body
cg02000808	0.687272009	-0.890148938	1.52E-20	-1.060330029	-0.136787183	0.000000000258	7	HOXA3;HOXA3	NM_153631;NM_030661	5'UTR;5'UTR	chr7:27154999-27155426	S_Shore
cg17766305	0.612659366	1.076221326	1.56E-20	1.282396927	0.214825222	0.000000000921	10	RNLS;RNLS	NM_001031709;NM_018363	Body;Body
cg24863175	0.668088365	-0.986719829	1.58E-20	-1.172340057	-0.144524934	0.00000000129	1	PLA2G4A	NM_024420	Body
cg26937798	0.606175032	-0.677038943	1.58E-20	-1.082686142	-0.053914456	0.000000000156	16	IL4R;IL4R	NM_001008699;NM_000418	5'UTR;5'UTR	chr16:27324885-27325695	S_Shore
cg08614871	0.615613623	-1.014129251	1.59E-20	-1.259134109	-0.21065511	0.000000000167	10	KLF6;KLF6;KLF6;KLF6	NR_027653;NM_001160124;NM_001160125;NM_001300	Body;Body;Body;Body	chr10:3823789-3824017	S_Shore
cg04165933	0.738075904	-0.926683349	1.6E-20	-1.272582749	-0.119083406	0.000000000399	16	ZNF423	NM_015069	Body
cg21995261	0.707371936	-0.609450113	1.6E-20	-1.084328321	-0.047344951	0.000000000153	11				chr11:4629098-4629530	S_Shelf
cg08000301	0.673916983	-0.982160514	1.61E-20	-1.326294266	-0.117628969	0.000000000284	19				chr19:10697786-10698099	S_Shelf
cg05084525	0.653887344	-1.036369865	1.62E-20	-1.300362635	-0.19321234	0.000000000438	8
cg16659899	0.701225814	-0.747205765	1.62E-20	-1.029072453	-0.102451005	0.000000000263	1
cg21027282	0.673574193	0.946308784	1.63E-20	1.560580875	0.126776995	0.000000000153	14	RAD51L1;RAD51L1;RAD51L1	NM_133509;NM_002877;NM_133510	Body;Body;Body
cg27365991	0.691180837	-0.76509683	1.65E-20	-1.03378968	-0.16759101	0.00000000018	5
cg27215033	0.731871294	0.683071815	1.66E-20	1.058181329	0.106872064	0.000000000153	2				chr2:177001221-177001783	Island
cg03478610	0.69813812	-1.012405509	1.68E-20	-1.289695378	-0.150352886	0.000000000215	3	PPP2R3A	NM_002718	5'UTR
cg05091997	0.731351212	-0.804726452	1.73E-20	-1.469968267	-0.196355193	0.000000000153	17
cg18657751	0.625127703	-1.03049143	1.73E-20	-1.325505643	-0.17859806	0.000000000328	17	GAS7;GAS7;GAS7;GAS7	NM_201432;NM_001130831;NM_201433;NM_003644	Body;Body;Body;Body
cg14722162	0.736101289	-0.842273214	1.73E-20	-1.153338737	-0.127466136	0.000000000268	5	C5orf20	NM_130848	TSS200
cg04669895	0.675072659	-0.942805001	1.73E-20	-1.21694468	-0.086226615	0.000000000195	2				chr2:74942324-74942815	N_Shore
cg18247179	0.658885704	-0.979659468	1.74E-20	-1.171938648	-0.165682942	0.000000000921	22	C22orf39;C22orf39	NM_001166242;NM_173793	TSS1500;TSS1500	chr22:19434797-19435556	S_Shore
cg11848788	0.697350942	-0.825993559	1.74E-20	-1.047089911	-0.165512536	0.00000000024	1				chr1:39044059-39044561	N_Shelf
cg11253886	0.749460529	-0.57575545	1.74E-20	-1.072576638	-0.163206164	0.000000000153	2
cg23768860	0.712732082	-1.073388029	1.76E-20	-1.442944901	-0.123985234	0.000000000482	7	TNS3	NM_022748	Body
cg01883843	0.724405906	-0.719705206	1.77E-20	-1.101037032	-0.115320126	0.000000000182	3
cg18728493	0.738450004	-0.736729159	1.82E-20	-1.046925679	-0.14639351	0.000000000382	3	CAMP	NM_004345	TSS1500
cg05280527	0.693596959	-0.785464177	1.83E-20	-1.073687599	-0.182499651	0.000000000219	14	NRXN3;NRXN3;NRXN3	NM_004796;NM_001105250;NM_138970	3'UTR;3'UTR;3'UTR	chr14:80328014-80328331	S_Shore
cg24055836	0.702843919	-0.899375035	1.83E-20	-1.14217057	-0.161870392	0.000000000263	4	FAM190A;FAM190A	NM_207491;NM_001145065	Body;Body
cg13434489	0.74543229	-0.854665886	1.84E-20	-1.227121941	-0.142531623	0.000000000164	1	PRDM16;PRDM16	NM_022114;NM_199454	Body;Body
cg00828762	0.726239597	0.762753916	1.85E-20	1.129813077	0.183634902	0.000000000172	8	DKK4	NM_014420	TSS200
cg14155327	0.692133601	-0.897644413	1.86E-20	-1.164064963	-0.170638143	0.000000000245	4	MAPK10;MAPK10;MAPK10	NM_138980;NM_138982;NM_002753	5'UTR;5'UTR;5'UTR
cg03735592	0.77706122	-0.576548463	1.86E-20	-1.021147037	-0.141943861	0.000000000153	6	NHSL1;NHSL1	NM_001144060;NM_020464	TSS1500;Body
cg05991902	0.741945124	-0.880832564	1.87E-20	-1.177139225	-0.151461569	0.000000000278	2	ASAP2;ASAP2	NM_001135191;NM_003887	Body;Body
cg26394191	0.710415598	-0.702401212	1.87E-20	-1.042350094	-0.140798941	0.000000000263	3	MYLK;MYLK;MYLK;MYLK	NM_053028;NM_053025;NM_053027;NM_053026	Body;Body;Body;Body
cg14472366	0.725534469	0.702575972	1.88E-20	1.129622041	0.17152387	0.000000000153	13				chr13:20875518-20876214	Island
cg02297967	0.780142641	-0.591565601	1.91E-20	-1.014332646	-0.171778756	0.000000000153	8
cg04931539	0.719848116	-0.703002219	1.92E-20	-1.001840722	-0.168375307	0.000000000167	20	KCNQ2;KCNQ2;KCNQ2;KCNQ2;KCNQ2	NM_172108;NM_172106;NM_172107;NM_172109;NM_004518	Body;Body;Body;Body;Body	chr20:62079615-62079912	N_Shore
cg01116137	0.631762858	1.03149735	1.92E-20	1.243771692	0.210203083	0.000000000399	20	ACSS1	NM_032501	Body	chr20:25037707-25039211	N_Shelf
cg19049194	0.724676444	0.692064485	1.94E-20	1.024615277	0.126527632	0.000000000153	2				chr2:175193398-175193764	Island
cg02239453	0.636115299	-1.033531357	1.97E-20	-1.109725971	-0.162633468	0.000000000668	11	FBXO3;FBXO3	NM_012175;NM_033406	TSS1500;TSS1500	chr11:33795392-33796319	S_Shore
cg22696652	0.73979852	-0.944506474	2e-20	-1.270209677	-0.136373009	0.000000000205	1	ROR1;ROR1	NM_005012;NM_001083592	Body;Body
cg20198183	0.703074274	-0.880424924	2.02E-20	-1.179229605	-0.160390742	0.000000000284	10
cg01418807	0.69698622	-0.792310582	2.04E-20	-1.138896161	-0.12372557	0.00000000019	6
cg23893898	0.770253348	0.682417559	2.08E-20	1.03643978	0.152553925	0.000000000153	4				chr4:6247201-6247882	Island
cg19915738	0.804130587	0.644770214	2.1E-20	1.291865408	0.171712522	0.000000000166	19	ZNF229	NM_014518	TSS200	chr19:44952416-44952809	Island
cg01167502	0.671440391	0.888726883	2.1E-20	1.129037262	0.190366344	0.000000000268	6				chr6:106441986-106442912	N_Shore
cg07450805	0.60532036	-0.862044601	2.11E-20	-1.029251602	-0.174781128	0.000000000399	14
cg27535690	0.682196125	-0.895803397	2.11E-20	-1.164482737	-0.157629513	0.000000000449	3	SCHIP1	NM_014575	Body
cg25944168	0.641961205	-1.090278947	2.13E-20	-1.190658979	-0.140947949	0.000000000506	2	EIF2AK3	NM_004836	Body
cg00364026	0.639493421	0.805497544	2.18E-20	1.086096626	0.164137143	0.00000000016	15	HERC1	NM_003922	5'UTR	chr15:64125514-64126665	N_Shelf
cg22583147	0.648453903	-0.827463587	2.21E-20	-1.00711895	-0.168290041	0.000000000572	3	C3orf77	NM_001145030	Body
cg07329360	0.710640642	0.718750464	2.21E-20	1.008166164	0.133650316	0.000000000157	11				chr11:31841315-31842003	Island
cg07195224	0.749602299	-0.774718676	2.25E-20	-1.478300814	-0.222335265	0.000000000153	1	AIM2	NM_004833	TSS1500
cg00174718	0.795974581	-0.642524349	2.25E-20	-1.224514402	-0.208718315	0.000000000153	6
cg27527798	0.731520023	-0.905286749	2.27E-20	-1.109061862	-0.172290022	0.000000000373	7	ELFN1	NM_001128636	5'UTR
cg14552010	0.775327728	-0.94617518	2.29E-20	-1.535967858	-0.163612641	0.000000000253	2	AFF3;AFF3	NM_001025108;NM_002285	Body;Body
cg11494773	0.736097916	-0.793343874	2.29E-20	-1.439836013	-0.104100495	0.000000000153	7	UPP1;UPP1	NM_181597;NM_003364	TSS200;TSS1500	chr7:48128046-48128499	Island
cg12174409	0.704797493	-0.893436731	2.37E-20	-1.152090187	-0.131363164	0.000000000284	3				chr3:170371811-170372083	S_Shore
cg03744043	0.701075171	0.810123341	2.37E-20	1.111949401	0.132116099	0.000000000315	18				chr18:45662314-45663520	N_Shore
cg27382910	0.746503123	-0.756560285	2.4E-20	-1.095127359	-0.153743474	0.0000000002	10	PTPRE	NM_006504	5'UTR
cg09640300	0.733255599	-0.958153436	2.43E-20	-1.314617105	-0.156670222	0.000000000417	6
cg18679410	0.769127511	0.743360258	2.51E-20	1.145545355	0.131132602	0.000000000155	3	LRRC3B;LRRC3B	NM_052953;NM_052953	1stExon;5'UTR	chr3:26664104-26664796	Island
cg01410472	0.814295917	0.761545652	2.52E-20	1.363177935	0.124788054	0.000000000205	8	CRISPLD1;CRISPLD1	NM_031461;NM_031461	1stExon;5'UTR	chr8:75896528-75897116	Island
cg07862461	0.763874991	-0.706105134	2.53E-20	-1.047067829	-0.130233774	0.000000000195	20	SIRPA;SIRPA;SIRPA	NM_080792;NM_001040023;NM_001040022	Body;Body;Body	chr20:1918077-1918278	N_Shelf
cg18556834	0.728132897	1.052317319	2.55E-20	1.669135094	0.177428203	0.000000000153	14	REC8;REC8	NM_001048205;NM_005132	TSS200;TSS200	chr14:24641053-24642220	Island
cg27192248	0.596557039	-1.245951315	2.57E-20	-1.842759082	-0.265017708	0.000000000159	15				chr15:65281928-65282375	S_Shelf
cg11679014	0.694537879	0.791128794	2.57E-20	1.014331797	0.159074107	0.000000000193	22	TRIOBP	NM_001039141	TSS1500
cg11596947	0.774724055	-0.597770302	2.59E-20	-1.050734004	-0.161430944	0.000000000175	11				chr11:15962882-15963223	S_Shelf
cg04418492	0.798577716	0.953246972	2.59E-20	1.687882747	0.116437646	0.000000000232	8	CYP7B1;CYP7B1	NM_004820;NM_004820	1stExon;5'UTR	chr8:65710990-65711722	Island
cg17712694	0.787456103	0.840283663	2.59E-20	1.523443144	0.181945611	0.000000000167	5	MARCH11	NM_001102562	TSS200	chr5:16179064-16180420	Island
cg12307787	0.724401454	0.739517183	2.6E-20	1.060784941	0.099471273	0.000000000153	20	KCNB1	NM_004975	TSS200	chr20:48098512-48099560	Island
cg21727141	0.735425103	-0.732440687	2.61E-20	-1.208357725	-0.139524293	0.00000000017	6	TNFRSF21	NM_014452	Body
cg24004368	0.633635578	0.98229362	2.61E-20	1.39485975	0.096606509	0.00000000017	6	FLOT1	NM_005803	Body	chr6:30710307-30712440	N_Shelf
cg14626309	0.735459495	0.784927345	2.62E-20	1.204149232	0.197919122	0.000000000174	4				chr4:298803-299312	Island
cg08587313	0.686552222	-0.907093508	2.63E-20	-1.144524406	-0.167078877	0.000000000278	8
cg14299508	0.715770794	-0.866923149	2.63E-20	-1.163534129	-0.112695014	0.000000000232	8
cg23746497	0.750613954	0.625822354	2.63E-20	1.091974591	0.186983933	0.000000000153	6				chr6:105388190-105389545	Island
cg09353052	0.638656701	-0.978199533	2.64E-20	-1.125885527	-0.182450874	0.000000000408	2	SCN1A;SCN1A;SCN1A	NM_001165964;NM_006920;NM_001165963	3'UTR;3'UTR;3'UTR
cg05928873	0.686281472	-1.024095823	2.64E-20	-1.382212236	-0.17237298	0.000000000212	1	NEGR1	NM_173808	Body
cg06652329	0.741270585	0.943117751	2.64E-20	1.278549146	0.157025136	0.000000000301	12	IGF1;IGF1;IGF1	NM_001111285;NM_001111283;NM_000618	TSS200;TSS200;TSS200
cg03031959	0.803946614	0.888507202	2.65E-20	1.61664415	0.132868173	0.000000000172	9	RASEF;RASEF	NM_152573;NM_152573	1stExon;5'UTR	chr9:85677015-85678321	Island
cg05878103	0.67315484	-0.782153551	2.68E-20	-1.005886731	-0.157733708	0.000000000284	13
cg11193635	0.752764525	-0.938139137	2.69E-20	-1.371551851	-0.123582789	0.000000000399	3	DGKG;DGKG;DGKG	NM_001346;NM_001080744;NM_001080745	Body;Body;Body
cg05700079	0.704643503	0.785862163	2.7E-20	1.058359558	0.165934611	0.000000000153	3	ZIC1	NM_003412	TSS1500	chr3:147126988-147128999	N_Shore
cg01030598	0.690644172	-0.878706167	2.71E-20	-1.213250917	-0.165836074	0.000000000166	13
cg10050661	0.712810491	0.860060222	2.71E-20	1.140444592	0.185991662	0.000000000157	17	KRT222	NM_152349	TSS200
cg19000647	0.714079223	0.851202102	2.73E-20	1.214581262	0.197686893	0.000000000186	2	LPIN1	NM_145693	TSS1500	chr2:11886249-11887207	N_Shore
cg17016922	0.694679085	-0.986469058	2.75E-20	-1.352702892	-0.156121805	0.000000000212	5
cg06169131	0.783061872	0.740622171	2.79E-20	1.232577673	0.149121374	0.000000000176	10	FGF8;FGF8;FGF8;FGF8	NM_033165;NM_006119;NM_033163;NM_033164	TSS1500;TSS1500;TSS1500;TSS1500	chr10:103535636-103536505	Island
cg21384492	0.779981136	1.176154579	2.79E-20	2.155859451	0.187161868	0.000000000215	2	SNED1	NM_001080437	1stExon	chr2:241937716-241938468	Island
cg01417062	0.67052082	-1.183245786	2.8E-20	-1.392783553	-0.181639979	0.00000000035	10
cg02194046	0.716096645	-0.786495185	2.82E-20	-1.052298868	-0.144286563	0.000000000342	8
cg00786138	0.649397597	0.979460137	2.83E-20	1.370493793	0.074174584	0.000000000195	1	RERE;RERE;RERE	NM_001042682;NM_012102;NM_001042681	5'UTR;Body;Body
cg15787636	0.733290376	0.843895382	2.88E-20	1.428737478	0.232881705	0.000000000153	17	TBCD	NM_005993	Body	chr17:80863327-80863743	S_Shelf
cg24200753	0.693054455	-0.936447988	2.91E-20	-1.230646509	-0.178162807	0.000000000482	3
cg06488150	0.754788253	1.173714522	2.92E-20	1.636269104	0.252236744	0.000000000459	7	DAGLB;DAGLB	NM_001142936;NM_139179	Body;Body
cg00927226	0.664148399	-1.047630453	2.93E-20	-1.207889753	-0.146720036	0.000000000651	7	TFEC;TFEC	NM_012252;NM_001018058	Body;Body
cg04362211	0.71291575	-0.878772392	2.93E-20	-1.245504617	-0.133886812	0.000000000182	11	FAT3	NM_001008781	Body
cg13233545	0.703274251	-0.870946247	2.96E-20	-1.085026969	-0.127711405	0.000000000263	3
cg06828335	0.698673099	-0.816871248	2.96E-20	-1.091258349	-0.125411572	0.000000000258	10	KCNMA1;KCNMA1;KCNMA1;KCNMA1	NM_001161353;NM_001161352;NM_002247;NM_001014797	Body;Body;Body;Body
cg17197065	0.691648481	-0.895502947	3.03E-20	-1.084495973	-0.139426024	0.000000000289	4	GK2;GK2	NM_033214;NM_033214	1stExon;3'UTR
cg08243612	0.674467471	0.789141184	3.03E-20	1.083031244	0.171898685	0.000000000263	2				chr2:219762987-219763537	Island
cg03730428	0.801175026	0.66535471	3.05E-20	1.235038437	0.170728558	0.000000000229	11				chr11:32008802-32009044	Island
cg08490115	0.810134714	0.743271595	3.09E-20	1.344733558	0.186418509	0.000000000249	11	KCNA4	NM_002233	TSS200	chr11:30038522-30038823	Island
cg14049470	0.805414301	0.799134476	3.15E-20	1.469976953	0.177664348	0.000000000315	10	PLXDC2;PLXDC2	NM_032812;NM_032812	1stExon;5'UTR	chr10:20104451-20106105	Island
cg12995800	0.772861741	0.778696995	3.18E-20	1.411985953	0.123568707	0.000000000153	5	GLRA1;GLRA1;GLRA1;GLRA1	NM_000171;NM_001146040;NM_000171;NM_001146040	1stExon;1stExon;5'UTR;5'UTR	chr5:151304226-151304824	Island
cg25030049	0.75038703	-0.743570916	3.19E-20	-1.072790232	-0.130187397	0.000000000295	1
cg13410764	0.77400082	-0.787827998	3.21E-20	-1.229484273	-0.204793916	0.000000000153	9
cg04102163	0.755081513	0.676489625	3.23E-20	1.139255056	0.19405661	0.000000000153	4				chr4:41881177-41881418	Island
cg05052463	0.75223417	0.854135628	3.23E-20	1.520023939	0.228876268	0.000000000153	4	FBXW7;FBXW7;FBXW7;FBXW7	NM_001013415;NM_033632;NM_018315;NM_018315	Body;Body;1stExon;5'UTR
cg10279872	0.71025828	-0.813047527	3.25E-20	-1.095119853	-0.140703509	0.000000000365	8	COLEC10	NM_006438	3'UTR
cg09495418	0.735824964	0.881105472	3.34E-20	1.327399283	0.147387598	0.000000000373	15	GLDN	NM_181789	1stExon	chr15:51633724-51634318	Island
cg04228468	0.776256733	0.7118494	3.39E-20	1.031574607	0.155866143	0.000000000172	3	SLITRK3	NM_014926	5'UTR
cg05728166	0.647500318	0.923025307	3.4E-20	1.170734936	0.19930474	0.000000000186	16	PDPK1;PDPK1	NM_031268;NM_002613	Body;Body	chr16:2629291-2629500	S_Shore
cg05906769	0.732401784	-1.074738735	3.42E-20	-1.468768736	-0.147343398	0.000000000471	5
cg01359200	0.718387162	-0.95530327	3.43E-20	-1.343117634	-0.131464867	0.000000000315	3
cg21290313	0.712478474	-0.865272086	3.46E-20	-1.15713398	-0.098991441	0.00000000024	7
cg17702736	0.664302439	-0.862184431	3.5E-20	-1.005938859	-0.169292671	0.000000000365	6	SLC26A8;SLC26A8	NM_138718;NM_052961	Body;Body
cg25779483	0.643750553	0.969333106	3.5E-20	1.06770406	0.179730218	0.0000000002	4	FAM13A;FAM13A	NM_014883;NM_014883	1stExon;5'UTR
cg14317285	0.79880364	0.988644916	3.51E-20	1.48562334	0.12679156	0.000000000153	3	SOX2OT	NR_004053	Body	chr3:181444409-181445000	Island
cg24727114	0.72782379	-0.895622759	3.58E-20	-1.296459634	-0.160614719	0.000000000186	4	LOC285419;LOC285419	NR_027106;NR_027105	Body;Body
cg05768427	0.757012857	0.634080978	3.58E-20	1.087524802	0.162737838	0.000000000157	3				chr3:127633993-127634588	Island
cg20140110	0.776898796	0.757517309	3.66E-20	1.293492505	0.140104339	0.000000000253	12	TMTC1	NM_175861	5'UTR	chr12:29935995-29937433	Island
cg15046123	0.711352078	1.128221089	3.66E-20	1.406738786	0.187422944	0.000000000471	6	JARID2	NM_004973	Body
cg07668993	0.798199331	-0.66600004	3.67E-20	-1.251286788	-0.163370965	0.000000000153	20	SLPI	NM_003064	TSS200
cg03320827	0.704901001	0.828247779	3.68E-20	1.248614561	0.139472119	0.000000000153	6	SYCP2L	NM_001040274	1stExon	chr6:10887184-10887622	Island
cg03891590	0.725308689	0.818265962	3.71E-20	1.278331778	0.193227356	0.000000000205	10	C10orf140	NM_207371	5'UTR	chr10:21814786-21815716	N_Shore
cg14168713	0.673903083	-0.93001989	3.73E-20	-1.248831335	-0.176467022	0.00000000035	10	BICC1	NM_001080512	Body
cg11410859	0.689963739	-0.797409464	3.75E-20	-1.090240338	-0.124750836	0.000000000209	3	SCN5A;SCN5A;SCN5A;SCN5A;SCN5A;SCN5A	NM_001160161;NM_001160160;NM_000335;NM_198056;NM_001099404;NM_001099405	5'UTR;5'UTR;5'UTR;5'UTR;5'UTR;5'UTR	chr3:38690409-38691513	N_Shelf
cg16933181	0.784676998	0.986590968	3.75E-20	1.753403596	0.234736746	0.000000000154	18	CHST9	NM_031422	TSS200	chr18:24764951-24765507	Island
cg22075222	0.731373067	-0.823837943	3.76E-20	-1.216648049	-0.144283033	0.000000000189	13	CCNA1;CCNA1;CCNA1;CCNA1	NM_001111046;NM_001111045;NM_003914;NM_001111047	Body;Body;Body;Body	chr13:37005581-37006453	S_Shelf
cg15456082	0.722248389	-0.792601859	3.77E-20	-1.057090568	-0.150015336	0.000000000365	14
cg17929770	0.768727848	0.60401324	3.82E-20	1.042698692	0.167500816	0.000000000178	19	RSPH6A;RSPH6A	NM_030785;NM_030785	1stExon;5'UTR	chr19:46318490-46319266	Island
cg04209911	0.796693494	0.69080009	3.84E-20	1.303166519	0.127454169	0.000000000154	1	FAM5B	NM_021165	TSS1500	chr1:177140120-177140323	Island
cg27408541	0.745733662	0.962011631	3.87E-20	1.338219368	0.164971634	0.000000000258	2	TANC1;TANC1	NM_033394;NM_001145909	Body;Body
cg24405716	0.736222507	0.80361562	3.92E-20	1.383979014	0.204294017	0.000000000153	15	MTMR10	NM_017762	Body	chr15:31283404-31284414	N_Shelf
cg23475474	0.666316638	0.736747404	4.11E-20	1.046226238	0.15178623	0.000000000153	17	AXIN2	NM_004655	Body
cg12163490	0.792539416	0.707150011	4.12E-20	1.263111796	0.160857935	0.000000000219	16	CDH11;CDH11	NM_001797;NM_001797	5'UTR;1stExon	chr16:65154656-65157664	Island
cg12399350	0.757895885	-0.721775779	4.15E-20	-1.166760448	-0.155401922	0.000000000195	1
cg24927800	0.668501953	0.687260527	4.16E-20	1.030393691	0.139091791	0.000000000156	2	DES	NM_001927	1stExon	chr2:220283200-220283750	Island
cg13464915	0.834692023	0.750672834	4.19E-20	1.476210633	0.18337515	0.000000000169	18	CDH2;CDH2	NM_001792;NM_001792	1stExon;5'UTR	chr18:25755414-25758175	Island
cg00159764	0.739756769	-0.71025309	4.2E-20	-1.072320911	-0.144106248	0.000000000166	20	DLGAP4	NM_014902	5'UTR	chr20:35060057-35060262	N_Shore
cg03473890	0.705956922	-0.70776801	4.22E-20	-1.004830019	-0.110962913	0.000000000156	8				chr8:41507516-41507868	Island
cg22295925	0.64717816	-0.869769282	4.24E-20	-1.10394359	-0.188913588	0.000000000156	15
cg17666418	0.71179735	-1.076630096	4.27E-20	-1.656678645	-0.231779798	0.000000000153	6
cg21874404	0.713319932	-0.837867638	4.31E-20	-1.253171726	-0.155529102	0.000000000155	14	MEG8	NR_024149	Body
cg00935717	0.697241787	-0.875004184	4.32E-20	-1.172772798	-0.184315635	0.000000000342	8	ZMAT4;ZMAT4	NM_024645;NM_001135731	Body;Body
cg23281154	0.73184724	0.731336825	4.34E-20	1.270188186	0.094065728	0.0000000002	6	C6orf155	NR_026807	TSS200	chr6:72129508-72130756	Island
cg03304472	0.743742654	-0.804390963	4.36E-20	-1.266039076	-0.113592506	0.000000000222	5	FAM81B	NM_152548	TSS1500
cg21170041	0.792450202	1.003629821	4.36E-20	1.862053178	0.151272878	0.000000000153	9	GDA;GDA	NM_004293;NM_004293	1stExon;5'UTR	chr9:74764241-74764903	Island
cg21238818	0.784229441	0.649278631	4.38E-20	1.083327992	0.124791033	0.000000000162	11	GAL3ST3;GAL3ST3	NM_033036;NM_033036	5'UTR;1stExon	chr11:65816404-65816665	Island
cg04837832	0.779231055	0.750831745	4.38E-20	1.21200117	0.158182474	0.000000000209	10				chr10:101290625-101291178	Island
cg21319458	0.716108546	1.050160601	4.55E-20	1.464240171	0.228106029	0.000000000165	2	BAZ2B;BAZ2B	NM_013450;NM_013450	1stExon;5'UTR	chr2:160472088-160472736	S_Shore
cg20684197	0.652616321	-0.930455792	4.57E-20	-1.125567366	-0.185361588	0.000000000308	5	FGF1;FGF1;FGF1;FGF1;FGF1;FGF1	NM_001144935;NM_001144934;NM_033136;NM_000800;NR_026696;NR_026695	5'UTR;5'UTR;TSS1500;TSS1500;Body;Body
cg20939320	0.601096602	-0.923100943	4.69E-20	-1.086011128	-0.105207473	0.000000000232	3	NCRNA00119	NR_002811	Body
cg13679817	0.704368838	-0.834972611	4.7E-20	-1.053702744	-0.10973815	0.000000000284	9
cg04535746	0.64125111	-1.0081005	4.7E-20	-1.078675775	-0.105779605	0.000000000471	3	MITF;MITF;MITF;MITF	NM_198177;NM_198178;NM_198159;NM_006722	Body;TSS200;Body;Body
cg07065759	0.644067127	1.137448895	4.76E-20	1.269654562	0.208891225	0.000000000849	2	ANKRD44	NM_153697	Body
cg23626122	0.704397008	0.817528918	4.81E-20	1.100133128	0.162487512	0.0000000002	3	SLITRK3	NM_014926	5'UTR
cg14994944	0.664087811	-0.939254249	4.86E-20	-1.04448667	-0.091319367	0.000000000634	4	COL25A1;COL25A1	NM_198721;NM_032518	Body;Body
cg07637554	0.715241649	-0.796582114	4.89E-20	-1.060615927	-0.139448585	0.000000000236	6	NOTCH4	NM_004557	Body
cg08963581	0.777842076	-0.857055852	4.92E-20	-1.2507229	-0.105093527	0.000000000186	16	ZFHX3;ZFHX3	NM_001164766;NM_006885	Body;Body
cg11070419	0.725804958	-0.984768148	4.94E-20	-1.361949804	-0.180880014	0.000000000399	1	C4BPA	NM_000715	TSS1500
cg09157127	0.713059723	-0.943372506	4.94E-20	-1.252355579	-0.15829104	0.000000000328	2	GKN1	NM_019617	TSS1500
cg21179088	0.715780496	0.786086864	4.97E-20	1.104777313	0.18028208	0.000000000154	7	VSTM2A	NM_182546	Body	chr7:54612324-54612558	Island
cg23945081	0.669966919	-0.840138307	5.02E-20	-1.114631968	-0.107919135	0.000000000921	2	OSBPL6	NM_032523	5'UTR
cg24453118	0.672992395	1.069065924	5.09E-20	1.333859997	0.215255983	0.000000000586	13	LRCH1;LRCH1;LRCH1	NM_015116;NM_001164213;NM_001164211	Body;Body;Body
cg08638184	0.75671094	0.679646804	5.13E-20	1.034526502	0.113759717	0.000000000159	7				chr7:19184221-19184686	N_Shore
cg09747445	0.6898315	0.832868181	5.13E-20	1.126030853	0.189324007	0.000000000263	15	TLE3;TLE3;TLE3	NM_001105192;NM_020908;NM_005078	Body;Body;Body	chr15:70387929-70393206	N_Shore
cg05404236	0.741424183	0.865115193	5.19E-20	1.659209529	0.260820603	0.000000000153	13	IRS2	NM_003749	1stExon	chr13:110434466-110440180	Island
cg17729072	0.686100519	-0.904107465	5.23E-20	-1.288024054	-0.184427969	0.000000000195	6
cg24837370	0.827824372	0.580908491	5.27E-20	1.043675869	0.154973424	0.000000000205	2	SOX11	NM_003108	1stExon	chr2:5832041-5834208	Island
cg13434570	0.759178891	-1.010584285	5.35E-20	-1.661249738	-0.164385366	0.000000000482	1	CTSE;CTSE	NM_001910;NM_148964	TSS1500;TSS1500
cg00415665	0.670935581	0.940777798	5.38E-20	1.528982584	0.148484625	0.000000000153	8	ZHX2	NM_014943	5'UTR
cg14167858	0.677465664	-0.90220367	5.39E-20	-1.06158828	-0.159136616	0.000000000308	1
cg06598836	0.822719276	0.865960495	5.39E-20	2.002648769	0.263823836	0.000000000215	3				chr3:2140029-2141784	Island
cg27288968	0.688448802	-0.980253575	5.42E-20	-1.278559218	-0.15436919	0.000000000572	21	C21orf66;C21orf66	NM_016631;NR_027873	3'UTR;Body
cg02782634	0.645060738	-0.968225803	5.48E-20	-1.282310854	-0.218107936	0.000000000153	17	TMEM49	NM_030938	Body
cg08756898	0.736173129	-0.867056108	5.49E-20	-1.119225975	-0.141295196	0.000000000205	2				chr2:129228601-129228807	N_Shore
cg13320436	0.686470758	-0.784570364	5.51E-20	-1.039099335	-0.145881977	0.000000000236	8
cg22721334	0.819245515	0.993478202	5.53E-20	1.939412333	0.224272762	0.00000000035	19	ZSCAN18;ZSCAN18;ZSCAN18;ZSCAN18;ZSCAN18;ZSCAN18;ZSCAN18	NM_001145543;NM_001145542;NM_001145544;NM_023926;NM_001145544;NM_001145543;NM_023926	1stExon;Body;5'UTR;1stExon;1stExon;5'UTR;5'UTR	chr19:58609338-58609988	Island
cg13538299	0.734497728	-0.602265717	5.57E-20	-1.038189546	-0.158382233	0.000000000167	7	PTPRN2;PTPRN2;PTPRN2	NM_002847;NM_130842;NM_130843	Body;Body;Body
cg11795488	0.755291337	-0.691477136	5.63E-20	-1.058308451	-0.166512235	0.000000000321	1	CACHD1	NM_020925	Body
cg26568031	0.730189808	-0.932439174	5.63E-20	-1.153134086	-0.143282893	0.000000000236	10
cg21647227	0.781263709	0.691030943	5.63E-20	1.103453592	0.126840189	0.000000000186	1	TBX15	NM_152380	5'UTR	chr1:119526782-119527192	Island
cg02272968	0.703420531	-0.775114521	5.68E-20	-1.092565748	-0.186470639	0.000000000172	6	TNXB	NM_019105	Body
cg16061656	0.649391866	-1.062184818	5.68E-20	-1.262228573	-0.180259427	0.000000000408	11	CADM1;CADM1	NM_001098517;NM_014333	Body;Body
cg18795022	0.680604366	-0.838103754	5.7E-20	-1.020726262	-0.09045707	0.000000000373	1	CAMTA1	NM_015215	Body
cg22715764	0.603851581	1.172591533	5.81E-20	1.534688706	0.165773925	0.000000000195	1	PEX14	NM_004565	Body
cg11524400	0.678327291	0.991400201	5.82E-20	1.447631629	0.220819366	0.000000000153	11	HCCA2;CTSD	NM_053005;NM_001909	Body;Body	chr11:1774588-1775040	S_Shelf
cg04864807	0.730513326	0.782691421	5.9E-20	1.316092657	0.22240072	0.000000000157	2				chr2:121411983-121412315	Island
cg23353432	0.668977859	0.907991779	5.91E-20	1.122589524	0.129085404	0.000000000153	20	MMP9	NM_004994	Body	chr20:44639135-44639988	Island
cg03483330	0.667300851	-0.852786804	6.01E-20	-1.097124194	-0.127268626	0.000000000176	2
cg07616374	0.77460871	0.698165262	6.02E-20	1.14144921	0.143561511	0.000000000335	2				chr2:45159893-45160112	N_Shore
cg01767230	0.662272285	-0.90400072	6.2E-20	-1.055061978	-0.157197587	0.000000000849	6				chr6:88411325-88412168	S_Shelf
cg00116092	0.761311845	0.840208908	6.26E-20	1.302284567	0.151306986	0.000000000153	1				chr1:217310749-217311178	S_Shore
cg05844859	0.690575047	-1.060891605	6.29E-20	-1.439071554	-0.154054327	0.000000000506	3	NCRNA00119	NR_002811	Body	chr3:132440713-132441213	S_Shelf
cg10881225	0.726307942	-0.895639091	6.3E-20	-1.552696191	-0.240451618	0.000000000153	2	TAF1B	NM_005680	Body	chr2:9983263-9983901	S_Shore
cg15133719	0.730167456	0.723048133	6.3E-20	1.061037687	0.155357252	0.000000000203	2	PAX3;PAX3;PAX3;CCDC140;PAX3;PAX3;PAX3;PAX3;PAX3	NM_181459;NM_000438;NM_181458;NM_153038;NM_013942;NM_181461;NM_001127366;NM_181460;NM_18145	TSS200;TSS200;TSS200;5'UTR;TSS200;TSS200;TSS200;TSS200;	chr2:223162946-223163912	Island
cg05961294	0.746455107	0.663626473	6.4E-20	1.01880571	0.156159903	0.000000000189	2				chr2:45028955-45029318	N_Shore
cg03669394	0.660463767	-0.976486064	6.44E-20	-1.300648786	-0.214300221	0.000000000153	16	TERF2IP	NM_018975	Body	chr16:75681264-75682579	S_Shelf
cg06937927	0.722877883	-0.821396208	6.45E-20	-1.052355273	-0.147075103	0.000000000158	8
cg06169746	0.760432277	-0.729115057	6.46E-20	-1.187348668	-0.196525219	0.000000000153	3				chr3:119421855-119422334	N_Shelf
cg06934572	0.728129571	-0.831088654	6.6E-20	-1.205054782	-0.150169916	0.000000000308	2	ASAP2;ASAP2	NM_001135191;NM_003887	Body;Body	chr2:9459243-9459454	N_Shore
cg17480438	0.645689536	-0.884142044	6.62E-20	-1.049505507	-0.149642443	0.000000000258	6	KIAA1244	NM_020340	Body
cg18668813	0.756920132	1.006700483	6.63E-20	1.481478107	0.135716921	0.000000000156	6	MARCKS	NM_002356	TSS1500	chr6:114179734-114181226	N_Shelf
cg08330217	0.715968624	-0.751400829	6.69E-20	-1.130664136	-0.154857757	0.0000000002	20				chr20:57978801-57979075	S_Shelf
cg18813778	0.728181854	-0.86021994	6.7E-20	-1.210542862	-0.149086104	0.000000000321	3
cg05156137	0.544680329	-0.945484071	6.71E-20	-1.218532093	-0.174889817	0.000000000195	21	RCAN1;RCAN1;RCAN1	NM_203417;NM_004414;NM_203418	5'UTR;Body;1stExon
cg03130090	0.775278355	-0.819805511	6.72E-20	-1.199653484	-0.097281604	0.00000000019	16
cg01537995	0.798860073	0.795019884	6.74E-20	1.390747861	0.173390498	0.000000000209	14	FLRT2	NM_013231	TSS200	chr14:85996494-85996958	N_Shore
cg08116775	0.62697536	0.923783229	6.75E-20	1.070876426	0.160216575	0.000000000685	8	ZFAT	NM_020863	TSS1500	chr8:135724770-135725552	S_Shore
cg00659931	0.728999713	-0.75990553	6.82E-20	-1.039583529	-0.136389278	0.000000000232	15	PCSK6;PCSK6;PCSK6;PCSK6;PCSK6;PCSK6;PCSK6;PCSK6	NM_002570;NM_138320;NM_138319;NM_138324;NM_138323;NM_138325;NM_138322;NM_138321	Body;Body;Body;Body;Body;Body;Body;Body
cg07013955	0.72918878	0.844585484	6.84E-20	1.052803976	0.165438997	0.00000000231	16	IFT140;TMEM204	NM_014714;NM_024600	Body;Body	chr16:1598952-1599157	N_Shelf
cg01794676	0.781135073	0.689706406	6.88E-20	1.24275745	0.107636699	0.000000000268	8	ZFPM2	NM_012082	TSS1500	chr8:106330518-106332120	Island
cg15385476	0.657215465	-0.95253992	6.94E-20	-1.199761271	-0.150815011	0.000000000427	1
cg14875171	0.790725385	0.61599501	6.95E-20	1.153458132	0.179510171	0.000000000408	2	NRXN1;NRXN1;NRXN1;NRXN1	NM_004801;NM_138735;NM_138735;NM_001135659	Body;1stExon;5'UTR;Body	chr2:50574045-50574817	Island
cg25537993	0.710362393	0.884936982	6.99E-20	1.329884814	0.210215238	0.000000000205	19	ZSCAN1	NM_182572	TSS1500	chr19:58545115-58545897	Island
cg15025240	0.737162785	-0.880791694	7e-20	-1.497684121	-0.252390445	0.000000000153	2	C2orf65	NM_138804	Body
cg05684528	0.771587175	-0.628340385	7.01E-20	-1.055314162	-0.155876957	0.000000000154	5				chr5:76476045-76476692	N_Shelf
cg23274984	0.701372173	-0.815729575	7.01E-20	-1.036678647	-0.149391919	0.0000000002	2
cg12937391	0.739582355	-0.724888363	7.05E-20	-1.016192893	-0.151677838	0.000000000301	7	WIPF3	NM_001080529	Body
cg10722226	0.745564057	0.635841991	7.05E-20	1.011316458	0.117806296	0.000000000222	1				chr1:214156000-214156851	Island
cg25737313	0.748843062	-0.850031562	7.17E-20	-1.403220623	-0.186479682	0.000000000154	19				chr19:12900676-12901254	N_Shore
cg21831174	0.691742455	-0.799515371	7.2E-20	-1.084077195	-0.12465508	0.000000000253	3	MASP1;MASP1;MASP1	NM_001879;NM_139125;NM_001031849	TSS1500;TSS1500;TSS1500
cg13714407	0.571240968	-0.990817465	7.22E-20	-1.079064828	-0.173723298	0.00000000167	9	RAPGEF1	NM_005312	Body
cg05117638	0.683172712	-0.903473716	7.23E-20	-1.378979708	-0.151833286	0.000000000153	6
cg09595079	0.564365813	0.985285257	7.25E-20	1.091595742	0.181287816	0.00000000361	12	SPPL3	NM_139015	Body
cg27186013	0.651840707	0.885500706	7.31E-20	1.004634767	0.172351769	0.000000000494	4	HPGDS	NM_014485	TSS200
cg18087803	0.733824119	0.716034715	7.33E-20	1.148539411	0.177334363	0.000000000153	12	MIR620;MED13L	NR_030351;NM_015335	TSS1500;Body
cg01908954	0.760431109	0.92674476	7.34E-20	1.375474967	0.200246165	0.000000000154	15	SCG3;SCG3;SCG3;SCG3	NM_001165257;NM_013243;NM_013243;NM_001165257	5'UTR;1stExon;5'UTR;1stExon	chr15:51973533-51973838	Island
cg15814750	0.709688621	-0.990946056	7.35E-20	-1.407623187	-0.126486293	0.000000000258	15	WDR72	NM_182758	Body
cg09057863	0.796546515	0.694828882	7.41E-20	1.20741514	0.123763867	0.000000000245	16				chr16:30816794-30817243	Island
cg24527466	0.64583428	-0.894290299	7.44E-20	-1.042165808	-0.145414283	0.000000000222	13				chr13:37247949-37248463	N_Shelf
cg23088126	0.721799455	0.721372137	7.46E-20	1.144429181	0.181233292	0.000000000153	1	FAIM3;FAIM3;FAIM3	NM_001142473;NM_001142472;NM_005449	Body;Body;Body	chr1:207082693-207083202	N_Shelf
cg23831898	0.676123756	-0.978295375	7.49E-20	-1.218391008	-0.152399512	0.00000000112	6	HLA-DQB2	NR_003937	Body	chr6:32729342-32729877	S_Shore
cg02936679	0.739813197	-0.765809721	7.49E-20	-1.166190232	-0.144427663	0.000000000342	2
cg08313420	0.7549662	1.0492787	7.54E-20	1.421689875	0.210665167	0.000000000471	7	DAGLB;DAGLB	NM_001142936;NM_139179	Body;Body
cg19072817	0.687746773	0.855436455	7.56E-20	1.033859604	0.176897927	0.000000000203	5	EIF4E1B;SNCB;SNCB;EIF4E1B	NM_001099408;NM_003085;NM_001001502;NM_001099408	5'UTR;TSS1500;TSS1500;1stExon	chr5:176056520-176057494	S_Shore
cg01493517	0.674406457	-0.608985043	7.58E-20	-1.010825352	-0.091294289	0.000000000153	12	IFFO1;IFFO1	NM_001039670;NM_080730	TSS1500;TSS1500	chr12:6664425-6665336	S_Shore
cg16125214	0.707124421	0.8994616	7.66E-20	1.463701048	0.174916471	0.000000000153	1	PIK3CD	NM_005026	5'UTR	chr1:9749295-9750228	S_Shore
cg24638828	0.709133324	-0.720290269	7.81E-20	-1.141740595	-0.172988745	0.000000000153	7				chr7:72971527-72972220	S_Shelf
cg20985755	0.81939698	0.854314102	7.81E-20	1.724699822	0.219174582	0.000000000253	3	THRB;THRB;THRB	NM_000461;NM_001128177;NM_001128176	TSS200;TSS200;TSS1500	chr3:24535844-24537436	Island
cg20450058	0.720467929	-0.791788651	7.83E-20	-1.042127515	-0.130323289	0.000000000308	13	COL4A2	NM_001846	Body
cg02641539	0.810858087	-0.504335406	7.97E-20	-1.047968514	-0.162190152	0.000000000153	8	TM7SF4	NM_030788	TSS1500
cg09230679	0.721203127	0.795621194	8.03E-20	1.189323125	0.17521733	0.000000000153	12	MIR620;MED13L	NR_030351;NM_015335	TSS1500;Body
cg09837977	0.692594082	1.028725704	8.05E-20	1.591379437	0.186526811	0.000000000153	7	LRRN3;LRRN3;IMMP2L;LRRN3;LRRN3;LRRN3;LRRN3	NM_001099660;NM_018334;NM_032549;NM_001099658;NM_001099658;NM_001099660;NM_018334	5'UTR;1stExon;Body;5'UTR;1stExon;1stExon;5'UTR
cg24543552	0.712775687	-0.860558072	8.2E-20	-1.091924508	-0.123036442	0.00000000106	6	KHDC1L	NM_001126063	TSS200
cg12029804	0.739008795	0.915618644	8.35E-20	1.365006327	0.191049246	0.000000000155	17	KRT222;KRT222	NM_152349;NM_152349	5'UTR;1stExon
cg14134497	0.738728052	0.715532405	8.37E-20	1.119291139	0.177506666	0.000000000153	18	DTNA;DTNA;DTNA	NM_001392;NM_032979;NM_032975	5'UTR;5'UTR;5'UTR	chr18:32073444-32074292	Island
cg22374742	0.671169909	-1.010205185	8.46E-20	-1.160135785	-0.177254138	0.000000000826	2	UXS1	NM_025076	Body
cg11389889	0.689392866	-1.03573717	8.53E-20	-1.238502714	-0.14103659	0.000000000601	20	NOP56;NOP56;SNORD110;SNORA51	NM_006392;NR_027700;NR_003078;NR_002981	Body;Body;Body;TSS1500	chr20:2632678-2633690	S_Shore
cg02717454	0.658266022	1.128780597	8.54E-20	1.216738897	0.202777618	0.000000000668	16	CREBBP;CREBBP	NM_001079846;NM_004380	Body;Body	chr16:3929483-3929769	N_Shore
cg06525019	0.698803217	-0.704970473	8.57E-20	-1.008400779	-0.094372908	0.000000000408	5
cg21241410	0.796281383	-0.799243719	8.59E-20	-1.474208253	-0.24724732	0.000000000153	2
cg08663298	0.615874356	-0.796678552	8.66E-20	-1.110358756	-0.125642943	0.000000000849	11	ABTB2	NM_145804	Body
cg00476653	0.590737415	0.999001916	8.73E-20	1.208939043	0.176965471	0.000000000342	13	LRCH1;LRCH1;LRCH1	NM_015116;NM_001164213;NM_001164211	Body;Body;Body
cg13340231	0.660810158	-0.924499284	8.77E-20	-1.180595496	-0.17750921	0.000000000258	8
cg08797704	0.709585223	-0.841057782	8.79E-20	-1.088079581	-0.161838685	0.000000000219	16
cg05526364	0.730055992	-0.683078943	8.81E-20	-1.00598856	-0.152917296	0.000000000245	3	IFT122;IFT122;IFT122;IFT122	NM_052990;NM_018262;NM_052985;NM_052989	Body;Body;Body;Body
cg22966986	0.800390268	0.716199184	8.87E-20	1.319097863	0.14624089	0.000000000178	14	MDGA2;MDGA2	NM_001113498;NM_001113498	5'UTR;1stExon	chr14:48143433-48145589	Island
cg23732483	0.727510179	-0.900617671	8.91E-20	-1.465260328	-0.216879962	0.000000000153	3	ARIH2	NM_006321	Body
cg11268546	0.705367729	-1.039024878	8.94E-20	-1.422583389	-0.148342886	0.000000000249	4
cg10436631	0.715114163	-0.732223594	8.97E-20	-1.041941447	-0.138504739	0.000000000761	17	RPH3AL	NM_006987	Body	chr17:99719-100301	N_Shelf
cg13858909	0.715861038	-0.717834126	8.99E-20	-1.009620437	-0.120372389	0.000000000165	15	FAM189A1	NM_015307	Body
cg22082462	0.654856818	-0.955586657	9e-20	-1.258110244	-0.155097178	0.000000000189	14	CPNE6	NM_006032	TSS1500
cg27209729	0.737840314	-0.673892902	9.05E-20	-1.205522783	-0.187019399	0.000000000153	11	NRXN2;NRXN2	NM_138732;NM_015080	Body;Body	chr11:64428238-64428459	S_Shore
cg14912644	0.702185277	0.70347852	9.08E-20	1.011713516	0.124183867	0.000000000153	2				chr2:157176251-157177346	Island
cg12200038	0.754486176	0.799837037	9.16E-20	1.280083326	0.165202643	0.000000000166	14				chr14:38091469-38092176	Island
cg09864227	0.73124245	-0.693313362	9.3E-20	-1.021324342	-0.15170824	0.000000000153	1				chr1:1011509-1013402	N_Shelf
cg06883956	0.71225871	-0.724247602	9.39E-20	-1.081210972	-0.140268008	0.000000000245	1	MEGF6;MIR551A	NM_001409;NR_030277	Body;Body
cg27166177	0.723722513	-0.683677004	9.61E-20	-1.068742801	-0.170285398	0.000000000153	22				chr22:49498162-49498377	Island
cg00858840	0.76823991	0.6684061	9.73E-20	1.018530279	0.116950463	0.000000000166	2	SP5	NM_001003845	Body	chr2:171569877-171573904	Island
cg07185587	0.656785149	-0.94055225	9.75E-20	-1.033712346	-0.161009363	0.000000000651	14	AKAP6	NM_004274	Body
cg17712928	0.679464842	0.724947955	9.75E-20	1.22643137	0.14130749	0.000000000153	7	MAD1L1;MAD1L1;MAD1L1	NM_003550;NM_001013837;NM_001013836	Body;Body;Body
cg17046577	0.786932145	0.735857495	9.75E-20	1.291041693	0.162829908	0.000000000315	7				chr7:84814839-84816242	Island
cg17470327	0.743696134	0.894490377	9.77E-20	1.255668213	0.182933279	0.000000000572	3	ROBO2	NM_002942	TSS1500	chr3:77088498-77089198	N_Shore
cg16462648	0.689082189	-0.906528997	9.88E-20	-1.147083813	-0.163794668	0.000000001	5
cg19291696	0.661854716	-1.011641691	0.0000000000000000001	-1.213766196	-0.173512847	0.000000001	13
cg00789792	0.631933863	-0.977530413	0.0000000000000000001	-1.009928779	-0.150733378	0.00000000395	2	MIR548N;OSBPL6;OSBPL6	NR_031666;NM_032523;NM_145739	TSS1500;Body;Body
cg17787502	0.757173882	-0.698054503	1.01E-19	-1.005156443	-0.104237277	0.0000000002	3	MYLK;MYLK;MYLK;MYLK	NM_053028;NM_053025;NM_053027;NM_053026	Body;Body;Body;Body
cg13755795	0.780030818	0.924106663	1.01E-19	1.6845133	0.167251736	0.000000000165	16	SALL1;SALL1	NM_001127892;NM_002968	TSS1500;TSS1500	chr16:51183699-51188763	Island
cg14475478	0.711972802	-0.853042089	1.02E-19	-1.065639807	-0.153539429	0.000000000761	10	NEURL	NM_004210	Body
cg21737444	0.733871806	-0.681622468	1.03E-19	-1.082687766	-0.185091248	0.000000000153	22	LGALS1	NM_002305	TSS200	chr22:38073037-38073412	N_Shore
cg03607115	0.80292411	0.60213059	1.03E-19	1.080870394	0.123924232	0.000000000153	4	NPNT	NM_001033047	1stExon	chr4:106816415-106817769	Island
cg00243040	0.687919817	-0.828787753	1.04E-19	-1.01032942	-0.117217675	0.000000000236	7				chr7:127990926-127992616	N_Shelf
cg07536910	0.766682742	0.645760133	1.04E-19	1.065960237	0.137712391	0.000000000153	2	EVX2	NM_001080458	1stExon	chr2:176944087-176948446	Island
cg05805445	0.737524538	0.761113831	1.06E-19	1.336319608	0.189078388	0.000000000153	4	SPATA5	NM_145207	Body
cg26898567	0.695647879	-0.848425676	1.07E-19	-1.090804909	-0.162010608	0.00000000167	17	TMEM220	NM_001004313	Body	chr17:10632789-10633490	N_Shelf
cg16026922	0.802050909	0.537100708	1.07E-19	1.07465367	0.157301016	0.000000000209	4	UCHL1	NM_004181	Body	chr4:41258759-41259867	Island
cg26705724	0.75767567	0.862930153	1.07E-19	1.365040002	0.165369829	0.00000000019	15	DNAJC17;C15orf62	NM_018163;NM_001130448	Body;TSS200
cg09435170	0.640481589	-0.818627253	1.08E-19	-1.072379188	-0.183017396	0.000000000182	4
cg00252813	0.774885009	-0.604842297	1.08E-19	-1.081547045	-0.151599416	0.000000000153	12	GAPDH	NM_002046	TSS1500	chr12:6643261-6644607	N_Shore
cg09662638	0.765739891	-0.738709694	1.08E-19	-1.13177954	-0.120107901	0.000000000198	3	CACNA1D;CACNA1D;CACNA1D	NM_001128839;NM_000720;NM_001128840	Body;Body;Body
cg25999578	0.74954128	0.918634942	1.08E-19	1.250514969	0.127779455	0.000000000154	7	HOXA9	NM_152739	TSS1500	chr7:27203915-27206462	Island
cg09235539	0.723730612	1.179051008	1.09E-19	1.565337863	0.20800212	0.000000000193	1	DNAJC6;DNAJC6	NM_014787;NM_014787	5'UTR;1stExon	chr1:65731411-65731849	N_Shore
cg07040894	0.744033361	-0.680710259	1.11E-19	-1.119491343	-0.163428435	0.000000000232	2	MYO7B	NM_001080527	TSS1500
cg06033321	0.635938555	-1.102460033	1.12E-19	-1.359895821	-0.176403638	0.000000000723	1	DDAH1	NM_001134445	5'UTR
cg01890568	0.759034897	-0.748182693	1.12E-19	-1.125779225	-0.162334216	0.000000000184	17	ACCN1;ACCN1	NM_183377;NM_001094	Body;Body
cg12320164	0.728596365	-0.946371131	1.14E-19	-1.269879821	-0.137573644	0.000000000399	17	LOC645638	NR_030732	TSS1500
cg19656282	0.802336078	0.794097073	1.14E-19	1.43700846	0.169414775	0.000000000167	2	TLX2	NM_016170	Body	chr2:74740455-74743795	Island
cg25636481	0.646978643	-0.861434013	1.15E-19	-1.062581562	-0.173426182	0.000000000494	6	RPS18	NM_022551	Body	chr6:33239326-33240099	S_Shore
cg10242602	0.740436592	0.69420403	1.15E-19	1.044596115	0.166934109	0.000000000219	4	ZFP42	NM_174900	TSS200	chr4:188916605-188916876	Island
cg02100381	0.698887784	-0.874901415	1.16E-19	-1.103945028	-0.177464539	0.000000000365	13	COL4A2	NM_001846	Body
cg19243780	0.690191329	-1.185605713	1.16E-19	-1.471097899	-0.17296103	0.000000000268	3	UBE2E2	NM_152653	Body
cg17186168	0.772544343	0.652482122	1.16E-19	1.009322309	0.147144395	0.000000000153	2	NTSR2	NM_012344	TSS200	chr2:11809606-11810433	Island
cg21834207	0.71177901	0.656871285	1.16E-19	1.016480929	0.147359448	0.000000000162	1	AGBL4	NM_032785	TSS1500	chr1:50489417-50489846	Island
cg26133769	0.783104158	0.71230537	1.16E-19	1.28993322	0.187439654	0.000000000253	4	PCDH7;PCDH7;PCDH7	NM_032456;NM_032457;NM_002589	1stExon;Body;1stExon	chr4:30721204-30724842	Island
cg12422450	0.75177391	0.778741863	1.18E-19	1.144677104	0.120986679	0.000000000153	14	CHGA	NM_001275	Body	chr14:93389245-93389899	Island
cg04842426	0.829368218	0.74356057	1.18E-19	1.652561751	0.146876291	0.000000000212	7	CHRM2;CHRM2;CHRM2;CHRM2;CHRM2;CHRM2;CHRM2;CHRM2	NM_001006631;NM_000739;NM_001006627;NM_001006628;NM_001006629;NM_001006632;NM_001006630;NM_	5'UTR;5'UTR;5'UTR;5'UTR;5'UTR;5'UTR;5'UTR;5'UTR	chr7:136553854-136556194	Island
cg13260278	0.632215443	0.866225183	1.18E-19	1.067793948	0.173599283	0.000000000321	10	RGS10;RGS10	NM_001005339;NM_002925	Body;Body
cg02402091	0.693525885	-0.640330128	1.19E-19	-1.052919466	-0.176529416	0.000000000153	10	ACSL5;ACSL5;ACSL5;ACSL5	NM_016234;NM_203380;NM_203379;NM_203380	TSS1500;1stExon;5'UTR;5'UTR
cg24775496	0.761664211	0.917632388	1.19E-19	1.322298895	0.132746479	0.00000000018	14	FLRT2	NM_013231	5'UTR	chr14:85997468-85998637	Island
cg25002426	0.763232343	-0.98575041	1.21E-19	-1.608697259	-0.20249087	0.00000000106	2	KIF3C	NM_002254	3'UTR
cg11907323	0.699810542	-0.84672211	1.21E-19	-1.150524102	-0.142068031	0.000000000295	8
cg25026755	0.691232922	-0.869950566	1.24E-19	-1.22628881	-0.155312885	0.000000000335	5
cg25503323	0.696752319	-1.102137302	1.24E-19	-1.247186501	-0.142886268	0.00000000172	7	AOAH	NM_001637	Body
cg15449979	0.726016525	-0.793124626	1.24E-19	-1.022809528	-0.125469111	0.000000000175	20				chr20:10152768-10153193	S_Shelf
cg19754282	0.743640956	-0.739810437	1.25E-19	-1.068640856	-0.128651242	0.000000000236	17
cg16178907	0.715228972	-0.811380483	1.26E-19	-1.000480445	-0.124183445	0.000000000289	12	FAM101A	NM_181709	TSS1500
cg26086358	0.754317875	-0.63259533	1.27E-19	-1.012127482	-0.120390214	0.000000000159	3
cg18058230	0.532225823	1.148527879	1.3E-19	1.168430318	0.1648439	0.000000000506	3	TNIK;TNIK;TNIK;TNIK;TNIK;TNIK;TNIK;TNIK	NM_001161563;NM_001161566;NM_001161560;NM_001161565;NM_001161561;NM_015028;NM_001161562;NM_	Body;Body;Body;Body;Body;Body;Body;Body
cg05402131	0.80211061	0.795301952	1.31E-19	1.363032563	0.129541179	0.000000000193	1	MGC12982	NR_026878	Body	chr1:47899125-47899398	N_Shore
cg08005208	0.698406891	-0.805850901	1.32E-19	-1.029483644	-0.119453997	0.000000000249	1				chr1:163392877-163393100	S_Shelf
cg07173635	0.74400268	0.821893289	1.32E-19	1.247566444	0.169962314	0.000000000157	9				chr9:969529-973276	Island
cg19848140	0.64720114	-0.940412645	1.33E-19	-1.003059234	-0.139841162	0.00000000586	2	STK39	NM_013233	Body
cg00334863	0.711884587	-0.69588146	1.35E-19	-1.007210161	-0.142714852	0.000000000335	22	NFAM1	NM_145912	3'UTR
cg05696969	0.667088674	-0.824184679	1.37E-19	-1.251407002	-0.213048018	0.000000000155	5	SH3RF2	NM_152550	Body
cg10837653	0.724069218	-0.756814605	1.4E-19	-1.049874365	-0.151069463	0.000000000162	12				chr12:26985453-26986304	S_Shelf
cg12483476	0.798317855	0.980980918	1.4E-19	1.855721062	0.190873237	0.000000000189	5	GRM6	NM_000843	1stExon	chr5:178421225-178422337	Island
cg12918213	0.700036234	-0.733560595	1.42E-19	-1.175297136	-0.121415178	0.000000000176	12	MED13L	NM_015335	Body
cg06577205	0.807630834	0.697359169	1.42E-19	1.365960949	0.191413249	0.000000000222	5	FBXL7;FBXL7	NM_012304;NM_012304	5'UTR;1stExon	chr5:15500076-15500923	Island
cg17151621	0.742947294	-0.904673533	1.43E-19	-1.318440091	-0.141051121	0.000000000175	3	AHSG	NM_001622	TSS1500
cg01032675	0.803644005	0.618054885	1.43E-19	1.219999758	0.193649496	0.000000000236	19	GNA15;GNA15	NM_002068;NM_002068	1stExon;5'UTR
cg26035892	0.75055586	-0.644394142	1.44E-19	-1.018792519	-0.15779689	0.000000000205	2
cg01113073	0.729437225	-0.785820294	1.44E-19	-1.033981208	-0.152726915	0.000000000284	6
cg11940177	0.678268843	-0.793442554	1.45E-19	-1.094796012	-0.184911213	0.000000000153	10	PGAM1	NM_002629	Body	chr10:99185778-99186294	S_Shelf
cg00643222	0.677329606	-1.0274363	1.45E-19	-1.229337507	-0.160327118	0.00000000019	5
cg16208357	0.729234048	0.947439142	1.45E-19	1.246597812	0.14303762	0.000000000215	17	WNK4	NM_032387	TSS200	chr17:40932329-40933299	Island
cg06335867	0.744758156	0.612708881	1.45E-19	1.043873054	0.176495192	0.00000000018	7	NXPH1	NM_152745	Body	chr7:8481974-8482762	Island
cg03649284	0.695377698	0.89324268	1.45E-19	1.49448084	0.20181733	0.000000000153	1	NRD1;NRD1	NM_002525;NM_001101662	TSS1500;TSS1500	chr1:52344178-52344939	S_Shore
cg07641497	0.685121289	-1.063448015	1.47E-19	-1.366305377	-0.197887689	0.000000000284	22	SYN3;TIMP3;SYN3;SYN3	NM_133633;NM_000362;NM_003490;NM_001135774	Body;TSS1500;Body;Body	chr22:33197380-33198267	N_Shelf
cg05481881	0.706479699	-0.839406661	1.47E-19	-1.194939887	-0.188663656	0.000000000158	3
cg06095802	0.711374331	-0.86743368	1.48E-19	-1.125155302	-0.139628558	0.00000000129	11
cg13882988	0.715390309	-0.839737434	1.48E-19	-1.243050801	-0.136276203	0.000000000195	10	MBL2	NM_000242	1stExon
cg13997553	0.677651997	-0.931874647	1.5E-19	-1.24441292	-0.159810876	0.000000000205	9	TNC	NM_002160	Body
cg07035165	0.752890097	0.607411291	1.51E-19	1.067595493	0.161857368	0.000000000249	5	KCNN2	NM_021614	1stExon	chr5:113696516-113699195	Island
cg24463664	0.553047371	0.842792878	1.52E-19	1.068916504	0.0774703	0.00000000115	8	WHSC1L1	NM_023034	Body
cg05626927	0.670300875	-0.899644084	1.53E-19	-1.013700508	-0.158887002	0.000000000668	4
cg22598028	0.816497004	0.934281928	1.53E-19	1.738322009	0.152634431	0.000000000174	3	ZNF660;ZNF660	NM_173658;NM_173658	5'UTR;1stExon	chr3:44626325-44626794	Island
cg25281029	0.680703148	-0.855269909	1.55E-19	-1.010019391	-0.137380412	0.000000000723	12	KITLG;KITLG	NM_003994;NM_000899	Body;Body	chr12:88973460-88974666	N_Shelf
cg24038105	0.734554148	-0.668804672	1.56E-19	-1.154791587	-0.146537174	0.000000000153	1	FHAD1	NM_052929	Body
cg23064082	0.713321725	-0.901570121	1.56E-19	-1.301541978	-0.1460362	0.000000000205	11	MPPED2	NM_001145399	Body
cg10524576	0.766161578	-0.699350498	1.57E-19	-1.276064642	-0.215898791	0.000000000153	12	PPM1H	NM_020700	Body
cg18960324	0.74910944	0.648387859	1.57E-19	1.106830976	0.159443335	0.000000000153	17
cg02558570	0.738177613	-0.94391968	1.58E-19	-1.308782755	-0.160590438	0.0000000002	13	PCDH9;PCDH9	NM_203487;NM_020403	Body;Body
cg16964728	0.654388261	-0.799822093	1.59E-19	-1.012617538	-0.158071407	0.000000000263	15	RORA	NM_134261	Body
cg18761349	0.752536013	-0.646490008	1.59E-19	-1.035691424	-0.149294267	0.000000000301	1	CSF3R;CSF3R;CSF3R;CSF3R	NM_172313;NM_000760;NM_156038;NM_156039	TSS1500;TSS1500;TSS1500;TSS1500
cg06511049	0.740952665	-0.830266038	1.59E-19	-1.193617555	-0.110671708	0.000000000172	6				chr6:42879279-42879623	N_Shelf
cg04241863	0.639235995	0.828533561	1.6E-19	1.032075623	0.161216352	0.000000000193	8	NAT1;NAT1;NAT1;NAT1;NAT1;NAT1;NAT1;NAT1	NM_001160173;NM_001160172;NM_001160176;NM_001160175;NM_001160170;NM_001160171;NM_000662;NM_	TSS1500;TSS1500;TSS1500;TSS1500;TSS1500;TSS1500;TSS1500
cg12204732	0.789926336	0.747429997	1.6E-19	1.470270891	0.190070277	0.000000000358	10	DOCK1;FAM196A	NM_001380;NM_001039762	Body;TSS200	chr10:128993505-128995167	Island
cg03930929	0.675878598	-1.051628434	1.62E-19	-1.199515417	-0.163302727	0.000000000634	3	LRRN1	NM_020873	5'UTR
cg13080379	0.781642697	0.692824572	1.63E-19	1.128789051	0.124475129	0.000000000184	1	TBX15	NM_152380	5'UTR	chr1:119526782-119527192	Island
cg01116059	0.797278638	0.978089348	1.63E-19	1.696715104	0.154941177	0.000000000175	5	SNCAIP	NM_005460	TSS200	chr5:121647450-121648147	Island
cg14127396	0.769560185	0.862127771	1.65E-19	1.367106458	0.17062995	0.000000000315	12	CCDC62;CCDC62;CCDC62	NM_201435;NM_032573;NR_027918	TSS1500;TSS1500;TSS1500
cg21226024	0.703746419	-1.059772025	1.66E-19	-1.563992457	-0.138147428	0.000000000391	15	CYFIP1;CYFIP1	NM_014608;NM_001033028	Body;Body
cg01227537	0.652177249	0.775618284	1.66E-19	1.024484241	0.164752209	0.00000000018	3	ZIC1	NM_003412	TSS200	chr3:147126988-147128999	Island
cg02094363	0.708591269	-0.876364215	1.68E-19	-1.258855041	-0.15181135	0.000000000289	14	NPAS3;NPAS3;NPAS3;NPAS3	NM_001164749;NM_173159;NM_001165893;NM_022123	Body;Body;Body;Body
cg07598341	0.590708765	1.097785173	1.7E-19	1.599996173	0.152665693	0.000000000189	1	ST3GAL3;ST3GAL3;ST3GAL3;ST3GAL3;ST3GAL3;ST3GAL3;ST3GAL3;ST3GAL3;S	NM_174968;NM_006279;NM_174971;NM_174963;NM_174967;NM_174969;NM_174970;NM_174964;NM_174965;N	Body;Body;Body;Body;Body;Body;Body;Body;Body;Body
cg27198632	0.732334223	0.693990274	1.7E-19	1.039450372	0.159249435	0.000000000382	4				chr4:174430386-174430861	N_Shore
cg09729012	0.644205539	1.052770737	1.7E-19	1.186097978	0.202428521	0.000000000531	3
cg22439459	0.715153597	-0.973868733	1.71E-19	-1.262525145	-0.136955675	0.000000000408	7	SVOPL;SVOPL	NM_001139456;NM_174959	Body;Body	chr7:138348962-138349444	N_Shelf
cg05926837	0.733851206	-0.802439926	1.73E-19	-1.184342046	-0.116132751	0.0000000002	10	WDFY4	NM_020945	Body
cg00228017	0.771747567	1.070887532	1.73E-19	1.724757669	0.182178319	0.000000000158	18				chr18:53447074-53447842	Island
cg02088996	0.819842142	-0.630429596	1.75E-19	-1.317940905	-0.222522675	0.000000000153	7	LOC285954	NR_027118	Body
cg05516537	0.749045884	-0.612519873	1.75E-19	-1.079006771	-0.162455201	0.000000000153	13	TFDP1;TFDP1	NM_007111;NR_026580	5'UTR;Body
cg02961101	0.79027317	-0.669238953	1.76E-19	-1.206676482	-0.20565082	0.000000000153	16				chr16:48530535-48530809	S_Shelf
cg27041424	0.664551413	-0.947031963	1.76E-19	-1.0701949	-0.166080801	0.000000000617	12	VWF	NM_000552	5'UTR
cg23416909	0.697837283	-0.771927023	1.77E-19	-1.104526834	-0.141384422	0.000000000301	17	USP6	NM_004505	TSS200
cg19902593	0.697868939	-0.76672256	1.77E-19	-1.07629363	-0.13649115	0.000000000365	1
cg16112276	0.690172394	-0.915365099	1.79E-19	-1.161401938	-0.153333954	0.00000000024	11
cg21289191	0.698734274	-0.701909574	1.79E-19	-1.005668338	-0.111895418	0.000000000172	7	C7orf65	NM_001123065	TSS200
cg03041658	0.668260623	-1.012434651	1.8E-19	-1.184082614	-0.158198978	0.000000000268	7	PPP1R9A;PPP1R9A;PPP1R9A;PPP1R9A;PPP1R9A	NM_017650;NM_001166162;NM_001166163;NM_001166161;NM_001166160	Body;Body;Body;Body;Body
cg17298516	0.762471482	-0.621528375	1.81E-19	-1.049666257	-0.164793841	0.000000000175	1	BCAR3	NM_003567	Body
cg23726408	0.698890252	-1.023015441	1.84E-19	-1.43259198	-0.167538255	0.000000000225	3	MYLK;MYLK;MYLK;MYLK	NM_053028;NM_053025;NM_053027;NM_053026	Body;Body;Body;Body
cg10519389	0.746815184	-0.751537545	1.85E-19	-1.205427648	-0.156581653	0.000000000273	11
cg11765913	0.751286906	-0.677415786	1.91E-19	-1.077152367	-0.158707892	0.000000000289	19	EVI5L;EVI5L	NM_145245;NM_001159944	Body;Body	chr19:7926590-7928752	N_Shore
cg02052366	0.645103542	-0.744767174	1.91E-19	-1.021522186	-0.125669698	0.000000000268	8				chr8:93114056-93115979	N_Shelf
cg11131532	0.755791704	0.856648157	1.93E-19	1.384031312	0.112002851	0.000000000153	20	KCNB1	NM_004975	TSS200	chr20:48098512-48099560	Island
cg06617528	0.753995866	-0.846666273	1.94E-19	-1.401685224	-0.136143139	0.000000000634	6
cg03204322	0.654565898	1.032939879	1.95E-19	1.205196951	0.193658565	0.000000000482	1	SAMD13;SAMD13;SAMD13	NM_001134664;NM_001134663;NM_001010971	TSS1500;5'UTR;Body	chr1:84764108-84764906	S_Shelf
cg10517290	0.67559078	-0.686659847	0.0000000000000000002	-1.105486014	-0.076376807	0.000000000153	17	PGS1	NM_024419	Body	chr17:76374443-76375201	S_Shelf
cg24605325	0.61945976	-0.769301093	2.05E-19	-1.074456483	-0.182692423	0.000000000159	2				chr2:128165848-128166198	S_Shelf
cg19704805	0.783839012	0.780574079	2.06E-19	1.473436576	0.11100903	0.000000000295	12	LMO3;LMO3	NM_018640;NM_001001395	5'UTR;5'UTR
cg05352668	0.743918981	-0.73117935	2.09E-19	-1.1016139	-0.12232116	0.000000000178	1	C1orf127;C1orf127	NM_001170754;NM_173507	Body;Body
cg04820362	0.69522932	-0.769561709	2.1E-19	-1.12278977	-0.164431487	0.000000000531	12	LRRC43	NM_152759	TSS1500
cg09056677	0.642261118	-0.918523194	2.1E-19	-1.039819515	-0.139972669	0.000000000531	5
cg05372679	0.671106427	-0.858439911	2.11E-19	-1.005504187	-0.152210036	0.000000000531	15	SEMA6D;SEMA6D;SEMA6D;SEMA6D;SEMA6D	NM_153616;NM_153617;NM_153619;NM_020858;NM_153618	3'UTR;3'UTR;3'UTR;3'UTR;3'UTR
cg26354128	0.777793185	0.63894396	2.11E-19	1.044922853	0.149648624	0.000000000153	14	KIAA1409	NM_020818	5'UTR	chr14:93896736-93897466	Island
cg06202228	0.800921752	0.672568222	2.11E-19	1.2207539	0.162708776	0.000000000232	9				chr9:13278312-13279805	Island
cg10020787	0.723796869	-0.638092961	2.12E-19	-1.011429333	-0.151955957	0.00000000019	10
cg18290981	0.693406441	-0.769758363	2.12E-19	-1.044011644	-0.139058631	0.000000000295	11	MACROD1	NM_014067	Body
cg22218806	0.750227434	-0.686219687	2.17E-19	-1.016924119	-0.130470742	0.000000000205	1
cg02423185	0.667993012	-1.116413166	2.18E-19	-1.194400214	-0.160110398	0.000000000558	13
cg03508235	0.764337344	-0.606536877	2.19E-19	-1.065501025	-0.156311196	0.00000000017	14	JUB;JUB;JUB	NM_198086;NM_032876;NM_198086	5'UTR;Body;1stExon	chr14:23449886-23452174	N_Shelf
cg11267546	0.655065789	-0.931224613	2.19E-19	-1.180077857	-0.152655182	0.000000000232	7	HOXA3	NM_153631	TSS1500	chr7:27169572-27170638	N_Shore
cg17504641	0.727702275	-0.747198288	2.23E-19	-1.087832045	-0.110147831	0.000000000315	10
cg12969644	0.78765394	0.69143972	2.23E-19	1.304627259	0.16661847	0.000000000154	9	RASEF	NM_152573	TSS200	chr9:85677015-85678321	Island
cg25848520	0.585285285	0.802866145	2.24E-19	1.240095603	0.103896196	0.000000000704	11	EIF3M	NM_006360	Body
cg06221087	0.739102981	-0.911065928	2.25E-19	-1.249409304	-0.098699247	0.000000000154	1	PBX1	NM_002585	Body
cg12103569	0.733994362	0.713241423	2.25E-19	1.166429146	0.190425847	0.000000000153	12	SFRS8	NM_004592	Body
cg22386311	0.687527123	-0.86916821	2.26E-19	-1.02516353	-0.115227329	0.000000000328	18	DSG1	NM_001942	Body
cg05536286	0.74964967	-0.783200892	2.26E-19	-1.176594247	-0.09680364	0.000000000225	15	ST8SIA2	NM_006011	Body
cg14414943	0.730118515	0.900699231	2.26E-19	1.71729738	0.176570657	0.000000000153	1	CHI3L2;CHI3L2	NM_001025197;NM_004000	Body;Body
cg08488841	0.765151269	0.612991211	2.27E-19	1.044575847	0.149853184	0.000000000153	3				chr3:127633993-127634588	Island
cg11112161	0.669783781	0.923031103	2.28E-19	1.072265315	0.165629322	0.000000000174	17	SLFN12L	NM_001145027	Body
cg20654619	0.682168384	-0.74151585	2.29E-19	-1.0125401	-0.112604323	0.000000000258	10				chr10:134955508-134955800	S_Shore
cg06143897	0.690303331	0.914489116	2.3E-19	1.118439645	0.175915497	0.0000000014	10	RBM20	NM_001134363	Body	chr10:112402953-112404328	S_Shore
cg02318784	0.724539937	0.670539226	2.31E-19	1.029223592	0.173660379	0.000000000153	15				chr15:27212902-27213396	Island
cg23856413	0.707077468	0.710529128	2.34E-19	1.06056946	0.1416706	0.000000000172	6				chr6:106429111-106429772	Island
cg24610349	0.720724288	-0.851171452	2.35E-19	-1.299759518	-0.168319804	0.000000000741	7	SMURF1;SMURF1	NM_020429;NM_181349	Body;Body
cg21471828	0.675989021	-0.846070349	2.38E-19	-1.063513594	-0.163806559	0.000000000284	2	PDE1A;PDE1A	NM_005019;NM_001003683	Body;Body
cg17270821	0.734543514	-0.702205488	2.38E-19	-1.147886917	-0.09949606	0.000000000157	10	INPP5A	NM_005539	Body	chr10:134360859-134361084	S_Shore
cg05217312	0.648914921	-0.898388264	2.4E-19	-1.056614556	-0.163755816	0.000000000572	10	KIAA1217	NM_001098500	5'UTR
cg24046474	0.743500229	-0.650110876	2.41E-19	-1.13296334	-0.165048414	0.000000000154	9	RPL12;LRSAM1;LRSAM1	NM_000976;NM_138361;NM_001005373	Body;TSS1500;TSS1500	chr9:130213143-130214335	N_Shore
cg00502665	0.768427281	0.751047116	2.42E-19	1.095878859	0.108392591	0.000000000634	19	ZNF667;ZNF667	NR_030740;NM_022103	TSS200;TSS200	chr19:56988313-56989741	Island
cg08713098	0.712459883	-0.652599592	2.43E-19	-1.006221423	-0.119105637	0.000000000153	7	ZCWPW1	NM_017984	Body
cg00787180	0.727227662	0.825649779	2.44E-19	1.400540673	0.228157432	0.000000000153	14	CCDC88C	NM_001080414	Body	chr14:91755280-91755564	N_Shelf
cg10919344	0.663943381	-0.910292769	2.48E-19	-1.154366352	-0.163996941	0.000000000382	11	OR5A1	NM_001004728	TSS200
cg07850527	0.789307215	0.92532368	2.5E-19	1.710420725	0.215709163	0.000000000156	16				chr16:89267823-89268087	Island
cg19504702	0.792365257	0.882504325	2.55E-19	1.604747006	0.11815207	0.000000000164	5				chr5:153862142-153862451	Island
cg14556303	0.664062435	0.865056521	2.58E-19	1.189896275	0.079967129	0.000000000153	2	MARCH4	NM_020814	TSS1500	chr2:217236025-217237129	Island
cg03533058	0.752671222	-0.70746218	2.59E-19	-1.101093973	-0.132157959	0.000000000651	12
cg03462380	0.806111236	0.63405028	2.6E-19	1.189202523	0.178047366	0.000000000417	15	GABRA5;GABRA5	NM_000810;NM_001165037	5'UTR;5'UTR	chr15:27112030-27113479	Island
cg01723995	0.705275546	-1.056665551	2.61E-19	-1.562932361	-0.123430236	0.000000000158	1	ROR1;ROR1	NM_005012;NM_001083592	Body;Body
cg20760920	0.732692652	-0.693548608	2.63E-19	-1.007257386	-0.151413463	0.000000000232	15
cg08248600	0.673668475	-0.724217507	2.63E-19	-1.215528388	-0.092409823	0.000000000153	11
cg04624110	0.782350764	0.622903649	2.63E-19	1.044491633	0.166682913	0.000000000459	20	MACROD2	NM_080676	TSS200	chr20:13975768-13976287	Island
cg27537628	0.800475668	0.762380652	2.66E-19	1.404938779	0.163476951	0.000000000229	19	CCDC106;CCDC106	NM_013301;NM_013301	5'UTR;1stExon	chr19:56159257-56159937	Island
cg25249713	0.595612616	-0.861211905	2.67E-19	-1.004346887	-0.16788586	0.000000000236	4	WDR17;WDR17	NM_181265;NM_170710	Body;Body
cg12060422	0.678732914	0.7767436	2.68E-19	1.003317201	0.161566258	0.000000000382	10	KAZALD1;KAZALD1	NM_030929;NM_030929	1stExon;5'UTR	chr10:102820488-102822874	Island
cg14384158	0.792982973	0.652821738	2.69E-19	1.187788178	0.185840582	0.000000000408	9	NELF;NELF;NELF;NELF	NM_001130969;NM_015537;NM_001130971;NM_001130970	Body;Body;Body;Body	chr9:140349704-140349970	N_Shore
cg16425489	0.708699618	-0.865037875	2.7E-19	-1.124224661	-0.121367237	0.000000000617	5	KCNIP1;KCNMB1	NM_001034838;NM_004137	Body;3'UTR
cg14419424	0.671412663	1.162813748	2.77E-19	1.300536026	0.218603923	0.000000000373	10				chr10:65389875-65390835	N_Shore
cg16046833	0.71145656	-0.823576339	2.78E-19	-1.197379631	-0.162319203	0.000000000203	1	SNX7;SNX7	NM_015976;NM_152238	Body;5'UTR
cg00463746	0.701649098	-0.823864137	2.86E-19	-1.102841074	-0.14136442	0.000000000321	1	ROR1;ROR1	NM_005012;NM_001083592	Body;Body
cg19095568	0.693598638	1.06587576	2.86E-19	1.380267005	0.205804921	0.000000000195	15	DNAJC17;C15orf62	NM_018163;NM_001130448	Body;TSS200
cg00955808	0.704828466	-0.937937303	2.89E-19	-1.198119916	-0.163159773	0.00000000016	6	FLJ22536	NR_015410	Body
cg13336112	0.681000019	-0.87169399	2.89E-19	-1.09113459	-0.159327628	0.000000000193	3	CNTN3	NM_020872	Body
cg03116035	0.731074911	-0.917073292	2.91E-19	-1.244769494	-0.107031637	0.000000000195	4
cg01150105	0.653733421	-1.012519184	2.99E-19	-1.202510436	-0.164410872	0.000000000449	3	NAALADL2	NM_207015	Body
cg05769169	0.785175056	0.834066812	0.0000000000000000003	1.474449931	0.142144814	0.000000000236	14	EGLN3	NM_022073	1stExon	chr14:34419508-34420438	Island
cg13976324	0.692531893	-1.017130574	3.02E-19	-1.134188624	-0.124805876	0.000000000399	10	PARD3	NM_019619	Body
cg04340918	0.625402451	-0.980113859	3.03E-19	-1.124153395	-0.157853618	0.000000000761	8
cg11744116	0.71978666	-0.796361648	3.09E-19	-1.147243242	-0.128128439	0.000000000321	7	TAS2R38	NM_176817	TSS200
cg10835286	0.619984452	-1.106253606	3.1E-19	-1.575827505	-0.247778244	0.000000000158	2				chr2:66660452-66660794	N_Shelf
cg05191655	0.746563119	-0.827132183	3.12E-19	-1.727064489	-0.224311965	0.000000000153	4
cg07516252	0.7088875	1.112958465	3.16E-19	1.745609903	0.150046033	0.000000000153	14	REC8;REC8	NM_001048205;NM_005132	TSS200;TSS200	chr14:24641053-24642220	Island
cg15989068	0.785536866	0.628030826	3.17E-19	1.185997332	0.161790573	0.000000000215	2	SOX11;SOX11	NM_003108;NM_003108	3'UTR;1stExon	chr2:5836068-5837643	Island
cg15225594	0.645765159	-0.840739058	3.18E-19	-1.02094316	-0.156669431	0.000000000268	5
cg00458833	0.77985861	0.638022709	3.18E-19	1.047255835	0.12542076	0.000000000154	7				chr7:156792318-156793272	Island
cg15030849	0.774566209	0.621570642	3.18E-19	1.068190852	0.160572231	0.000000000153	19	COX6B2;COX6B2	NM_144613;NM_144613	5'UTR;1stExon	chr19:55865824-55866324	Island
cg00903584	0.678985459	-0.631873571	3.19E-19	-1.184349255	-0.062802824	0.000000000158	1	PTPN7;PTPN7;PTPN7	NM_080588;NM_002832;NM_080588	5'UTR;5'UTR;1stExon
cg08170837	0.624986585	-0.902001998	3.2E-19	-1.018714882	-0.134379241	0.000000000365	3	RYBP	NM_012234	Body	chr3:72495853-72496852	N_Shore
cg23839136	0.793782994	0.606984088	3.23E-19	1.14256656	0.14355508	0.00000000018	7	WBSCR17	NM_022479	TSS200	chr7:70596228-70598382	Island
cg07848601	0.819684742	0.674809961	3.24E-19	1.348888851	0.117813887	0.000000000399	5	RANBP17	NM_022897	Body	chr5:170288879-170289737	Island
cg13944175	0.781061642	0.655824927	3.28E-19	1.270643591	0.191167346	0.00000000024	19	HAS1	NM_001523	Body	chr19:52222423-52223208	Island
cg21858961	0.67709064	-0.976065717	3.29E-19	-1.158967131	-0.123645	0.000000000222	6	MCM3	NM_002388	Body	chr6:52149149-52149725	N_Shore
cg03276883	0.68685704	-0.944635979	3.31E-19	-1.19332138	-0.196681331	0.000000000342	4	BDH2	NM_020139	TSS1500
cg00957901	0.726817803	-0.786759126	3.31E-19	-1.258450978	-0.190973847	0.000000000153	4	LIMCH1;LIMCH1;LIMCH1;LIMCH1;LIMCH1	NM_001112720;NM_014988;NM_001112718;NM_001112717;NM_001112719	TSS200;Body;Body;Body;TSS200
cg01074001	0.659578119	0.646567684	3.34E-19	1.076642378	0.051771821	0.000000000153	16	ABCC1;ABCC1;ABCC1;ABCC1;ABCC1	NM_019862;NM_019898;NM_019899;NM_004996;NM_019900	Body;Body;Body;Body;Body	chr16:16043218-16043927	S_Shelf
cg19640007	0.647212412	-0.919029712	3.37E-19	-1.056000591	-0.127795092	0.000000000222	4	C4orf51	NM_001080531	TSS1500
cg20601684	0.683990912	0.8176544	3.37E-19	1.260968994	0.1082755	0.000000000165	10	RAB18	NM_021252	TSS1500	chr10:27793049-27793764	N_Shore
cg18652900	0.682494946	0.909798111	3.39E-19	1.308838747	0.161807312	0.000000000284	19	PGLYRP2	NM_052890	Body	chr19:15580382-15580863	Island
cg13460643	0.786588438	0.922687612	3.39E-19	1.527280379	0.203667857	0.00000000016	1	G0S2;G0S2	NM_015714;NM_015714	1stExon;5'UTR	chr1:209848443-209849428	Island
cg17524886	0.684970235	0.718064913	3.4E-19	1.286382216	0.150100125	0.000000000153	12	CHFR;CHFR;CHFR;CHFR;CHFR	NM_001161345;NM_001161347;NM_018223;NM_001161346;NM_001161344	Body;Body;Body;Body;Body
cg17270257	0.768141289	0.665710618	3.43E-19	1.029340391	0.132938464	0.000000000205	6	PDE10A;PDE10A	NM_001130690;NM_006661	Body;5'UTR	chr6:166073882-166077752	Island
cg19819285	0.780473769	0.641809935	3.44E-19	1.103293247	0.092156373	0.000000000198	19	ZSCAN1	NM_182572	TSS200	chr19:58545115-58545897	Island
cg18473521	0.604093354	0.837584546	3.44E-19	1.254319076	0.211281685	0.000000000154	12	HOXC4;HOXC4	NM_153633;NM_014620	Body;Body	chr12:54447744-54448091	S_Shore
cg20219035	0.73972782	0.724499469	3.47E-19	1.06079786	0.10340692	0.000000000225	12	PLBD1	NM_024829	TSS200	chr12:14720248-14721093	Island
cg20066677	0.689900097	0.699762152	3.48E-19	1.202317816	0.053530938	0.000000000153	12	CHFR;CHFR;CHFR;CHFR;CHFR	NM_001161345;NM_001161347;NM_018223;NM_001161346;NM_001161344	Body;Body;Body;Body;Body
cg10521638	0.777563214	0.663007819	3.5E-19	1.172531584	0.119150428	0.00000000035	4	CXCL1	NM_001511	TSS200	chr4:74734918-74735544	Island
cg01610605	0.800768571	0.560205986	3.53E-19	1.02353208	0.123079795	0.000000000215	16	A2BP1;A2BP1;A2BP1;A2BP1	NM_001142333;NM_001142333;NM_018723;NM_018723	5'UTR;1stExon;1stExon;5'UTR	chr16:6068914-6070401	Island
cg10532833	0.644988581	-1.008719774	3.54E-19	-1.239358073	-0.149833271	0.000000000704	5	SPINK5;SPINK5;SPINK5	NM_001127698;NM_001127699;NM_006846	TSS1500;TSS1500;TSS1500
cg12299554	0.559792164	1.052936234	3.56E-19	1.283037623	0.211374121	0.000000000186	15	MCTP2;MCTP2	NM_001159643;NM_018349	TSS1500;TSS1500
cg06972043	0.700919926	-0.803285505	3.58E-19	-1.10743582	-0.171021368	0.000000000273	6
cg24708471	0.734776161	0.858934324	3.6E-19	1.264235067	0.141967114	0.000000000209	19				chr19:30716328-30719970	Island
cg05509179	0.619860842	-0.981395765	3.62E-19	-1.223375814	-0.188684532	0.000000000175	3	MIR548A2	NR_030317	Body
cg05917419	0.69405468	-0.770620554	3.62E-19	-1.165735768	-0.166253183	0.000000000328	5	ZNF608	NM_020747	Body
cg27398401	0.742972801	-0.989759427	3.65E-19	-1.657078192	-0.160193595	0.000000000236	1	PPAP2B;PPAP2B	NM_177414;NM_003713	Body;Body
cg26729956	0.713377535	-0.74563838	3.65E-19	-1.00363279	-0.11609656	0.000000000358	10				chr10:119494493-119494991	S_Shelf
cg06003296	0.762958446	0.794847472	3.68E-19	1.281765004	0.117226132	0.000000000162	12	PTPRB;PTPRB	NM_002837;NM_001109754	TSS200;Body	chr12:71003624-71004057	Island
cg15693572	0.636377637	-1.129021023	3.69E-19	-1.602071836	-0.238056455	0.000000000153	3				chr3:22413492-22414365	N_Shore
cg00565412	0.743561397	-0.82982008	3.7E-19	-1.176277802	-0.166133153	0.000000000328	21	MIR155HG	NR_001458	TSS1500	chr21:26934423-26934805	N_Shore
cg06915667	0.702516978	-0.915646588	3.71E-19	-1.254516073	-0.156231989	0.000000000203	3				chr3:128273936-128274796	N_Shore
cg07859753	0.648695083	-1.046984436	3.72E-19	-1.330250037	-0.194743719	0.000000000872	13				chr13:96296143-96297059	S_Shelf
cg15468739	0.611141488	0.910387745	3.75E-19	1.340487093	0.127388858	0.000000000153	11	RAB30	NM_014488	5'UTR
cg02763536	0.689896952	0.869753365	3.75E-19	1.119101808	0.127528134	0.000000000219	17	WNK4	NM_032387	TSS200	chr17:40932329-40933299	Island
cg20469625	0.702686655	-0.847653284	3.78E-19	-1.150182543	-0.126122938	0.000000000225	8	ZFPM2	NM_012082	Body
cg05691152	0.694105705	1.099464779	3.81E-19	1.609274172	0.157298219	0.000000000153	22	TRIOBP	NM_001039141	TSS200
cg07473138	0.719560433	-0.752719115	3.82E-19	-1.085700226	-0.142872316	0.000000000205	10				chr10:122216259-122217377	N_Shelf
cg07777349	0.788259361	0.722049208	3.85E-19	1.272216582	0.150114007	0.000000000186	4				chr4:187644319-187648253	Island
cg11452391	0.761975323	0.608912377	3.87E-19	1.057894768	0.111714293	0.000000000229	5	MARCH11	NM_001102562	TSS1500	chr5:16179064-16180420	Island
cg13637654	0.824510303	0.532575982	3.88E-19	1.000517511	0.160807995	0.000000000328	10				chr10:103538815-103539988	N_Shore
cg09185884	0.698023728	0.93957465	3.92E-19	1.165327424	0.190159211	0.000000000896	17	KCTD2	NM_015353	Body
cg09896412	0.784860723	0.571436231	3.93E-19	1.10443912	0.122590259	0.000000000321	1				chr1:98519001-98519983	Island
cg13407975	0.74232229	0.648156894	3.95E-19	1.095583916	0.176648867	0.000000000203	19	CRLF1	NM_004750	Body	chr19:18705929-18706147	Island
cg16391608	0.733106298	-0.672865095	3.96E-19	-1.063615474	-0.157198299	0.000000000365	1	SEMA4A	NM_022367	Body
cg06187947	0.796730868	0.629820335	3.96E-19	1.148855297	0.130069573	0.000000000258	2	GULP1	NM_016315	TSS1500	chr2:189156416-189157719	Island
cg13698224	0.652168949	-0.885793008	3.98E-19	-1.047337827	-0.139683453	0.000000000278	9	NTRK2;NTRK2;NTRK2;NTRK2;NTRK2	NM_001018064;NM_001007097;NM_006180;NM_001018065;NM_001018066	Body;Body;Body;Body;Body
cg07580038	0.722845872	0.79070658	3.98E-19	1.077407955	0.077361465	0.000000000154	2	KIF5C	NM_004522	Body	chr2:149632682-149633882	S_Shore
[truncated: 6,542 more rows]
