# Supplementary material for: Ageing-associated changes in the human DNA methylome: genomic locations and effects on gene expression
Source: BMC Genomics. 2015 Mar 14;16(1):179. doi: 10.1186/s12864-015-1381-z (PMC4404609; doi:10.1186/s12864-015-1381-z)
Supplement: Additional file 3: — Enriched GO function terms. A table of GO function terms associated with identified ageing-associated methylation sites. GO function terms associated with hypermethylated sites in sheet a and GO function terms associated with hypomethylation in sheet b. [file 12864_2015_1381_MOESM3_ESM.xlsx]

## Sheet: Additional file 3a
Additional file 3a. GO function terms for hypermethylation associated genes in nonagenarians. Terms unique for hypermethylation are shown in bold.
GO Term	Description	p-value	FDR q-value	Enrichment	N	B	n	b	Genes
GO:0043565	sequence-specific DNA binding	1.18E-32	4.65E-29	2.62	16465	650	1606	166	[SIX6 - six homeobox 6, LHX1 - lim homeobox 1, PAX6 - paired box 6, PAX3 - paired box 3, FOXL2 - forkhead box l2, FLI1 - fli-1 proto-oncogene, ets transcription factor, NR6A1 - nuclear receptor subfamily 6, group a, member 1, ZNF148 - zinc finger protein 148, OTX1 - orthodenticle homeobox 1, EVX2 - even-skipped homeobox 2, EN2 - engrailed homeobox 2, FOXD2 - forkhead box d2, LHX4 - lim homeobox 4…
GO:0001071	nucleic acid binding transcription factor activity	9.38E-31	1.85E-27	2.17	16465	1052	1606	223	[LHX1 - lim homeobox 1, RFXAP - regulatory factor x-associated protein, FOXL2 - forkhead box l2, NR6A1 - nuclear receptor subfamily 6, group a, member 1, EVX2 - even-skipped homeobox 2, EN2 - engrailed homeobox 2, ZNF528 - zinc finger protein 528, KLF5 - kruppel-like factor 5 (intestinal), MYOD1 - myogenic differentiation 1, SOX11 - sry (sex determining region y)-box 11, LMX1A - lim homeobox tran…
GO:0003700	sequence-specific DNA binding transcription factor activity	2.22E-30	2.92E-27	2.17	16465	1051	1606	222	[LHX1 - lim homeobox 1, RFXAP - regulatory factor x-associated protein, FOXL2 - forkhead box l2, NR6A1 - nuclear receptor subfamily 6, group a, member 1, EVX2 - even-skipped homeobox 2, EN2 - engrailed homeobox 2, ZNF528 - zinc finger protein 528, KLF5 - kruppel-like factor 5 (intestinal), MYOD1 - myogenic differentiation 1, SOX11 - sry (sex determining region y)-box 11, LMX1A - lim homeobox tran…
GO:0003677	DNA binding	6.48E-16	6.38E-13	1.52	16465	2172	1606	321	[ZNF572 - zinc finger protein 572, LHX1 - lim homeobox 1, NPAS4 - neuronal pas domain protein 4, ZNF542 - zinc finger protein 542, LIG4 - ligase iv, dna, atp-dependent, RFXAP - regulatory factor x-associated protein, FOXL2 - forkhead box l2, GRHL2 - grainyhead-like 2 (drosophila), SSBP2 - single-stranded dna binding protein 2, NR6A1 - nuclear receptor subfamily 6, group a, member 1, ZNF529 - zinc…
GO:0000981	sequence-specific DNA binding RNA polymerase II transcription factor activity	2.6E-15	2.05E-12	2.73	16465	263	1606	70	[NKX2-1 - nk2 homeobox 1, PAX6 - paired box 6, MITF - microphthalmia-associated transcription factor, T - t, brachyury homolog (mouse), PAX3 - paired box 3, FOXL2 - forkhead box l2, TCF21 - transcription factor 21, SOX17 - sry (sex determining region y)-box 17, NR6A1 - nuclear receptor subfamily 6, group a, member 1, FOXB2 - forkhead box b2, FOXD2 - forkhead box d2, PGR - progesterone receptor, N…
GO:0043169	cation binding	9.9E-14	6.51E-11	1.33	16465	3758	1606	488	[ZNF572 - zinc finger protein 572, AGAP1 - arfgap with gtpase domain, ankyrin repeat and ph domain 1, LHX1 - lim homeobox 1, AGAP3 - arfgap with gtpase domain, ankyrin repeat and ph domain 3, SVEP1 - sushi, von willebrand factor type a, egf and pentraxin domain containing 1, LIG4 - ligase iv, dna, atp-dependent, ABLIM1 - actin binding lim protein 1, ELOF1 - elongation factor 1 homolog (s. cerevis…
GO:0000976	transcription regulatory region sequence-specific DNA binding	4.8E-13	2.7E-10	3.04	16465	165	1606	49	[PAX6 - paired box 6, T - t, brachyury homolog (mouse), ZNF148 - zinc finger protein 148, CHD2 - chromodomain helicase dna binding protein 2, TBX18 - t-box 18, SOX11 - sry (sex determining region y)-box 11, TBX20 - t-box 20, SOX4 - sry (sex determining region y)-box 4, SOX8 - sry (sex determining region y)-box 8, SOX1 - sry (sex determining region y)-box 1, NKX6-2 - nk6 homeobox 2, NKX6-1 - nk6 h…
GO:0046872	metal ion binding	1.47E-12	7.24E-10	1.32	16465	3695	1606	475	[ZNF572 - zinc finger protein 572, AGAP1 - arfgap with gtpase domain, ankyrin repeat and ph domain 1, LHX1 - lim homeobox 1, AGAP3 - arfgap with gtpase domain, ankyrin repeat and ph domain 3, SVEP1 - sushi, von willebrand factor type a, egf and pentraxin domain containing 1, LIG4 - ligase iv, dna, atp-dependent, ABLIM1 - actin binding lim protein 1, ELOF1 - elongation factor 1 homolog (s. cerevis…
GO:0044212	transcription regulatory region DNA binding	7.92E-12	3.47E-9	2.25	16465	346	1606	76	[NKX2-1 - nk2 homeobox 1, PAX6 - paired box 6, T - t, brachyury homolog (mouse), RFX6 - regulatory factor x, 6, TOX3 - tox high mobility group box family member 3, TCF12 - transcription factor 12, TCF21 - transcription factor 21, SOX17 - sry (sex determining region y)-box 17, ZNF148 - zinc finger protein 148, VDR - vitamin d (1,25- dihydroxyvitamin d3) receptor, HDAC4 - histone deacetylase 4, FOX…
GO:0000975	regulatory region DNA binding	2.22E-11	8.75E-9	2.21	16465	353	1606	76	[NKX2-1 - nk2 homeobox 1, PAX6 - paired box 6, T - t, brachyury homolog (mouse), RFX6 - regulatory factor x, 6, TOX3 - tox high mobility group box family member 3, TCF12 - transcription factor 12, TCF21 - transcription factor 21, SOX17 - sry (sex determining region y)-box 17, ZNF148 - zinc finger protein 148, VDR - vitamin d (1,25- dihydroxyvitamin d3) receptor, HDAC4 - histone deacetylase 4, FOX…
GO:0001067	regulatory region nucleic acid binding	2.22E-11	7.96E-9	2.21	16465	353	1606	76	[NKX2-1 - nk2 homeobox 1, PAX6 - paired box 6, T - t, brachyury homolog (mouse), RFX6 - regulatory factor x, 6, TOX3 - tox high mobility group box family member 3, TCF12 - transcription factor 12, TCF21 - transcription factor 21, SOX17 - sry (sex determining region y)-box 17, ZNF148 - zinc finger protein 148, VDR - vitamin d (1,25- dihydroxyvitamin d3) receptor, HDAC4 - histone deacetylase 4, FOX…
GO:0005488	binding	6.85E-11	2.25E-8	1.10	16465	11467	1606	1229	[AGAP1 - arfgap with gtpase domain, ankyrin repeat and ph domain 1, GFRA1 - gdnf family receptor alpha 1, AGAP3 - arfgap with gtpase domain, ankyrin repeat and ph domain 3, SVEP1 - sushi, von willebrand factor type a, egf and pentraxin domain containing 1, SYMPK - symplekin, PPP1R9A - protein phosphatase 1, regulatory subunit 9a, GDNF - glial cell derived neurotrophic factor, GRHL2 - grainyhead-l…
GO:0022836	gated channel activity	1.35E-10	4.1E-8	2.30	16465	285	1606	64	[KCNH4 - potassium voltage-gated channel, subfamily h (eag-related), member 4, OPRM1 - opioid receptor, mu 1, CHRNA4 - cholinergic receptor, nicotinic, alpha 4 (neuronal), KCNS3 - potassium voltage-gated channel, delayed-rectifier, subfamily s, member 3, TRPC3 - transient receptor potential cation channel, subfamily c, member 3, CACNG8 - calcium channel, voltage-dependent, gamma subunit 8, CACNG7…
GO:0043167	ion binding	1.08E-9	3.05E-7	1.20	16465	5492	1606	645	[ZNF572 - zinc finger protein 572, AGAP1 - arfgap with gtpase domain, ankyrin repeat and ph domain 1, LHX1 - lim homeobox 1, AGAP3 - arfgap with gtpase domain, ankyrin repeat and ph domain 3, SVEP1 - sushi, von willebrand factor type a, egf and pentraxin domain containing 1, LIG4 - ligase iv, dna, atp-dependent, ABLIM1 - actin binding lim protein 1, SPTBN4 - spectrin, beta, non-erythrocytic 4, EL…
GO:0003705	RNA polymerase II distal enhancer sequence-specific DNA binding transcription factor activity	2.4E-8	6.3E-6	3.29	16465	81	1606	26	[PROX1 - prospero homeobox 1, NKX2-1 - nk2 homeobox 1, OLIG2 - oligodendrocyte lineage transcription factor 2, FOXI2 - forkhead box i2, MITF - microphthalmia-associated transcription factor, T - t, brachyury homolog (mouse), PAX3 - paired box 3, FOXL2 - forkhead box l2, SOX17 - sry (sex determining region y)-box 17, FOXB2 - forkhead box b2, MEF2C - myocyte enhancer factor 2c, FOXD2 - forkhead box…
GO:0022838	substrate-specific channel activity	3.51E-8	8.64E-6	1.97	16465	354	1606	68	[KCNH4 - potassium voltage-gated channel, subfamily h (eag-related), member 4, OPRM1 - opioid receptor, mu 1, TRPC7 - transient receptor potential cation channel, subfamily c, member 7, CHRNA4 - cholinergic receptor, nicotinic, alpha 4 (neuronal), KCNS3 - potassium voltage-gated channel, delayed-rectifier, subfamily s, member 3, CACNG8 - calcium channel, voltage-dependent, gamma subunit 8, TRPC3 …
GO:0005216	ion channel activity	4.03E-8	9.34E-6	1.97	16465	348	1606	67	[KCNH4 - potassium voltage-gated channel, subfamily h (eag-related), member 4, OPRM1 - opioid receptor, mu 1, TRPC7 - transient receptor potential cation channel, subfamily c, member 7, CHRNA4 - cholinergic receptor, nicotinic, alpha 4 (neuronal), KCNS3 - potassium voltage-gated channel, delayed-rectifier, subfamily s, member 3, CACNG8 - calcium channel, voltage-dependent, gamma subunit 8, TRPC3 …
GO:0000977	RNA polymerase II regulatory region sequence-specific DNA binding	6.2E-8	1.36E-5	2.94	16465	101	1606	29	[TFAP2D - transcription factor ap-2 delta (activating enhancer binding protein 2 delta), PITX2 - paired-like homeodomain 2, PHOX2A - paired-like homeobox 2a, HOXB3 - homeobox b3, PAX6 - paired box 6, T - t, brachyury homolog (mouse), STAT1 - signal transducer and activator of transcription 1, 91kda, TFAP2A - transcription factor ap-2 alpha (activating enhancer binding protein 2 alpha), TFAP2B - t…
GO:0022803	passive transmembrane transporter activity	6.48E-8	1.34E-5	1.92	16465	374	1606	70	[KCNH4 - potassium voltage-gated channel, subfamily h (eag-related), member 4, MAL - mal, t-cell differentiation protein, OPRM1 - opioid receptor, mu 1, TRPC7 - transient receptor potential cation channel, subfamily c, member 7, CHRNA4 - cholinergic receptor, nicotinic, alpha 4 (neuronal), KCNS3 - potassium voltage-gated channel, delayed-rectifier, subfamily s, member 3, GJD2 - gap junction prote…
GO:0015267	channel activity	6.48E-8	1.28E-5	1.92	16465	374	1606	70	[KCNH4 - potassium voltage-gated channel, subfamily h (eag-related), member 4, MAL - mal, t-cell differentiation protein, OPRM1 - opioid receptor, mu 1, TRPC7 - transient receptor potential cation channel, subfamily c, member 7, CHRNA4 - cholinergic receptor, nicotinic, alpha 4 (neuronal), KCNS3 - potassium voltage-gated channel, delayed-rectifier, subfamily s, member 3, GJD2 - gap junction prote…
GO:0022832	voltage-gated channel activity	1.02E-7	1.91E-5	2.41	16465	170	1606	40	[KCNH4 - potassium voltage-gated channel, subfamily h (eag-related), member 4, CACNG2 - calcium channel, voltage-dependent, gamma subunit 2, KCNIP4 - kv channel interacting protein 4, OPRM1 - opioid receptor, mu 1, CNGA3 - cyclic nucleotide gated channel alpha 3, KCNA4 - potassium voltage-gated channel, shaker-related subfamily, member 4, KCNA5 - potassium voltage-gated channel, shaker-related su…
GO:0005244	voltage-gated ion channel activity	1.02E-7	1.83E-5	2.41	16465	170	1606	40	[KCNH4 - potassium voltage-gated channel, subfamily h (eag-related), member 4, KCNIP4 - kv channel interacting protein 4, CACNG2 - calcium channel, voltage-dependent, gamma subunit 2, OPRM1 - opioid receptor, mu 1, CNGA3 - cyclic nucleotide gated channel alpha 3, KCNA4 - potassium voltage-gated channel, shaker-related subfamily, member 4, KCNA5 - potassium voltage-gated channel, shaker-related su…
GO:0001012	RNA polymerase II regulatory region DNA binding	1.25E-7	2.14E-5	2.86	16465	104	1606	29	[TFAP2D - transcription factor ap-2 delta (activating enhancer binding protein 2 delta), PITX2 - paired-like homeodomain 2, PHOX2A - paired-like homeobox 2a, HOXB3 - homeobox b3, PAX6 - paired box 6, T - t, brachyury homolog (mouse), STAT1 - signal transducer and activator of transcription 1, 91kda, TFAP2A - transcription factor ap-2 alpha (activating enhancer binding protein 2 alpha), TFAP2B - t…
GO:0022843	voltage-gated cation channel activity	2.02E-7	3.31E-5	2.60	16465	130	1606	33	[KCNH4 - potassium voltage-gated channel, subfamily h (eag-related), member 4, CACNG2 - calcium channel, voltage-dependent, gamma subunit 2, OPRM1 - opioid receptor, mu 1, CNGA3 - cyclic nucleotide gated channel alpha 3, KCNA4 - potassium voltage-gated channel, shaker-related subfamily, member 4, KCNA5 - potassium voltage-gated channel, shaker-related subfamily, member 5, KCNS3 - potassium voltag…
GO:0001046	core promoter sequence-specific DNA binding	2.14E-7	3.38E-5	4.05	16465	43	1606	17	[CHD2 - chromodomain helicase dna binding protein 2, HOXB3 - homeobox b3, GATA3 - gata binding protein 3, SOX11 - sry (sex determining region y)-box 11, PAX6 - paired box 6, STAT1 - signal transducer and activator of transcription 1, 91kda, TFAP2A - transcription factor ap-2 alpha (activating enhancer binding protein 2 alpha), SOX4 - sry (sex determining region y)-box 4, TFAP2B - transcription fa…
GO:0005102	receptor binding	4.01E-7	6.08E-5	1.45	16465	1158	1606	164	[MAGI2 - membrane associated guanylate kinase, ww and pdz domain containing 2, RELN - reelin, GFRA1 - gdnf family receptor alpha 1, TCF21 - transcription factor 21, FOXL2 - forkhead box l2, GDNF - glial cell derived neurotrophic factor, ANKS1B - ankyrin repeat and sterile alpha motif domain containing 1b, BTC - betacellulin, INHBB - inhibin, beta b, DKK1 - dickkopf wnt signaling pathway inhibitor…
GO:0008134	transcription factor binding	4.79E-7	6.99E-5	1.80	16465	416	1606	73	[PAX6 - paired box 6, T - t, brachyury homolog (mouse), GSC - goosecoid homeobox, FOXL2 - forkhead box l2, TCF21 - transcription factor 21, SOX17 - sry (sex determining region y)-box 17, FOXB2 - forkhead box b2, FOXD2 - forkhead box d2, APBB2 - amyloid beta (a4) precursor protein-binding, family b, member 2, ZFPM2 - zinc finger protein, fog family member 2, NRIP1 - nuclear receptor interacting pr…
GO:0001228	RNA polymerase II transcription regulatory region sequence-specific DNA binding transcription factor activity involved in positive regulation of transcription	4.88E-7	6.87E-5	2.95	16465	87	1606	25	[PITX2 - paired-like homeodomain 2, MITF - microphthalmia-associated transcription factor, TFAP2A - transcription factor ap-2 alpha (activating enhancer binding protein 2 alpha), TFAP2B - transcription factor ap-2 beta (activating enhancer binding protein 2 beta), ZFAT - zinc finger and at hook domain containing, DLX5 - distal-less homeobox 5, TCF21 - transcription factor 21, MEF2C - myocyte enha…
GO:0005261	cation channel activity	5.61E-7	7.63E-5	2.03	16465	263	1606	52	[KCNH4 - potassium voltage-gated channel, subfamily h (eag-related), member 4, OPRM1 - opioid receptor, mu 1, TRPC7 - transient receptor potential cation channel, subfamily c, member 7, CHRNA4 - cholinergic receptor, nicotinic, alpha 4 (neuronal), KCNS3 - potassium voltage-gated channel, delayed-rectifier, subfamily s, member 3, TRPC3 - transient receptor potential cation channel, subfamily c, me…
GO:0046873	metal ion transmembrane transporter activity	1.76E-6	2.31E-4	1.81	16465	369	1606	65	[KCNH4 - potassium voltage-gated channel, subfamily h (eag-related), member 4, SLC6A11 - solute carrier family 6 (neurotransmitter transporter), member 11, OPRM1 - opioid receptor, mu 1, TRPC7 - transient receptor potential cation channel, subfamily c, member 7, SLC6A3 - solute carrier family 6 (neurotransmitter transporter), member 3, SLC8A3 - solute carrier family 8 (sodium/calcium exchanger), …
GO:0005509	calcium ion binding	2.27E-6	2.88E-4	1.60	16465	616	1606	96	[PCDHA7 - protocadherin alpha 7, PCDHA6 - protocadherin alpha 6, SVEP1 - sushi, von willebrand factor type a, egf and pentraxin domain containing 1, PCDHA2 - protocadherin alpha 2, CDH3 - cadherin 3, type 1, p-cadherin (placental), DSC3 - desmocollin 3, CDH2 - cadherin 2, type 1, n-cadherin (neuronal), FREM2 - fras1 related extracellular matrix protein 2, UTRN - utrophin, SYT1 - synaptotagmin i, …
GO:0008301	DNA binding, bending	2.59E-6	3.19E-4	3.65	16465	45	1606	16	[FOXC1 - forkhead box c1, FOXC2 - forkhead box c2 (mfh-1, mesenchyme forkhead 1), FOXE3 - forkhead box e3, FOXI2 - forkhead box i2, FOXL2 - forkhead box l2, FOXQ1 - forkhead box q1, FOXB2 - forkhead box b2, FOXK1 - forkhead box k1, LEF1 - lymphoid enhancer-binding factor 1, FOXP1 - forkhead box p1, FOXD2 - forkhead box d2, FOXD3 - forkhead box d3, HHEX - hematopoietically expressed homeobox, FOXO…
GO:0046983	protein dimerization activity	2.73E-6	3.26E-4	1.47	16465	927	1606	133	[NPAS4 - neuronal pas domain protein 4, MITF - microphthalmia-associated transcription factor, TCF15 - transcription factor 15 (basic helix-loop-helix), TCF12 - transcription factor 12, TOX3 - tox high mobility group box family member 3, TCF21 - transcription factor 21, GDNF - glial cell derived neurotrophic factor, NR6A1 - nuclear receptor subfamily 6, group a, member 1, SETMAR - set domain and …
GO:0001077	RNA polymerase II core promoter proximal region sequence-specific DNA binding transcription factor activity involved in positive regulation of transcription	3.87E-6	4.49E-4	2.95	16465	73	1606	21	[PITX2 - paired-like homeodomain 2, FOXC2 - forkhead box c2 (mfh-1, mesenchyme forkhead 1), GATA3 - gata binding protein 3, SOX11 - sry (sex determining region y)-box 11, MITF - microphthalmia-associated transcription factor, SOX4 - sry (sex determining region y)-box 4, TFAP2A - transcription factor ap-2 alpha (activating enhancer binding protein 2 alpha), ZFAT - zinc finger and at hook domain co…
GO:0005178	integrin binding	6.61E-6	7.44E-4	2.71	16465	87	1606	23	[SFRP2 - secreted frizzled-related protein 2, TGFBI - transforming growth factor, beta-induced, 68kda, ACTN1 - actinin, alpha 1, ICAM4 - intercellular adhesion molecule 4 (landsteiner-wiener blood group), SYK - spleen tyrosine kinase, IGF1 - insulin-like growth factor 1 (somatomedin c), COL4A3 - collagen, type iv, alpha 3 (goodpasture antigen), MMP14 - matrix metallopeptidase 14 (membrane-inserte…
GO:0071837	HMG box domain binding	9.19E-6	1.01E-3	5.43	16465	17	1606	9	[MEF2C - myocyte enhancer factor 2c, UTF1 - undifferentiated embryonic cell transcription factor 1, POU3F3 - pou class 3 homeobox 3, GATA3 - gata binding protein 3, OLIG2 - oligodendrocyte lineage transcription factor 2, PAX6 - paired box 6, PAX3 - paired box 3, DLX5 - distal-less homeobox 5, HHEX - hematopoietically expressed homeobox]

## Sheet: Additional file 3b
Additional file 3b. GO function terms for hypomethylation associated genes in nonagenarians. Terms unique for hypomethylation are shown in bold.
GO Term	Description	p-value	FDR q-value	Enrichment	N	B	n	b	Genes
GO:0003779	actin binding	4.06E-10	1.6E-6	2.06	16465	351	1752	77	[DST - dystonin, SPTA1 - spectrin, alpha, erythrocytic 1 (elliptocytosis 2), IQGAP2 - iq motif containing gtpase activating protein 2, SSH1 - slingshot protein phosphatase 1, PAWR - prkc, apoptosis, wt1, regulator, ANTXR1 - anthrax toxin receptor 1, ABLIM1 - actin binding lim protein 1, GSN - gelsolin, PPP1R9A - protein phosphatase 1, regulatory subunit 9a, DIAPH3 - diaphanous-related formin 3, S…
GO:0005216	ion channel activity	6.55E-10	1.29E-6	2.05	16465	348	1752	76	[CHRNB4 - cholinergic receptor, nicotinic, beta 4 (neuronal), OPRM1 - opioid receptor, mu 1, TRPC7 - transient receptor potential cation channel, subfamily c, member 7, SLC26A7 - solute carrier family 26 (anion exchanger), member 7, SCN11A - sodium channel, voltage-gated, type xi, alpha subunit, TRPC4 - transient receptor potential cation channel, subfamily c, member 4, ASIC5 - acid-sensing (prot…
GO:0008092	cytoskeletal protein binding	1.48E-9	1.95E-6	1.70	16465	685	1752	124	[DST - dystonin, SPTA1 - spectrin, alpha, erythrocytic 1 (elliptocytosis 2), SSH1 - slingshot protein phosphatase 1, PAWR - prkc, apoptosis, wt1, regulator, GSN - gelsolin, ABLIM1 - actin binding lim protein 1, PPP1R9A - protein phosphatase 1, regulatory subunit 9a, DIAPH3 - diaphanous-related formin 3, ACE - angiotensin i converting enzyme, FARP1 - ferm, rhogef (arhgef) and pleckstrin domain pro…
GO:0022838	substrate-specific channel activity	1.49E-9	1.46E-6	2.02	16465	354	1752	76	[CHRNB4 - cholinergic receptor, nicotinic, beta 4 (neuronal), OPRM1 - opioid receptor, mu 1, TRPC7 - transient receptor potential cation channel, subfamily c, member 7, SLC26A7 - solute carrier family 26 (anion exchanger), member 7, SCN11A - sodium channel, voltage-gated, type xi, alpha subunit, TRPC4 - transient receptor potential cation channel, subfamily c, member 4, ASIC5 - acid-sensing (prot…
GO:0005509	calcium ion binding	7.38E-9	5.82E-6	1.71	16465	616	1752	112	[DST - dystonin, SPTA1 - spectrin, alpha, erythrocytic 1 (elliptocytosis 2), MASP1 - mannan-binding lectin serine peptidase 1 (c4/c2 activating component of ra-reactive factor), GSN - gelsolin, OIT3 - oncoprotein induced transcript 3, LDLR - low density lipoprotein receptor, EFCAB1 - ef-hand calcium binding domain 1, PCDH9 - protocadherin 9, PCDH7 - protocadherin 7, MMP13 - matrix metallopeptidas…
GO:0005261	cation channel activity	7.52E-9	4.94E-6	2.14	16465	263	1752	60	[CHRNB4 - cholinergic receptor, nicotinic, beta 4 (neuronal), OPRM1 - opioid receptor, mu 1, TRPC7 - transient receptor potential cation channel, subfamily c, member 7, SCN11A - sodium channel, voltage-gated, type xi, alpha subunit, TRPC4 - transient receptor potential cation channel, subfamily c, member 4, ASIC5 - acid-sensing (proton-gated) ion channel family member 5, SLC24A2 - solute carrier …
GO:0022803	passive transmembrane transporter activity	8.3E-9	4.67E-6	1.93	16465	374	1752	77	[CHRNB4 - cholinergic receptor, nicotinic, beta 4 (neuronal), OPRM1 - opioid receptor, mu 1, TRPC7 - transient receptor potential cation channel, subfamily c, member 7, SLC26A7 - solute carrier family 26 (anion exchanger), member 7, SCN11A - sodium channel, voltage-gated, type xi, alpha subunit, TRPC4 - transient receptor potential cation channel, subfamily c, member 4, ASIC5 - acid-sensing (prot…
GO:0015267	channel activity	8.3E-9	4.09E-6	1.93	16465	374	1752	77	[CHRNB4 - cholinergic receptor, nicotinic, beta 4 (neuronal), OPRM1 - opioid receptor, mu 1, TRPC7 - transient receptor potential cation channel, subfamily c, member 7, SLC26A7 - solute carrier family 26 (anion exchanger), member 7, SCN11A - sodium channel, voltage-gated, type xi, alpha subunit, TRPC4 - transient receptor potential cation channel, subfamily c, member 4, ASIC5 - acid-sensing (prot…
GO:0022843	voltage-gated cation channel activity	4.66E-8	2.04E-5	2.60	16465	130	1752	36	[KCNG3 - potassium voltage-gated channel, subfamily g, member 3, SCN1A - sodium channel, voltage-gated, type i, alpha subunit, KCNA1 - potassium voltage-gated channel, shaker-related subfamily, member 1 (episodic ataxia with myokymia), OPRM1 - opioid receptor, mu 1, SCN3A - sodium channel, voltage-gated, type iii, alpha subunit, SCN2B - sodium channel, voltage-gated, type ii, beta subunit, SCN2A …
GO:0022836	gated channel activity	6.88E-8	2.71E-5	2.01	16465	285	1752	61	[CHRNB4 - cholinergic receptor, nicotinic, beta 4 (neuronal), OPRM1 - opioid receptor, mu 1, SCN11A - sodium channel, voltage-gated, type xi, alpha subunit, TRPC4 - transient receptor potential cation channel, subfamily c, member 4, ASIC5 - acid-sensing (proton-gated) ion channel family member 5, KCNQ2 - potassium voltage-gated channel, kqt-like subfamily, member 2, TRPC6 - transient receptor pot…
GO:0005088	Ras guanyl-nucleotide exchange factor activity	9.23E-8	3.31E-5	2.71	16465	111	1752	32	[TIAM1 - t-cell lymphoma invasion and metastasis 1, ARHGEF28 - rho guanine nucleotide exchange factor (gef) 28, DENND3 - denn/madd domain containing 3, ARHGEF10L - rho guanine nucleotide exchange factor (gef) 10-like, ITSN2 - intersectin 2, MCF2L2 - mcf.2 cell line derived transforming sequence-like 2, TIAM2 - t-cell lymphoma invasion and metastasis 2, RAPGEF5 - rap guanine nucleotide exchange fa…
GO:0004872	receptor activity	2.32E-7	7.62E-5	1.40	16465	1339	1752	200	[LHCGR - luteinizing hormone/choriogonadotropin receptor, LGALS3BP - lectin, galactoside-binding, soluble, 3 binding protein, IL1RL2 - interleukin 1 receptor-like 2, PLXDC2 - plexin domain containing 2, ABCA1 - atp-binding cassette, sub-family a (abc1), member 1, NRP1 - neuropilin 1, PLXNB1 - plexin b1, NRP2 - neuropilin 2, LDLR - low density lipoprotein receptor, HRH1 - histamine receptor h1, OR…
GO:0005089	Rho guanyl-nucleotide exchange factor activity	2.51E-7	7.62E-5	3.18	16465	68	1752	23	[ARHGEF28 - rho guanine nucleotide exchange factor (gef) 28, TIAM1 - t-cell lymphoma invasion and metastasis 1, PREX1 - phosphatidylinositol-3,4,5-trisphosphate-dependent rac exchange factor 1, NGEF - neuronal guanine nucleotide exchange factor, ARHGEF11 - rho guanine nucleotide exchange factor (gef) 11, TRIO - trio rho guanine nucleotide exchange factor, ARHGEF3 - rho guanine nucleotide exchange…
GO:0022832	voltage-gated channel activity	3.66E-7	1.03E-4	2.27	16465	170	1752	41	[KCNG3 - potassium voltage-gated channel, subfamily g, member 3, SCN1A - sodium channel, voltage-gated, type i, alpha subunit, KCNA1 - potassium voltage-gated channel, shaker-related subfamily, member 1 (episodic ataxia with myokymia), OPRM1 - opioid receptor, mu 1, SCN3A - sodium channel, voltage-gated, type iii, alpha subunit, SCN2B - sodium channel, voltage-gated, type ii, beta subunit, SCN2A …
GO:0005244	voltage-gated ion channel activity	3.66E-7	9.62E-5	2.27	16465	170	1752	41	[KCNG3 - potassium voltage-gated channel, subfamily g, member 3, SCN1A - sodium channel, voltage-gated, type i, alpha subunit, KCNA1 - potassium voltage-gated channel, shaker-related subfamily, member 1 (episodic ataxia with myokymia), OPRM1 - opioid receptor, mu 1, SCN3A - sodium channel, voltage-gated, type iii, alpha subunit, SCN2B - sodium channel, voltage-gated, type ii, beta subunit, SCN2A …
GO:0005201	extracellular matrix structural constituent	4.32E-7	1.06E-4	3.29	16465	60	1752	21	[MEPE - matrix extracellular phosphoglycoprotein, LAMA1 - laminin, alpha 1, COL9A3 - collagen, type ix, alpha 3, MATN3 - matrilin 3, COL4A2 - collagen, type iv, alpha 2, COL5A2 - collagen, type v, alpha 2, ELN - elastin, MUC6 - mucin 6, oligomeric mucus/gel-forming, DSPP - dentin sialophosphoprotein, COL1A1 - collagen, type i, alpha 1, PXDN - peroxidasin homolog (drosophila), COL24A1 - collagen, …
GO:0015075	ion transmembrane transporter activity	1.46E-6	3.38E-4	1.53	16465	718	1752	117	[OPRM1 - opioid receptor, mu 1, ATP8A2 - atpase, aminophospholipid transporter, class i, type 8a, member 2, ABCA1 - atp-binding cassette, sub-family a (abc1), member 1, SCN11A - sodium channel, voltage-gated, type xi, alpha subunit, TRPC4 - transient receptor potential cation channel, subfamily c, member 4, ASIC5 - acid-sensing (proton-gated) ion channel family member 5, COX10 - cytochrome c oxid…
GO:0022891	substrate-specific transmembrane transporter activity	3.92E-6	8.58E-4	1.49	16465	771	1752	122	[OPRM1 - opioid receptor, mu 1, ABCA1 - atp-binding cassette, sub-family a (abc1), member 1, ATP8A2 - atpase, aminophospholipid transporter, class i, type 8a, member 2, SCN11A - sodium channel, voltage-gated, type xi, alpha subunit, TRPC4 - transient receptor potential cation channel, subfamily c, member 4, ASIC5 - acid-sensing (proton-gated) ion channel family member 5, COX10 - cytochrome c oxid…
GO:0022857	transmembrane transporter activity	3.93E-6	8.15E-4	1.46	16465	841	1752	131	[OPRM1 - opioid receptor, mu 1, ABCA1 - atp-binding cassette, sub-family a (abc1), member 1, ATP8A2 - atpase, aminophospholipid transporter, class i, type 8a, member 2, SCN11A - sodium channel, voltage-gated, type xi, alpha subunit, TRPC4 - transient receptor potential cation channel, subfamily c, member 4, SVOPL - svop-like, ASIC5 - acid-sensing (proton-gated) ion channel family member 5, ABCA4 …
GO:0015085	calcium ion transmembrane transporter activity	7.14E-6	1.41E-3	2.37	16465	115	1752	29	[OPRM1 - opioid receptor, mu 1, TRPC7 - transient receptor potential cation channel, subfamily c, member 7, RASA3 - ras p21 protein activator 3, SLC8A1 - solute carrier family 8 (sodium/calcium exchanger), member 1, ATP2C2 - atpase, ca++ transporting, type 2c, member 2, PKD1L1 - polycystic kidney disease 1 like 1, TRPC4 - transient receptor potential cation channel, subfamily c, member 4, SLC24A2…
GO:0005543	phospholipid binding	8.05E-6	1.51E-3	1.86	16465	257	1752	51	[ARAP1 - arfgap with rhogap domain, ankyrin repeat and ph domain 1, TIAM1 - t-cell lymphoma invasion and metastasis 1, NCF4 - neutrophil cytosolic factor 4, 40kda, AGAP1 - arfgap with gtpase domain, ankyrin repeat and ph domain 1, MAPKAP1 - mitogen-activated protein kinase associated protein 1, IQGAP2 - iq motif containing gtpase activating protein 2, PHLDA3 - pleckstrin homology-like domain, fam…
GO:0046873	metal ion transmembrane transporter activity	8.2E-6	1.47E-3	1.71	16465	369	1752	67	[OPRM1 - opioid receptor, mu 1, TRPC7 - transient receptor potential cation channel, subfamily c, member 7, SLC8A1 - solute carrier family 8 (sodium/calcium exchanger), member 1, ABCB11 - atp-binding cassette, sub-family b (mdr/tap), member 11, SCN11A - sodium channel, voltage-gated, type xi, alpha subunit, TRPC4 - transient receptor potential cation channel, subfamily c, member 4, ASIC5 - acid-s…
GO:0005021	vascular endothelial growth factor-activated receptor activity	9.17E-6	1.57E-3	8.06	16465	7	1752	6	[NRP1 - neuropilin 1, NRP2 - neuropilin 2, FLT3 - fms-related tyrosine kinase 3, FLT1 - fms-related tyrosine kinase 1, FLT4 - fms-related tyrosine kinase 4, PDGFRA - platelet-derived growth factor receptor, alpha polypeptide]
GO:0005515	protein binding	9.46E-6	1.55E-3	1.10	16465	7631	1752	897	[ARAP1 - arfgap with rhogap domain, ankyrin repeat and ph domain 1, GFAP - glial fibrillary acidic protein, GFI1 - growth factor independent 1 transcription repressor, ABAT - 4-aminobutyrate aminotransferase, PPP1R9A - protein phosphatase 1, regulatory subunit 9a, ABCA1 - atp-binding cassette, sub-family a (abc1), member 1, PLXNB1 - plexin b1, PNOC - prepronociceptin, ELOVL7 - elovl fatty acid el…
GO:0005085	guanyl-nucleotide exchange factor activity	1.2E-5	1.9E-3	2.05	16465	174	1752	38	[TIAM1 - t-cell lymphoma invasion and metastasis 1, ARHGEF28 - rho guanine nucleotide exchange factor (gef) 28, DENND3 - denn/madd domain containing 3, DOCK4 - dedicator of cytokinesis 4, ARHGEF10L - rho guanine nucleotide exchange factor (gef) 10-like, KIAA1244 - kiaa1244, ITSN2 - intersectin 2, MCF2L2 - mcf.2 cell line derived transforming sequence-like 2, TIAM2 - t-cell lymphoma invasion and m…
GO:0030506	ankyrin binding	1.23E-5	1.86E-3	4.70	16465	20	1752	10	[SPTB - spectrin, beta, erythrocytic, SPTBN1 - spectrin, beta, non-erythrocytic 1, KCNQ2 - potassium voltage-gated channel, kqt-like subfamily, member 2, RHBG - rh family, b glycoprotein (gene/pseudogene), SCN5A - sodium channel, voltage-gated, type v, alpha subunit, PLEC - plectin, SLC8A1 - solute carrier family 8 (sodium/calcium exchanger), member 1, CACNA1D - calcium channel, voltage-dependent…
GO:0005248	voltage-gated sodium channel activity	1.23E-5	1.79E-3	4.70	16465	20	1752	10	[SCN1A - sodium channel, voltage-gated, type i, alpha subunit, ASIC2 - acid-sensing (proton-gated) ion channel 2, SCN3A - sodium channel, voltage-gated, type iii, alpha subunit, SCN2B - sodium channel, voltage-gated, type ii, beta subunit, SCN2A - sodium channel, voltage-gated, type ii, alpha subunit, SCN5A - sodium channel, voltage-gated, type v, alpha subunit, SCN4A - sodium channel, voltage-ga…
