# Supplementary material for: Ageing-associated changes in the human DNA methylome: genomic locations and effects on gene expression
Source: BMC Genomics. 2015 Mar 14;16(1):179. doi: 10.1186/s12864-015-1381-z (PMC4404609; doi:10.1186/s12864-015-1381-z)
Supplement: Additional file 5: — Enriched GO process terms. A table of GO process terms associated with identified ageing-associated methylation sites. GO process terms associated with hypermethylated sites in sheet a and GO process terms associated with hypomethylation in sheet b. [file 12864_2015_1381_MOESM5_ESM.xlsx]

## Sheet: Additional file 5a
Additional file 5a. GO process terms for hypermethylation associated genes in nonagenarians. Terms unique for hypermethylation are shown in bold.
GO Term	Description	p-value	FDR q-value	Enrichment	N	B	n	b	Genes
GO:0032502	developmental process	3.58E-45	4.32E-41	1.63	16465	3910	1606	621	[LHX1 - lim homeobox 1, LIG4 - ligase iv, dna, atp-dependent, ABLIM1 - actin binding lim protein 1, SPTBN4 - spectrin, beta, non-erythrocytic 4, PLXDC2 - plexin domain containing 2, SPOCK1 - sparc/osteonectin, cwcv and kazal-like domains proteoglycan (testican) 1, GDNF - glial cell derived neurotrophic factor, GRHL2 - grainyhead-like 2 (drosophila), GDA - guanine deaminase, KCNK9 - potassium chan…
GO:0048856	anatomical structure development	2.04E-43	1.23E-39	1.86	16465	2386	1606	433	[LHX1 - lim homeobox 1, LIG4 - ligase iv, dna, atp-dependent, SPOCK1 - sparc/osteonectin, cwcv and kazal-like domains proteoglycan (testican) 1, GDNF - glial cell derived neurotrophic factor, GRHL2 - grainyhead-like 2 (drosophila), GDA - guanine deaminase, KCNK9 - potassium channel, subfamily k, member 9, CELSR1 - cadherin, egf lag seven-pass g-type receptor 1, ASIC2 - acid-sensing (proton-gated)…
GO:0044767	single-organism developmental process	9.87E-39	3.97E-35	1.62	16465	3537	1606	559	[LHX1 - lim homeobox 1, LIG4 - ligase iv, dna, atp-dependent, ABLIM1 - actin binding lim protein 1, PLXDC2 - plexin domain containing 2, SPTBN4 - spectrin, beta, non-erythrocytic 4, SPOCK1 - sparc/osteonectin, cwcv and kazal-like domains proteoglycan (testican) 1, GDNF - glial cell derived neurotrophic factor, GRHL2 - grainyhead-like 2 (drosophila), KCNK9 - potassium channel, subfamily k, member …
GO:0009653	anatomical structure morphogenesis	1.21E-34	3.65E-31	2.19	16465	1151	1606	246	[LHX1 - lim homeobox 1, ABLIM1 - actin binding lim protein 1, SPTBN4 - spectrin, beta, non-erythrocytic 4, ANKRD11 - ankyrin repeat domain 11, FOXL2 - forkhead box l2, GDNF - glial cell derived neurotrophic factor, EVX2 - even-skipped homeobox 2, DKK1 - dickkopf wnt signaling pathway inhibitor 1, CELSR1 - cadherin, egf lag seven-pass g-type receptor 1, FGF18 - fibroblast growth factor 18, SOX11 -…
GO:0044707	single-multicellular organism process	2.6E-31	6.28E-28	1.65	16465	2754	1606	444	[LHX1 - lim homeobox 1, LIG4 - ligase iv, dna, atp-dependent, ABLIM1 - actin binding lim protein 1, SPTBN4 - spectrin, beta, non-erythrocytic 4, PLXDC2 - plexin domain containing 2, GDNF - glial cell derived neurotrophic factor, ACACA - acetyl-coa carboxylase alpha, CELSR1 - cadherin, egf lag seven-pass g-type receptor 1, ACADL - acyl-coa dehydrogenase, long chain, NTSR2 - neurotensin receptor 2,…
GO:0065007	biological regulation	6.18E-31	1.24E-27	1.26	16465	8514	1606	1048	[AGAP1 - arfgap with gtpase domain, ankyrin repeat and ph domain 1, GFRA1 - gdnf family receptor alpha 1, AGAP3 - arfgap with gtpase domain, ankyrin repeat and ph domain 3, SYMPK - symplekin, PPP1R9A - protein phosphatase 1, regulatory subunit 9a, GDNF - glial cell derived neurotrophic factor, GRHL2 - grainyhead-like 2 (drosophila), ESRP2 - epithelial splicing regulatory protein 2, NR6A1 - nuclea…
GO:0032501	multicellular organismal process	7.41E-31	1.28E-27	1.64	16465	2808	1606	449	[LHX1 - lim homeobox 1, LIG4 - ligase iv, dna, atp-dependent, ABLIM1 - actin binding lim protein 1, SPTBN4 - spectrin, beta, non-erythrocytic 4, PLXDC2 - plexin domain containing 2, GDNF - glial cell derived neurotrophic factor, ACACA - acetyl-coa carboxylase alpha, CELSR1 - cadherin, egf lag seven-pass g-type receptor 1, ACADL - acyl-coa dehydrogenase, long chain, NTSR2 - neurotensin receptor 2,…
GO:0050794	regulation of cellular process	1.58E-28	2.37E-25	1.28	16465	7630	1606	954	[AGAP1 - arfgap with gtpase domain, ankyrin repeat and ph domain 1, GFRA1 - gdnf family receptor alpha 1, AGAP3 - arfgap with gtpase domain, ankyrin repeat and ph domain 3, SYMPK - symplekin, PPP1R9A - protein phosphatase 1, regulatory subunit 9a, GDNF - glial cell derived neurotrophic factor, GRHL2 - grainyhead-like 2 (drosophila), ESRP2 - epithelial splicing regulatory protein 2, NR6A1 - nuclea…
GO:0048731	system development	2.18E-28	2.92E-25	2.55	16465	607	1606	151	[RELN - reelin, LHX1 - lim homeobox 1, PAX1 - paired box 1, PAX6 - paired box 6, LIG4 - ligase iv, dna, atp-dependent, INSC - inscuteable homolog (drosophila), SPOCK1 - sparc/osteonectin, cwcv and kazal-like domains proteoglycan (testican) 1, TCF21 - transcription factor 21, GDNF - glial cell derived neurotrophic factor, GDA - guanine deaminase, FGF17 - fibroblast growth factor 17, CELSR1 - cadhe…
GO:0007389	pattern specification process	1.15E-27	1.39E-24	3.04	16465	371	1606	110	[RELN - reelin, LHX1 - lim homeobox 1, PAX1 - paired box 1, PAX6 - paired box 6, TCF15 - transcription factor 15 (basic helix-loop-helix), PAX3 - paired box 3, FOXL2 - forkhead box l2, OTX1 - orthodenticle homeobox 1, CELSR1 - cadherin, egf lag seven-pass g-type receptor 1, FOXD2 - forkhead box d2, MLLT3 - myeloid/lymphoid or mixed-lineage leukemia (trithorax homolog, drosophila); translocated to…
GO:0050789	regulation of biological process	2.91E-27	3.18E-24	1.26	16465	8064	1606	991	[AGAP1 - arfgap with gtpase domain, ankyrin repeat and ph domain 1, GFRA1 - gdnf family receptor alpha 1, AGAP3 - arfgap with gtpase domain, ankyrin repeat and ph domain 3, SYMPK - symplekin, PPP1R9A - protein phosphatase 1, regulatory subunit 9a, GDNF - glial cell derived neurotrophic factor, GRHL2 - grainyhead-like 2 (drosophila), ESRP2 - epithelial splicing regulatory protein 2, NR6A1 - nuclea…
GO:2000026	regulation of multicellular organismal development	6.56E-26	6.58E-23	1.99	16465	1186	1606	230	[LHX1 - lim homeobox 1, LIG4 - ligase iv, dna, atp-dependent, SPOCK1 - sparc/osteonectin, cwcv and kazal-like domains proteoglycan (testican) 1, GDNF - glial cell derived neurotrophic factor, CARD11 - caspase recruitment domain family, member 11, DKK1 - dickkopf wnt signaling pathway inhibitor 1, CELSR1 - cadherin, egf lag seven-pass g-type receptor 1, FGF18 - fibroblast growth factor 18, ASIC2 -…
GO:0048869	cellular developmental process	1.88E-25	1.75E-22	1.72	16465	1968	1606	330	[LHX1 - lim homeobox 1, DDX25 - dead (asp-glu-ala-asp) box helicase 25, LIG4 - ligase iv, dna, atp-dependent, MAEA - macrophage erythroblast attacher, INSC - inscuteable homolog (drosophila), KAZALD1 - kazal-type serine peptidase inhibitor domain 1, SPTBN4 - spectrin, beta, non-erythrocytic 4, SPOCK1 - sparc/osteonectin, cwcv and kazal-like domains proteoglycan (testican) 1, FOXL2 - forkhead box …
GO:0060284	regulation of cell development	1.19E-24	1.03E-21	2.49	16465	565	1606	137	[RELN - reelin, MAGI2 - membrane associated guanylate kinase, ww and pdz domain containing 2, OPRM1 - opioid receptor, mu 1, SSH1 - slingshot protein phosphatase 1, LIG4 - ligase iv, dna, atp-dependent, PAX6 - paired box 6, TCF12 - transcription factor 12, SPOCK1 - sparc/osteonectin, cwcv and kazal-like domains proteoglycan (testican) 1, GDNF - glial cell derived neurotrophic factor, BCL11A - b-c…
GO:0051239	regulation of multicellular organismal process	3.72E-23	2.99E-20	1.71	16465	1857	1606	309	[LHX1 - lim homeobox 1, LIG4 - ligase iv, dna, atp-dependent, SPTBN4 - spectrin, beta, non-erythrocytic 4, SPOCK1 - sparc/osteonectin, cwcv and kazal-like domains proteoglycan (testican) 1, GDNF - glial cell derived neurotrophic factor, GPR149 - g protein-coupled receptor 149, CARD11 - caspase recruitment domain family, member 11, NRP2 - neuropilin 2, DKK1 - dickkopf wnt signaling pathway inhibit…
GO:0051960	regulation of nervous system development	1.11E-22	8.36E-20	2.53	16465	495	1606	122	[RELN - reelin, MAGI2 - membrane associated guanylate kinase, ww and pdz domain containing 2, OPRM1 - opioid receptor, mu 1, SSH1 - slingshot protein phosphatase 1, LIG4 - ligase iv, dna, atp-dependent, PAX6 - paired box 6, TCF12 - transcription factor 12, SPOCK1 - sparc/osteonectin, cwcv and kazal-like domains proteoglycan (testican) 1, CELSR1 - cadherin, egf lag seven-pass g-type receptor 1, BC…
GO:0048598	embryonic morphogenesis	1.25E-22	8.85E-20	2.80	16465	374	1606	102	[LHX1 - lim homeobox 1, PAX6 - paired box 6, FOXL2 - forkhead box l2, TCF21 - transcription factor 21, DKK1 - dickkopf wnt signaling pathway inhibitor 1, OTX1 - orthodenticle homeobox 1, CELSR1 - cadherin, egf lag seven-pass g-type receptor 1, ZBTB16 - zinc finger and btb domain containing 16, FOXC2 - forkhead box c2 (mfh-1, mesenchyme forkhead 1), SATB2 - satb homeobox 2, FOXE3 - forkhead box e3…
GO:0048513	organ development	6.02E-21	4.03E-18	1.97	16465	988	1606	190	[RELN - reelin, LHX1 - lim homeobox 1, PAX1 - paired box 1, MITF - microphthalmia-associated transcription factor, PAX6 - paired box 6, TCF15 - transcription factor 15 (basic helix-loop-helix), TCF12 - transcription factor 12, PAX3 - paired box 3, ATP8A2 - atpase, aminophospholipid transporter, class i, type 8a, member 2, TCF21 - transcription factor 21, GDNF - glial cell derived neurotrophic fac…
GO:0050793	regulation of developmental process	1.61E-20	1.02E-17	1.73	16465	1564	1606	264	[LHX1 - lim homeobox 1, LIG4 - ligase iv, dna, atp-dependent, SPOCK1 - sparc/osteonectin, cwcv and kazal-like domains proteoglycan (testican) 1, GDNF - glial cell derived neurotrophic factor, CARD11 - caspase recruitment domain family, member 11, BTC - betacellulin, DKK1 - dickkopf wnt signaling pathway inhibitor 1, CELSR1 - cadherin, egf lag seven-pass g-type receptor 1, FGF18 - fibroblast growt…
GO:0045595	regulation of cell differentiation	2.54E-20	1.53E-17	1.88	16465	1127	1606	207	[LHX1 - lim homeobox 1, LIG4 - ligase iv, dna, atp-dependent, SPOCK1 - sparc/osteonectin, cwcv and kazal-like domains proteoglycan (testican) 1, GDNF - glial cell derived neurotrophic factor, CARD11 - caspase recruitment domain family, member 11, BTC - betacellulin, DKK1 - dickkopf wnt signaling pathway inhibitor 1, FGF18 - fibroblast growth factor 18, MYOD1 - myogenic differentiation 1, BDNF - b…
GO:0050767	regulation of neurogenesis	1.45E-19	8.33E-17	2.48	16465	446	1606	108	[RELN - reelin, MAGI2 - membrane associated guanylate kinase, ww and pdz domain containing 2, OPRM1 - opioid receptor, mu 1, SSH1 - slingshot protein phosphatase 1, LIG4 - ligase iv, dna, atp-dependent, PAX6 - paired box 6, TCF12 - transcription factor 12, SPOCK1 - sparc/osteonectin, cwcv and kazal-like domains proteoglycan (testican) 1, BCL11A - b-cell cll/lymphoma 11a (zinc finger protein), DCC…
GO:0048729	tissue morphogenesis	2.99E-19	1.64E-16	2.72	16465	339	1606	90	[LHX1 - lim homeobox 1, NKX2-1 - nk2 homeobox 1, WNK4 - wnk lysine deficient protein kinase 4, T - t, brachyury homolog (mouse), FREM2 - fras1 related extracellular matrix protein 2, SEMA3E - sema domain, immunoglobulin domain (ig), short basic domain, secreted, (semaphorin) 3e, KDM2B - lysine (k)-specific demethylase 2b, GDNF - glial cell derived neurotrophic factor, TCF21 - transcription factor…
GO:0045664	regulation of neuron differentiation	8.19E-19	4.29E-16	2.63	16465	362	1606	93	[CBFA2T2 - core-binding factor, runt domain, alpha subunit 2; translocated to, 2, RELN - reelin, MAGI2 - membrane associated guanylate kinase, ww and pdz domain containing 2, SSH1 - slingshot protein phosphatase 1, CAMK1D - calcium/calmodulin-dependent protein kinase id, PAX6 - paired box 6, DSCAM - down syndrome cell adhesion molecule, TCF12 - transcription factor 12, SPOCK1 - sparc/osteonectin,…
GO:0003002	regionalization	1.06E-18	5.34E-16	3.12	16465	230	1606	70	[RELN - reelin, LHX1 - lim homeobox 1, PAX1 - paired box 1, NKX2-1 - nk2 homeobox 1, PAX6 - paired box 6, T - t, brachyury homolog (mouse), GSC - goosecoid homeobox, TCF15 - transcription factor 15 (basic helix-loop-helix), PAX3 - paired box 3, SOX17 - sry (sex determining region y)-box 17, WNT2B - wingless-type mmtv integration site family, member 2b, OTX1 - orthodenticle homeobox 1, ATM - ataxi…
GO:0006928	cellular component movement	3.76E-18	1.81E-15	1.81	16465	1160	1606	205	[LHX1 - lim homeobox 1, GFRA1 - gdnf family receptor alpha 1, ABLIM1 - actin binding lim protein 1, SPTBN4 - spectrin, beta, non-erythrocytic 4, SPOCK1 - sparc/osteonectin, cwcv and kazal-like domains proteoglycan (testican) 1, GDNF - glial cell derived neurotrophic factor, NRP2 - neuropilin 2, TRPC3 - transient receptor potential cation channel, subfamily c, member 3, DNAH3 - dynein, axonemal, h…
GO:0002009	morphogenesis of an epithelium	6.94E-18	3.22E-15	2.85	16465	277	1606	77	[LHX1 - lim homeobox 1, NKX2-1 - nk2 homeobox 1, WNK4 - wnk lysine deficient protein kinase 4, T - t, brachyury homolog (mouse), FREM2 - fras1 related extracellular matrix protein 2, SEMA3E - sema domain, immunoglobulin domain (ig), short basic domain, secreted, (semaphorin) 3e, KDM2B - lysine (k)-specific demethylase 2b, GDNF - glial cell derived neurotrophic factor, TCF21 - transcription factor…
GO:0048518	positive regulation of biological process	7.1E-18	3.17E-15	1.39	16465	3675	1606	499	[LHX1 - lim homeobox 1, NPAS4 - neuronal pas domain protein 4, SYMPK - symplekin, LIG4 - ligase iv, dna, atp-dependent, SPTBN4 - spectrin, beta, non-erythrocytic 4, GDNF - glial cell derived neurotrophic factor, CARD11 - caspase recruitment domain family, member 11, ACACA - acetyl-coa carboxylase alpha, MAML2 - mastermind-like 2 (drosophila), RUSC1 - run and sh3 domain containing 1, NRIP1 - nucle…
GO:0048522	positive regulation of cellular process	9.27E-18	3.99E-15	1.42	16465	3290	1606	456	[LHX1 - lim homeobox 1, NPAS4 - neuronal pas domain protein 4, SYMPK - symplekin, LIG4 - ligase iv, dna, atp-dependent, GDNF - glial cell derived neurotrophic factor, CARD11 - caspase recruitment domain family, member 11, ACACA - acetyl-coa carboxylase alpha, MAML2 - mastermind-like 2 (drosophila), RUSC1 - run and sh3 domain containing 1, NRIP1 - nuclear receptor interacting protein 1, ASIC2 - ac…
GO:0001763	morphogenesis of a branching structure	1.84E-17	7.65E-15	3.50	16465	161	1606	55	[LHX1 - lim homeobox 1, NKX2-1 - nk2 homeobox 1, DRD2 - dopamine receptor d2, SEMA3E - sema domain, immunoglobulin domain (ig), short basic domain, secreted, (semaphorin) 3e, GDNF - glial cell derived neurotrophic factor, TCF21 - transcription factor 21, KDR - kinase insert domain receptor (a type iii receptor tyrosine kinase), DICER1 - dicer 1, ribonuclease type iii, CTNND2 - catenin (cadherin-a…
GO:0051094	positive regulation of developmental process	1.85E-17	7.43E-15	2.02	16465	750	1606	148	[RELN - reelin, OPRM1 - opioid receptor, mu 1, LHX1 - lim homeobox 1, PAX6 - paired box 6, LIG4 - ligase iv, dna, atp-dependent, TCF12 - transcription factor 12, CDH2 - cadherin 2, type 1, n-cadherin (neuronal), GDNF - glial cell derived neurotrophic factor, BTC - betacellulin, BCL11A - b-cell cll/lymphoma 11a (zinc finger protein), SHANK1 - sh3 and multiple ankyrin repeat domains 1, FGF18 - fibr…
GO:0007610	behavior	2.64E-17	1.03E-14	2.38	16465	444	1606	103	[OPRK1 - opioid receptor, kappa 1, RELN - reelin, GALR2 - galanin receptor 2, OPRM1 - opioid receptor, mu 1, APLP2 - amyloid beta (a4) precursor-like protein 2, TCF15 - transcription factor 15 (basic helix-loop-helix), SPTBN4 - spectrin, beta, non-erythrocytic 4, ATP8A2 - atpase, aminophospholipid transporter, class i, type 8a, member 2, GDNF - glial cell derived neurotrophic factor, CELSR1 - cad…
GO:0097485	neuron projection guidance	2.66E-17	1E-14	2.60	16465	343	1606	87	[RELN - reelin, LHX1 - lim homeobox 1, GFRA1 - gdnf family receptor alpha 1, TRPC7 - transient receptor potential cation channel, subfamily c, member 7, NKX2-1 - nk2 homeobox 1, PAX6 - paired box 6, ABLIM1 - actin binding lim protein 1, SPTBN4 - spectrin, beta, non-erythrocytic 4, SEMA3E - sema domain, immunoglobulin domain (ig), short basic domain, secreted, (semaphorin) 3e, PTPRM - protein tyro…
GO:0007411	axon guidance	2.66E-17	9.7E-15	2.60	16465	343	1606	87	[RELN - reelin, LHX1 - lim homeobox 1, GFRA1 - gdnf family receptor alpha 1, TRPC7 - transient receptor potential cation channel, subfamily c, member 7, NKX2-1 - nk2 homeobox 1, PAX6 - paired box 6, ABLIM1 - actin binding lim protein 1, SPTBN4 - spectrin, beta, non-erythrocytic 4, PTPRM - protein tyrosine phosphatase, receptor type, m, SEMA3E - sema domain, immunoglobulin domain (ig), short basic…
GO:0048519	negative regulation of biological process	4.42E-17	1.57E-14	1.42	16465	3236	1606	447	[LHX1 - lim homeobox 1, LIG4 - ligase iv, dna, atp-dependent, SPTBN4 - spectrin, beta, non-erythrocytic 4, SPOCK1 - sparc/osteonectin, cwcv and kazal-like domains proteoglycan (testican) 1, GDNF - glial cell derived neurotrophic factor, NR6A1 - nuclear receptor subfamily 6, group a, member 1, SFMBT2 - scm-like with four mbt domains 2, ACADL - acyl-coa dehydrogenase, long chain, NRIP1 - nuclear re…
GO:0007154	cell communication	6.35E-17	2.18E-14	1.96	16465	811	1606	155	[OPRK1 - opioid receptor, kappa 1, GALR2 - galanin receptor 2, LHX1 - lim homeobox 1, GDNF - glial cell derived neurotrophic factor, PCDHB16 - protocadherin beta 16, GJD2 - gap junction protein, delta 2, 36kda, INHBB - inhibin, beta b, KCNK9 - potassium channel, subfamily k, member 9, FGF17 - fibroblast growth factor 17, FGF18 - fibroblast growth factor 18, APBA2 - amyloid beta (a4) precursor pro…
GO:0045935	positive regulation of nucleobase-containing compound metabolic process	7.07E-17	2.37E-14	1.76	16465	1206	1606	207	[LHX1 - lim homeobox 1, NPAS4 - neuronal pas domain protein 4, RFXAP - regulatory factor x-associated protein, GDNF - glial cell derived neurotrophic factor, FOXL2 - forkhead box l2, MAML2 - mastermind-like 2 (drosophila), EN2 - engrailed homeobox 2, NRIP1 - nuclear receptor interacting protein 1, KLF5 - kruppel-like factor 5 (intestinal), MYOD1 - myogenic differentiation 1, CELF4 - cugbp, elav-l…
GO:0051173	positive regulation of nitrogen compound metabolic process	1.06E-16	3.44E-14	1.75	16465	1226	1606	209	[LHX1 - lim homeobox 1, NPAS4 - neuronal pas domain protein 4, RFXAP - regulatory factor x-associated protein, GDNF - glial cell derived neurotrophic factor, FOXL2 - forkhead box l2, MAML2 - mastermind-like 2 (drosophila), EN2 - engrailed homeobox 2, NRIP1 - nuclear receptor interacting protein 1, KLF5 - kruppel-like factor 5 (intestinal), CELF4 - cugbp, elav-like family member 4, MYOD1 - myogeni…
GO:0061138	morphogenesis of a branching epithelium	2.44E-16	7.74E-14	3.46	16465	154	1606	52	[LHX1 - lim homeobox 1, NKX2-1 - nk2 homeobox 1, SEMA3E - sema domain, immunoglobulin domain (ig), short basic domain, secreted, (semaphorin) 3e, TCF21 - transcription factor 21, GDNF - glial cell derived neurotrophic factor, KDR - kinase insert domain receptor (a type iii receptor tyrosine kinase), DICER1 - dicer 1, ribonuclease type iii, FOXD2 - forkhead box d2, PGR - progesterone receptor, VDR…
GO:0031328	positive regulation of cellular biosynthetic process	2.74E-16	8.47E-14	1.72	16465	1276	1606	214	[LHX1 - lim homeobox 1, NPAS4 - neuronal pas domain protein 4, RFXAP - regulatory factor x-associated protein, GDNF - glial cell derived neurotrophic factor, FOXL2 - forkhead box l2, CARD11 - caspase recruitment domain family, member 11, MAML2 - mastermind-like 2 (drosophila), EN2 - engrailed homeobox 2, KLF5 - kruppel-like factor 5 (intestinal), NRIP1 - nuclear receptor interacting protein 1, MY…
GO:0044699	single-organism process	2.86E-16	8.62E-14	1.16	16465	9740	1606	1100	[NAT1 - n-acetyltransferase 1 (arylamine n-acetyltransferase), GFRA1 - gdnf family receptor alpha 1, AGAP3 - arfgap with gtpase domain, ankyrin repeat and ph domain 3, SVEP1 - sushi, von willebrand factor type a, egf and pentraxin domain containing 1, SYMPK - symplekin, PPP1R9A - protein phosphatase 1, regulatory subunit 9a, GDNF - glial cell derived neurotrophic factor, GRHL2 - grainyhead-like 2…
GO:0009891	positive regulation of biosynthetic process	3.61E-16	1.06E-13	1.71	16465	1295	1606	216	[LHX1 - lim homeobox 1, NPAS4 - neuronal pas domain protein 4, RFXAP - regulatory factor x-associated protein, GDNF - glial cell derived neurotrophic factor, FOXL2 - forkhead box l2, CARD11 - caspase recruitment domain family, member 11, MAML2 - mastermind-like 2 (drosophila), EN2 - engrailed homeobox 2, KLF5 - kruppel-like factor 5 (intestinal), NRIP1 - nuclear receptor interacting protein 1, MY…
GO:0048646	anatomical structure formation involved in morphogenesis	3.95E-16	1.13E-13	2.08	16465	632	1606	128	[LHX1 - lim homeobox 1, PAX1 - paired box 1, TCF15 - transcription factor 15 (basic helix-loop-helix), PAX3 - paired box 3, GDNF - glial cell derived neurotrophic factor, TCF21 - transcription factor 21, GRHL2 - grainyhead-like 2 (drosophila), NRP2 - neuropilin 2, DKK1 - dickkopf wnt signaling pathway inhibitor 1, CELSR1 - cadherin, egf lag seven-pass g-type receptor 1, FGF18 - fibroblast growth …
GO:0044700	single organism signaling	4.37E-16	1.22E-13	2.01	16465	704	1606	138	[OPRK1 - opioid receptor, kappa 1, LHX1 - lim homeobox 1, GALR2 - galanin receptor 2, SPTBN4 - spectrin, beta, non-erythrocytic 4, GDNF - glial cell derived neurotrophic factor, PCDHB16 - protocadherin beta 16, GJD2 - gap junction protein, delta 2, 36kda, KCNK9 - potassium channel, subfamily k, member 9, FGF17 - fibroblast growth factor 17, FGF18 - fibroblast growth factor 18, APBA2 - amyloid bet…
GO:0023052	signaling	4.37E-16	1.2E-13	2.01	16465	704	1606	138	[OPRK1 - opioid receptor, kappa 1, LHX1 - lim homeobox 1, GALR2 - galanin receptor 2, SPTBN4 - spectrin, beta, non-erythrocytic 4, GDNF - glial cell derived neurotrophic factor, PCDHB16 - protocadherin beta 16, GJD2 - gap junction protein, delta 2, 36kda, KCNK9 - potassium channel, subfamily k, member 9, FGF17 - fibroblast growth factor 17, FGF18 - fibroblast growth factor 18, APBA2 - amyloid bet…
GO:0045893	positive regulation of transcription, DNA-templated	5.05E-16	1.35E-13	1.82	16465	1010	1606	179	[NPAS4 - neuronal pas domain protein 4, LHX1 - lim homeobox 1, PAX1 - paired box 1, MITF - microphthalmia-associated transcription factor, RFXAP - regulatory factor x-associated protein, PAX6 - paired box 6, TCF12 - transcription factor 12, PAX3 - paired box 3, TOX3 - tox high mobility group box family member 3, TCF21 - transcription factor 21, FOXL2 - forkhead box l2, GDNF - glial cell derived n…
GO:0019219	regulation of nucleobase-containing compound metabolic process	7.72E-16	2.02E-13	1.38	16465	3414	1606	461	[ZNF572 - zinc finger protein 572, AGAP1 - arfgap with gtpase domain, ankyrin repeat and ph domain 1, LHX1 - lim homeobox 1, NPAS4 - neuronal pas domain protein 4, AGAP3 - arfgap with gtpase domain, ankyrin repeat and ph domain 3, ELOF1 - elongation factor 1 homolog (s. cerevisiae), GDNF - glial cell derived neurotrophic factor, GRHL2 - grainyhead-like 2 (drosophila), CARD11 - caspase recruitment…
GO:0030154	cell differentiation	7.88E-16	2.02E-13	1.68	16465	1368	1606	224	[LHX1 - lim homeobox 1, LIG4 - ligase iv, dna, atp-dependent, INSC - inscuteable homolog (drosophila), KAZALD1 - kazal-type serine peptidase inhibitor domain 1, SPOCK1 - sparc/osteonectin, cwcv and kazal-like domains proteoglycan (testican) 1, FOXL2 - forkhead box l2, TSSK3 - testis-specific serine kinase 3, KLF5 - kruppel-like factor 5 (intestinal), MDGA2 - mam domain containing glycosylphosphat…
GO:0010628	positive regulation of gene expression	1.11E-15	2.78E-13	1.77	16465	1103	1606	190	[NPAS4 - neuronal pas domain protein 4, LHX1 - lim homeobox 1, PAX1 - paired box 1, MITF - microphthalmia-associated transcription factor, RFXAP - regulatory factor x-associated protein, PAX6 - paired box 6, TCF12 - transcription factor 12, PAX3 - paired box 3, TOX3 - tox high mobility group box family member 3, TCF21 - transcription factor 21, FOXL2 - forkhead box l2, GDNF - glial cell derived n…
GO:0048754	branching morphogenesis of an epithelial tube	1.26E-15	3.09E-13	3.60	16465	134	1606	47	[PITX2 - paired-like homeodomain 2, LHX1 - lim homeobox 1, NKX2-1 - nk2 homeobox 1, FGF10 - fibroblast growth factor 10, SLIT2 - slit homolog 2 (drosophila), FGF8 - fibroblast growth factor 8 (androgen-induced), ACVR1 - activin a receptor, type i, GDNF - glial cell derived neurotrophic factor, TCF21 - transcription factor 21, SEMA3E - sema domain, immunoglobulin domain (ig), short basic domain, s…
GO:0048523	negative regulation of cellular process	1.43E-15	3.46E-13	1.42	16465	2965	1606	410	[LHX1 - lim homeobox 1, LIG4 - ligase iv, dna, atp-dependent, SPTBN4 - spectrin, beta, non-erythrocytic 4, SPOCK1 - sparc/osteonectin, cwcv and kazal-like domains proteoglycan (testican) 1, GDNF - glial cell derived neurotrophic factor, NR6A1 - nuclear receptor subfamily 6, group a, member 1, ACADL - acyl-coa dehydrogenase, long chain, NRIP1 - nuclear receptor interacting protein 1, ASIC2 - acid-…
GO:0030182	neuron differentiation	2.42E-15	5.71E-13	3.00	16465	205	1606	60	[LHX1 - lim homeobox 1, NKX2-1 - nk2 homeobox 1, PAX3 - paired box 3, SPOCK1 - sparc/osteonectin, cwcv and kazal-like domains proteoglycan (testican) 1, GSX1 - gs homeobox 1, DICER1 - dicer 1, ribonuclease type iii, WNT2B - wingless-type mmtv integration site family, member 2b, VSX2 - visual system homeobox 2, NR2E1 - nuclear receptor subfamily 2, group e, member 1, LHX4 - lim homeobox 4, MDGA2 -…
GO:0007267	cell-cell signaling	3.08E-15	7.15E-13	2.00	16465	677	1606	132	[OPRK1 - opioid receptor, kappa 1, LHX1 - lim homeobox 1, GALR2 - galanin receptor 2, GDNF - glial cell derived neurotrophic factor, PCDHB16 - protocadherin beta 16, GJD2 - gap junction protein, delta 2, 36kda, KCNK9 - potassium channel, subfamily k, member 9, FGF17 - fibroblast growth factor 17, FGF18 - fibroblast growth factor 18, APBA2 - amyloid beta (a4) precursor protein-binding, family a, m…
GO:0006357	regulation of transcription from RNA polymerase II promoter	5.05E-15	1.15E-12	1.69	16465	1254	1606	207	[NPAS4 - neuronal pas domain protein 4, GDNF - glial cell derived neurotrophic factor, FOXL2 - forkhead box l2, NR6A1 - nuclear receptor subfamily 6, group a, member 1, DKK1 - dickkopf wnt signaling pathway inhibitor 1, MAML2 - mastermind-like 2 (drosophila), EN2 - engrailed homeobox 2, NRIP1 - nuclear receptor interacting protein 1, MYOD1 - myogenic differentiation 1, SOX11 - sry (sex determinin…
GO:0065008	regulation of biological quality	5.6E-15	1.25E-12	1.48	16465	2283	1606	330	[SYPL2 - synaptophysin-like 2, GALR2 - galanin receptor 2, ANKRD11 - ankyrin repeat domain 11, SPTBN4 - spectrin, beta, non-erythrocytic 4, MMRN1 - multimerin 1, GDNF - glial cell derived neurotrophic factor, BTC - betacellulin, TRPC3 - transient receptor potential cation channel, subfamily c, member 3, LIN7A - lin-7 homolog a (c. elegans), SCG3 - secretogranin iii, ACACA - acetyl-coa carboxylase…
GO:0016477	cell migration	6.98E-15	1.53E-12	2.05	16465	605	1606	121	[RELN - reelin, LHX1 - lim homeobox 1, PAX6 - paired box 6, PAX3 - paired box 3, CDH2 - cadherin 2, type 1, n-cadherin (neuronal), SPOCK1 - sparc/osteonectin, cwcv and kazal-like domains proteoglycan (testican) 1, GDNF - glial cell derived neurotrophic factor, NRP2 - neuropilin 2, CELSR1 - cadherin, egf lag seven-pass g-type receptor 1, FOXD2 - forkhead box d2, DCC - deleted in colorectal carcino…
GO:0048870	cell motility	8.66E-15	1.86E-12	1.99	16465	664	1606	129	[RELN - reelin, LHX1 - lim homeobox 1, PAX6 - paired box 6, PAX3 - paired box 3, CDH2 - cadherin 2, type 1, n-cadherin (neuronal), SPOCK1 - sparc/osteonectin, cwcv and kazal-like domains proteoglycan (testican) 1, GDNF - glial cell derived neurotrophic factor, NRP2 - neuropilin 2, DNAH3 - dynein, axonemal, heavy chain 3, CELSR1 - cadherin, egf lag seven-pass g-type receptor 1, FOXD2 - forkhead bo…
GO:0031326	regulation of cellular biosynthetic process	1.07E-14	2.27E-12	1.38	16465	3227	1606	435	[ZNF572 - zinc finger protein 572, LHX1 - lim homeobox 1, NPAS4 - neuronal pas domain protein 4, ELOF1 - elongation factor 1 homolog (s. cerevisiae), GDNF - glial cell derived neurotrophic factor, GRHL2 - grainyhead-like 2 (drosophila), CARD11 - caspase recruitment domain family, member 11, SSBP2 - single-stranded dna binding protein 2, NR6A1 - nuclear receptor subfamily 6, group a, member 1, PNR…
GO:0051171	regulation of nitrogen compound metabolic process	1.28E-14	2.66E-12	1.36	16465	3495	1606	464	[ZNF572 - zinc finger protein 572, AGAP1 - arfgap with gtpase domain, ankyrin repeat and ph domain 1, LHX1 - lim homeobox 1, NPAS4 - neuronal pas domain protein 4, AGAP3 - arfgap with gtpase domain, ankyrin repeat and ph domain 3, ELOF1 - elongation factor 1 homolog (s. cerevisiae), GDNF - glial cell derived neurotrophic factor, GRHL2 - grainyhead-like 2 (drosophila), CARD11 - caspase recruitment…
GO:0009889	regulation of biosynthetic process	1.45E-14	2.96E-12	1.38	16465	3260	1606	438	[ZNF572 - zinc finger protein 572, LHX1 - lim homeobox 1, NPAS4 - neuronal pas domain protein 4, ELOF1 - elongation factor 1 homolog (s. cerevisiae), GDNF - glial cell derived neurotrophic factor, GRHL2 - grainyhead-like 2 (drosophila), CARD11 - caspase recruitment domain family, member 11, SSBP2 - single-stranded dna binding protein 2, NR6A1 - nuclear receptor subfamily 6, group a, member 1, PNR…
GO:0009952	anterior/posterior pattern specification	1.59E-14	3.19E-12	3.39	16465	142	1606	47	[LHX1 - lim homeobox 1, HOXB3 - homeobox b3, PAX1 - paired box 1, HIPK2 - homeodomain interacting protein kinase 2, PAX6 - paired box 6, HOXB7 - homeobox b7, T - t, brachyury homolog (mouse), TCF15 - transcription factor 15 (basic helix-loop-helix), FEZF2 - fez family zinc finger 2, SOX17 - sry (sex determining region y)-box 17, SEMA3C - sema domain, immunoglobulin domain (ig), short basic domain…
GO:0051254	positive regulation of RNA metabolic process	1.8E-14	3.56E-12	1.74	16465	1071	1606	182	[NPAS4 - neuronal pas domain protein 4, LHX1 - lim homeobox 1, PAX1 - paired box 1, MITF - microphthalmia-associated transcription factor, RFXAP - regulatory factor x-associated protein, PAX6 - paired box 6, TCF12 - transcription factor 12, PAX3 - paired box 3, TOX3 - tox high mobility group box family member 3, TCF21 - transcription factor 21, FOXL2 - forkhead box l2, GDNF - glial cell derived n…
GO:0006355	regulation of transcription, DNA-templated	1.98E-14	3.85E-12	1.42	16465	2726	1606	378	[ZNF572 - zinc finger protein 572, LHX1 - lim homeobox 1, NPAS4 - neuronal pas domain protein 4, ZNF542 - zinc finger protein 542, RFXAP - regulatory factor x-associated protein, WHSC1L1 - wolf-hirschhorn syndrome candidate 1-like 1, ELOF1 - elongation factor 1 homolog (s. cerevisiae), GDNF - glial cell derived neurotrophic factor, FOXL2 - forkhead box l2, GRHL2 - grainyhead-like 2 (drosophila), …
GO:1902680	positive regulation of RNA biosynthetic process	2.06E-14	3.93E-12	1.75	16465	1049	1606	179	[NPAS4 - neuronal pas domain protein 4, LHX1 - lim homeobox 1, PAX1 - paired box 1, MITF - microphthalmia-associated transcription factor, RFXAP - regulatory factor x-associated protein, PAX6 - paired box 6, TCF12 - transcription factor 12, PAX3 - paired box 3, TOX3 - tox high mobility group box family member 3, TCF21 - transcription factor 21, FOXL2 - forkhead box l2, GDNF - glial cell derived n…
GO:0048468	cell development	2.74E-14	5.16E-12	2.23	16465	442	1606	96	[MAGI2 - membrane associated guanylate kinase, ww and pdz domain containing 2, WNK1 - wnk lysine deficient protein kinase 1, DDX25 - dead (asp-glu-ala-asp) box helicase 25, PAX6 - paired box 6, MAEA - macrophage erythroblast attacher, SLC8A1 - solute carrier family 8 (sodium/calcium exchanger), member 1, INHBB - inhibin, beta b, TDRD5 - tudor domain containing 5, DICER1 - dicer 1, ribonuclease ty…
GO:0045944	positive regulation of transcription from RNA polymerase II promoter	2.94E-14	5.45E-12	1.93	16465	711	1606	134	[NPAS4 - neuronal pas domain protein 4, PAX1 - paired box 1, PAX6 - paired box 6, MITF - microphthalmia-associated transcription factor, PAX3 - paired box 3, GDNF - glial cell derived neurotrophic factor, FOXL2 - forkhead box l2, TCF21 - transcription factor 21, ZNF148 - zinc finger protein 148, MAML2 - mastermind-like 2 (drosophila), EN2 - engrailed homeobox 2, BCL11A - b-cell cll/lymphoma 11a (…
GO:0023051	regulation of signaling	3.75E-14	6.86E-12	1.48	16465	2149	1606	311	[FAM13A - family with sequence similarity 13, member a, GDNF - glial cell derived neurotrophic factor, CARD11 - caspase recruitment domain family, member 11, DKK1 - dickkopf wnt signaling pathway inhibitor 1, RUSC1 - run and sh3 domain containing 1, FGF18 - fibroblast growth factor 18, IQSEC3 - iq motif and sec7 domain 3, APCDD1 - adenomatosis polyposis coli down-regulated 1, BDNF - brain-derived…
GO:0048562	embryonic organ morphogenesis	6.12E-14	1.1E-11	3.62	16465	116	1606	41	[PITX2 - paired-like homeodomain 2, HOXB3 - homeobox b3, HIPK2 - homeodomain interacting protein kinase 2, PAX6 - paired box 6, FGF10 - fibroblast growth factor 10, HOXB7 - homeobox b7, TFAP2A - transcription factor ap-2 alpha (activating enhancer binding protein 2 alpha), GSC - goosecoid homeobox, SHOX2 - short stature homeobox 2, TCF21 - transcription factor 21, FOXL2 - forkhead box l2, KDM2B -…
GO:0010557	positive regulation of macromolecule biosynthetic process	6.72E-14	1.19E-11	1.68	16465	1189	1606	195	[LHX1 - lim homeobox 1, NPAS4 - neuronal pas domain protein 4, RFXAP - regulatory factor x-associated protein, GDNF - glial cell derived neurotrophic factor, FOXL2 - forkhead box l2, CARD11 - caspase recruitment domain family, member 11, MAML2 - mastermind-like 2 (drosophila), EN2 - engrailed homeobox 2, NRIP1 - nuclear receptor interacting protein 1, KLF5 - kruppel-like factor 5 (intestinal), MY…
GO:0010646	regulation of cell communication	7.88E-14	1.38E-11	1.48	16465	2161	1606	311	[FAM13A - family with sequence similarity 13, member a, GDNF - glial cell derived neurotrophic factor, CARD11 - caspase recruitment domain family, member 11, DKK1 - dickkopf wnt signaling pathway inhibitor 1, RUSC1 - run and sh3 domain containing 1, FGF18 - fibroblast growth factor 18, IQSEC3 - iq motif and sec7 domain 3, APCDD1 - adenomatosis polyposis coli down-regulated 1, BDNF - brain-derived…
GO:0031323	regulation of cellular metabolic process	1.09E-13	1.87E-11	1.29	16465	4464	1606	563	[ZNF572 - zinc finger protein 572, AGAP1 - arfgap with gtpase domain, ankyrin repeat and ph domain 1, LHX1 - lim homeobox 1, NPAS4 - neuronal pas domain protein 4, AGAP3 - arfgap with gtpase domain, ankyrin repeat and ph domain 3, SYMPK - symplekin, SPTBN4 - spectrin, beta, non-erythrocytic 4, ELOF1 - elongation factor 1 homolog (s. cerevisiae), GDNF - glial cell derived neurotrophic factor, GRHL…
GO:0009887	organ morphogenesis	1.13E-13	1.92E-11	2.31	16465	378	1606	85	[SIX6 - six homeobox 6, LHX1 - lim homeobox 1, SYK - spleen tyrosine kinase, PAX6 - paired box 6, T - t, brachyury homolog (mouse), GSC - goosecoid homeobox, ABLIM1 - actin binding lim protein 1, TCF15 - transcription factor 15 (basic helix-loop-helix), SLC8A1 - solute carrier family 8 (sodium/calcium exchanger), member 1, PAX3 - paired box 3, ANKRD11 - ankyrin repeat domain 11, TCF21 - transcrip…
GO:2001141	regulation of RNA biosynthetic process	1.37E-13	2.29E-11	1.40	16465	2761	1606	378	[ZNF572 - zinc finger protein 572, LHX1 - lim homeobox 1, NPAS4 - neuronal pas domain protein 4, ZNF542 - zinc finger protein 542, RFXAP - regulatory factor x-associated protein, WHSC1L1 - wolf-hirschhorn syndrome candidate 1-like 1, ELOF1 - elongation factor 1 homolog (s. cerevisiae), GDNF - glial cell derived neurotrophic factor, FOXL2 - forkhead box l2, GRHL2 - grainyhead-like 2 (drosophila), …
GO:0045597	positive regulation of cell differentiation	1.42E-13	2.35E-11	2.05	16465	551	1606	110	[LHX1 - lim homeobox 1, OPRM1 - opioid receptor, mu 1, PAX6 - paired box 6, LIG4 - ligase iv, dna, atp-dependent, TCF12 - transcription factor 12, CDH2 - cadherin 2, type 1, n-cadherin (neuronal), GDNF - glial cell derived neurotrophic factor, BTC - betacellulin, BCL11A - b-cell cll/lymphoma 11a (zinc finger protein), FGF18 - fibroblast growth factor 18, FOXO3 - forkhead box o3, ZBTB16 - zinc fin…
GO:0007268	synaptic transmission	1.97E-13	3.21E-11	2.22	16465	415	1606	90	[KCNH4 - potassium voltage-gated channel, subfamily h (eag-related), member 4, SLC6A11 - solute carrier family 6 (neurotransmitter transporter), member 11, OPRK1 - opioid receptor, kappa 1, GALR2 - galanin receptor 2, SYN2 - synapsin ii, DRD4 - dopamine receptor d4, DRD5 - dopamine receptor d5, SLC6A3 - solute carrier family 6 (neurotransmitter transporter), member 3, DRD2 - dopamine receptor d2,…
GO:0031325	positive regulation of cellular metabolic process	2.22E-13	3.57E-11	1.49	16465	2005	1606	291	[LHX1 - lim homeobox 1, NPAS4 - neuronal pas domain protein 4, SYMPK - symplekin, RFXAP - regulatory factor x-associated protein, FOXL2 - forkhead box l2, GDNF - glial cell derived neurotrophic factor, CARD11 - caspase recruitment domain family, member 11, ACACA - acetyl-coa carboxylase alpha, MAML2 - mastermind-like 2 (drosophila), EN2 - engrailed homeobox 2, FGF18 - fibroblast growth factor 18,…
GO:0022603	regulation of anatomical structure morphogenesis	2.77E-13	4.39E-11	1.95	16465	643	1606	122	[RELN - reelin, MAGI2 - membrane associated guanylate kinase, ww and pdz domain containing 2, LHX1 - lim homeobox 1, SSH1 - slingshot protein phosphatase 1, PAX3 - paired box 3, GDNF - glial cell derived neurotrophic factor, DKK1 - dickkopf wnt signaling pathway inhibitor 1, CELSR1 - cadherin, egf lag seven-pass g-type receptor 1, BCL11A - b-cell cll/lymphoma 11a (zinc finger protein), DCC - dele…
GO:0045934	negative regulation of nucleobase-containing compound metabolic process	2.8E-13	4.39E-11	1.75	16465	953	1606	163	[OPRM1 - opioid receptor, mu 1, GALR2 - galanin receptor 2, LHX1 - lim homeobox 1, PAX3 - paired box 3, SHQ1 - shq1, h/aca ribonucleoprotein assembly factor, TCF21 - transcription factor 21, FOXL2 - forkhead box l2, NR6A1 - nuclear receptor subfamily 6, group a, member 1, ZNF148 - zinc finger protein 148, DKK1 - dickkopf wnt signaling pathway inhibitor 1, FOXD2 - forkhead box d2, HRH3 - histamine…
GO:0031327	negative regulation of cellular biosynthetic process	3.75E-13	5.8E-11	1.72	16465	1011	1606	170	[OPRM1 - opioid receptor, mu 1, GALR2 - galanin receptor 2, LHX1 - lim homeobox 1, PAX3 - paired box 3, TCF21 - transcription factor 21, FOXL2 - forkhead box l2, NR6A1 - nuclear receptor subfamily 6, group a, member 1, ZNF148 - zinc finger protein 148, INHBB - inhibin, beta b, DKK1 - dickkopf wnt signaling pathway inhibitor 1, FOXD2 - forkhead box d2, ACADL - acyl-coa dehydrogenase, long chain, H…
GO:0009893	positive regulation of metabolic process	3.84E-13	5.85E-11	1.47	16465	2109	1606	302	[LHX1 - lim homeobox 1, NPAS4 - neuronal pas domain protein 4, SYMPK - symplekin, RFXAP - regulatory factor x-associated protein, FOXL2 - forkhead box l2, GDNF - glial cell derived neurotrophic factor, CARD11 - caspase recruitment domain family, member 11, ACACA - acetyl-coa carboxylase alpha, MAML2 - mastermind-like 2 (drosophila), EN2 - engrailed homeobox 2, FGF18 - fibroblast growth factor 18,…
GO:0009890	negative regulation of biosynthetic process	3.84E-13	5.78E-11	1.72	16465	1027	1606	172	[OPRM1 - opioid receptor, mu 1, GALR2 - galanin receptor 2, LHX1 - lim homeobox 1, PAX3 - paired box 3, TCF21 - transcription factor 21, FOXL2 - forkhead box l2, NR6A1 - nuclear receptor subfamily 6, group a, member 1, ZNF148 - zinc finger protein 148, INHBB - inhibin, beta b, DKK1 - dickkopf wnt signaling pathway inhibitor 1, FOXD2 - forkhead box d2, ACADL - acyl-coa dehydrogenase, long chain, H…
GO:0044763	single-organism cellular process	4.51E-13	6.72E-11	1.17	16465	8220	1606	938	[GFRA1 - gdnf family receptor alpha 1, SVEP1 - sushi, von willebrand factor type a, egf and pentraxin domain containing 1, SYMPK - symplekin, PPP1R9A - protein phosphatase 1, regulatory subunit 9a, GDNF - glial cell derived neurotrophic factor, CCDC67 - coiled-coil domain containing 67, DNAH3 - dynein, axonemal, heavy chain 3, ACACA - acetyl-coa carboxylase alpha, ACADL - acyl-coa dehydrogenase, …
GO:0000122	negative regulation of transcription from RNA polymerase II promoter	5.25E-13	7.72E-11	2.05	16465	526	1606	105	[PAX3 - paired box 3, FOXL2 - forkhead box l2, TCF21 - transcription factor 21, NR6A1 - nuclear receptor subfamily 6, group a, member 1, ZNF148 - zinc finger protein 148, DKK1 - dickkopf wnt signaling pathway inhibitor 1, FOXD2 - forkhead box d2, FOXO3 - forkhead box o3, NRIP1 - nuclear receptor interacting protein 1, PIAS1 - protein inhibitor of activated stat, 1, FOXC1 - forkhead box c1, SATB2 …
GO:0009987	cellular process	5.98E-13	8.68E-11	1.11	16465	11697	1606	1261	[AGAP1 - arfgap with gtpase domain, ankyrin repeat and ph domain 1, NAT1 - n-acetyltransferase 1 (arylamine n-acetyltransferase), GFRA1 - gdnf family receptor alpha 1, AGAP3 - arfgap with gtpase domain, ankyrin repeat and ph domain 3, SVEP1 - sushi, von willebrand factor type a, egf and pentraxin domain containing 1, SYMPK - symplekin, PPP1R9A - protein phosphatase 1, regulatory subunit 9a, GDNF …
GO:0051252	regulation of RNA metabolic process	9.69E-13	1.39E-10	1.38	16465	2843	1606	383	[ZNF572 - zinc finger protein 572, LHX1 - lim homeobox 1, NPAS4 - neuronal pas domain protein 4, ZNF542 - zinc finger protein 542, RFXAP - regulatory factor x-associated protein, WHSC1L1 - wolf-hirschhorn syndrome candidate 1-like 1, ELOF1 - elongation factor 1 homolog (s. cerevisiae), GDNF - glial cell derived neurotrophic factor, FOXL2 - forkhead box l2, GRHL2 - grainyhead-like 2 (drosophila), …
GO:0051172	negative regulation of nitrogen compound metabolic process	1.07E-12	1.52E-10	1.73	16465	968	1606	163	[OPRM1 - opioid receptor, mu 1, GALR2 - galanin receptor 2, LHX1 - lim homeobox 1, PAX3 - paired box 3, SHQ1 - shq1, h/aca ribonucleoprotein assembly factor, TCF21 - transcription factor 21, FOXL2 - forkhead box l2, NR6A1 - nuclear receptor subfamily 6, group a, member 1, ZNF148 - zinc finger protein 148, DKK1 - dickkopf wnt signaling pathway inhibitor 1, FOXD2 - forkhead box d2, HRH3 - histamine…
GO:2000112	regulation of cellular macromolecule biosynthetic process	1.14E-12	1.6E-10	1.37	16465	2991	1606	399	[ZNF572 - zinc finger protein 572, NPAS4 - neuronal pas domain protein 4, LHX1 - lim homeobox 1, ELOF1 - elongation factor 1 homolog (s. cerevisiae), GDNF - glial cell derived neurotrophic factor, GRHL2 - grainyhead-like 2 (drosophila), SSBP2 - single-stranded dna binding protein 2, CARD11 - caspase recruitment domain family, member 11, NR6A1 - nuclear receptor subfamily 6, group a, member 1, PNR…
GO:0080090	regulation of primary metabolic process	1.39E-12	1.92E-10	1.28	16465	4361	1606	546	[ZNF572 - zinc finger protein 572, AGAP1 - arfgap with gtpase domain, ankyrin repeat and ph domain 1, LHX1 - lim homeobox 1, NPAS4 - neuronal pas domain protein 4, AGAP3 - arfgap with gtpase domain, ankyrin repeat and ph domain 3, SYMPK - symplekin, SPTBN4 - spectrin, beta, non-erythrocytic 4, ELOF1 - elongation factor 1 homolog (s. cerevisiae), GDNF - glial cell derived neurotrophic factor, GRHL…
GO:0040011	locomotion	1.41E-12	1.93E-10	1.83	16465	755	1606	135	[RELN - reelin, LHX1 - lim homeobox 1, PAX6 - paired box 6, CDH2 - cadherin 2, type 1, n-cadherin (neuronal), PAX3 - paired box 3, SPOCK1 - sparc/osteonectin, cwcv and kazal-like domains proteoglycan (testican) 1, GDNF - glial cell derived neurotrophic factor, NRP2 - neuropilin 2, DNAH3 - dynein, axonemal, heavy chain 3, CELSR1 - cadherin, egf lag seven-pass g-type receptor 1, FOXD2 - forkhead bo…
GO:0007155	cell adhesion	1.74E-12	2.36E-10	1.84	16465	742	1606	133	[NCAM2 - neural cell adhesion molecule 2, RELN - reelin, SYMPK - symplekin, SVEP1 - sushi, von willebrand factor type a, egf and pentraxin domain containing 1, SPECC1 - sperm antigen with calponin homology and coiled-coil domains 1, MAEA - macrophage erythroblast attacher, CDH3 - cadherin 3, type 1, p-cadherin (placental), CDH2 - cadherin 2, type 1, n-cadherin (neuronal), SPOCK1 - sparc/osteonect…
GO:0022610	biological adhesion	1.92E-12	2.58E-10	1.84	16465	743	1606	133	[NCAM2 - neural cell adhesion molecule 2, RELN - reelin, SVEP1 - sushi, von willebrand factor type a, egf and pentraxin domain containing 1, SYMPK - symplekin, SPECC1 - sperm antigen with calponin homology and coiled-coil domains 1, MAEA - macrophage erythroblast attacher, CDH3 - cadherin 3, type 1, p-cadherin (placental), CDH2 - cadherin 2, type 1, n-cadherin (neuronal), SPOCK1 - sparc/osteonect…
GO:0010629	negative regulation of gene expression	2.02E-12	2.68E-10	1.75	16465	897	1606	153	[LHX1 - lim homeobox 1, PAX3 - paired box 3, TCF21 - transcription factor 21, FOXL2 - forkhead box l2, NR6A1 - nuclear receptor subfamily 6, group a, member 1, ZNF148 - zinc finger protein 148, DKK1 - dickkopf wnt signaling pathway inhibitor 1, SFMBT2 - scm-like with four mbt domains 2, FOXD2 - forkhead box d2, BCL11A - b-cell cll/lymphoma 11a (zinc finger protein), NDFIP1 - nedd4 family interact…
GO:0035107	appendage morphogenesis	2.17E-12	2.85E-10	3.62	16465	102	1606	36	[PITX2 - paired-like homeodomain 2, PITX1 - paired-like homeodomain 1, TFAP2A - transcription factor ap-2 alpha (activating enhancer binding protein 2 alpha), TFAP2B - transcription factor ap-2 beta (activating enhancer binding protein 2 beta), DLX5 - distal-less homeobox 5, SHOX2 - short stature homeobox 2, CYP26B1 - cytochrome p450, family 26, subfamily b, polypeptide 1, FGF8 - fibroblast growt…
GO:0035108	limb morphogenesis	2.17E-12	2.82E-10	3.62	16465	102	1606	36	[PITX2 - paired-like homeodomain 2, PITX1 - paired-like homeodomain 1, TFAP2A - transcription factor ap-2 alpha (activating enhancer binding protein 2 alpha), TFAP2B - transcription factor ap-2 beta (activating enhancer binding protein 2 beta), DLX5 - distal-less homeobox 5, SHOX2 - short stature homeobox 2, CYP26B1 - cytochrome p450, family 26, subfamily b, polypeptide 1, FGF8 - fibroblast growt…
GO:0010556	regulation of macromolecule biosynthetic process	3.09E-12	3.96E-10	1.35	16465	3084	1606	407	[ZNF572 - zinc finger protein 572, LHX1 - lim homeobox 1, NPAS4 - neuronal pas domain protein 4, ELOF1 - elongation factor 1 homolog (s. cerevisiae), GDNF - glial cell derived neurotrophic factor, GRHL2 - grainyhead-like 2 (drosophila), SSBP2 - single-stranded dna binding protein 2, CARD11 - caspase recruitment domain family, member 11, NR6A1 - nuclear receptor subfamily 6, group a, member 1, PNR…
GO:0045892	negative regulation of transcription, DNA-templated	4.17E-12	5.29E-10	1.78	16465	812	1606	141	[LHX1 - lim homeobox 1, PAX3 - paired box 3, TCF21 - transcription factor 21, FOXL2 - forkhead box l2, NR6A1 - nuclear receptor subfamily 6, group a, member 1, ZNF148 - zinc finger protein 148, DKK1 - dickkopf wnt signaling pathway inhibitor 1, FOXD2 - forkhead box d2, FOXO3 - forkhead box o3, NRIP1 - nuclear receptor interacting protein 1, ZBTB16 - zinc finger and btb domain containing 16, PIAS1…
GO:1902679	negative regulation of RNA biosynthetic process	4.83E-12	6.07E-10	1.77	16465	829	1606	143	[LHX1 - lim homeobox 1, PAX3 - paired box 3, TCF21 - transcription factor 21, FOXL2 - forkhead box l2, NR6A1 - nuclear receptor subfamily 6, group a, member 1, ZNF148 - zinc finger protein 148, DKK1 - dickkopf wnt signaling pathway inhibitor 1, FOXD2 - forkhead box d2, FOXO3 - forkhead box o3, NRIP1 - nuclear receptor interacting protein 1, ZBTB16 - zinc finger and btb domain containing 16, PIAS1…
GO:0007399	nervous system development	5.3E-12	6.59E-10	2.51	16465	253	1606	62	[LHX1 - lim homeobox 1, PCDHA7 - protocadherin alpha 7, PCDHA6 - protocadherin alpha 6, PCDHA2 - protocadherin alpha 2, INSC - inscuteable homolog (drosophila), DSCAM - down syndrome cell adhesion molecule, SPOCK1 - sparc/osteonectin, cwcv and kazal-like domains proteoglycan (testican) 1, GDNF - glial cell derived neurotrophic factor, GDA - guanine deaminase, CHRM2 - cholinergic receptor, muscari…
GO:0030326	embryonic limb morphogenesis	7.07E-12	8.7E-10	3.81	16465	86	1606	32	[PITX2 - paired-like homeodomain 2, PITX1 - paired-like homeodomain 1, TFAP2A - transcription factor ap-2 alpha (activating enhancer binding protein 2 alpha), DLX5 - distal-less homeobox 5, SHOX2 - short stature homeobox 2, CYP26B1 - cytochrome p450, family 26, subfamily b, polypeptide 1, FGF8 - fibroblast growth factor 8 (androgen-induced), TWIST1 - twist basic helix-loop-helix transcription fac…
GO:0035113	embryonic appendage morphogenesis	7.07E-12	8.61E-10	3.81	16465	86	1606	32	[PITX2 - paired-like homeodomain 2, PITX1 - paired-like homeodomain 1, TFAP2A - transcription factor ap-2 alpha (activating enhancer binding protein 2 alpha), DLX5 - distal-less homeobox 5, SHOX2 - short stature homeobox 2, FGF8 - fibroblast growth factor 8 (androgen-induced), CYP26B1 - cytochrome p450, family 26, subfamily b, polypeptide 1, TWIST1 - twist basic helix-loop-helix transcription fac…
GO:0003008	system process	9.87E-12	1.19E-9	1.67	16465	1018	1606	166	[OPRK1 - opioid receptor, kappa 1, SIX6 - six homeobox 6, NCAM2 - neural cell adhesion molecule 2, RELN - reelin, OPRM1 - opioid receptor, mu 1, GALR2 - galanin receptor 2, PAX6 - paired box 6, TCF15 - transcription factor 15 (basic helix-loop-helix), APLP2 - amyloid beta (a4) precursor-like protein 2, CDH3 - cadherin 3, type 1, p-cadherin (placental), ABLIM1 - actin binding lim protein 1, PAX3 -…
GO:0051093	negative regulation of developmental process	1.52E-11	1.82E-9	1.93	16465	569	1606	107	[LIG4 - ligase iv, dna, atp-dependent, PAX6 - paired box 6, DKK1 - dickkopf wnt signaling pathway inhibitor 1, BCL11A - b-cell cll/lymphoma 11a (zinc finger protein), DCC - deleted in colorectal carcinoma, APBB1 - amyloid beta (a4) precursor protein-binding, family b, member 1 (fe65), ZBTB16 - zinc finger and btb domain containing 16, FOXC1 - forkhead box c1, FOXC2 - forkhead box c2 (mfh-1, mesen…
GO:0019222	regulation of metabolic process	1.56E-11	1.84E-9	1.25	16465	4947	1606	601	[ZNF572 - zinc finger protein 572, AGAP1 - arfgap with gtpase domain, ankyrin repeat and ph domain 1, LHX1 - lim homeobox 1, NPAS4 - neuronal pas domain protein 4, AGAP3 - arfgap with gtpase domain, ankyrin repeat and ph domain 3, SYMPK - symplekin, SPTBN4 - spectrin, beta, non-erythrocytic 4, ELOF1 - elongation factor 1 homolog (s. cerevisiae), SPOCK1 - sparc/osteonectin, cwcv and kazal-like dom…
GO:0008150	biological_process	1.58E-11	1.85E-9	1.07	16465	13856	1606	1440	[AGAP1 - arfgap with gtpase domain, ankyrin repeat and ph domain 1, NAT1 - n-acetyltransferase 1 (arylamine n-acetyltransferase), GFRA1 - gdnf family receptor alpha 1, AGAP3 - arfgap with gtpase domain, ankyrin repeat and ph domain 3, SVEP1 - sushi, von willebrand factor type a, egf and pentraxin domain containing 1, SYMPK - symplekin, PPP1R9A - protein phosphatase 1, regulatory subunit 9a, GDNF …
GO:0051253	negative regulation of RNA metabolic process	1.94E-11	2.25E-9	1.73	16465	860	1606	145	[LHX1 - lim homeobox 1, PAX3 - paired box 3, SHQ1 - shq1, h/aca ribonucleoprotein assembly factor, TCF21 - transcription factor 21, FOXL2 - forkhead box l2, NR6A1 - nuclear receptor subfamily 6, group a, member 1, ZNF148 - zinc finger protein 148, DKK1 - dickkopf wnt signaling pathway inhibitor 1, FOXD2 - forkhead box d2, FOXO3 - forkhead box o3, NRIP1 - nuclear receptor interacting protein 1, ZB…
GO:0050877	neurological system process	2.06E-11	2.37E-9	1.85	16465	661	1606	119	[OPRK1 - opioid receptor, kappa 1, NCAM2 - neural cell adhesion molecule 2, RELN - reelin, SIX6 - six homeobox 6, GALR2 - galanin receptor 2, OPRM1 - opioid receptor, mu 1, PAX6 - paired box 6, TCF15 - transcription factor 15 (basic helix-loop-helix), APLP2 - amyloid beta (a4) precursor-like protein 2, ABLIM1 - actin binding lim protein 1, CDH3 - cadherin 3, type 1, p-cadherin (placental), PAX3 -…
GO:0048704	embryonic skeletal system morphogenesis	2.25E-11	2.56E-9	3.96	16465	75	1606	29	[HOXB3 - homeobox b3, HOXB7 - homeobox b7, GSC - goosecoid homeobox, TFAP2A - transcription factor ap-2 alpha (activating enhancer binding protein 2 alpha), SHOX2 - short stature homeobox 2, TWIST1 - twist basic helix-loop-helix transcription factor 1, MYCN - v-myc avian myelocytomatosis viral oncogene neuroblastoma derived homolog, ALX3 - alx homeobox 3, SIX1 - six homeobox 1, HOXA7 - homeobox a…
GO:0042127	regulation of cell proliferation	2.84E-11	3.2E-9	1.59	16465	1210	1606	188	[MAGI2 - membrane associated guanylate kinase, ww and pdz domain containing 2, OPRM1 - opioid receptor, mu 1, MITF - microphthalmia-associated transcription factor, PAX6 - paired box 6, LIG4 - ligase iv, dna, atp-dependent, PAX3 - paired box 3, ATP8A2 - atpase, aminophospholipid transporter, class i, type 8a, member 2, CARD11 - caspase recruitment domain family, member 11, BTC - betacellulin, NRP…
GO:0045761	regulation of adenylate cyclase activity	3.23E-11	3.61E-9	4.42	16465	58	1606	25	[OPRM1 - opioid receptor, mu 1, GALR2 - galanin receptor 2, DRD4 - dopamine receptor d4, DRD5 - dopamine receptor d5, DRD2 - dopamine receptor d2, ADRB1 - adrenoceptor beta 1, ADRB3 - adrenoceptor beta 3, GLP1R - glucagon-like peptide 1 receptor, CCR2 - chemokine (c-c motif) receptor 2, HRH3 - histamine receptor h3, CAP2 - cap, adenylate cyclase-associated protein, 2 (yeast), NPR3 - natriuretic p…
GO:0030334	regulation of cell migration	3.34E-11	3.7E-9	2.05	16465	446	1606	89	[MAGI2 - membrane associated guanylate kinase, ww and pdz domain containing 2, RELN - reelin, NKX2-1 - nk2 homeobox 1, DRD2 - dopamine receptor d2, CAMK1D - calcium/calmodulin-dependent protein kinase id, PAX6 - paired box 6, TAC1 - tachykinin, precursor 1, PLA2G7 - phospholipase a2, group vii (platelet-activating factor acetylhydrolase, plasma), PTPRM - protein tyrosine phosphatase, receptor typ…
GO:2000027	regulation of organ morphogenesis	3.77E-11	4.13E-9	3.05	16465	138	1606	41	[MAGI2 - membrane associated guanylate kinase, ww and pdz domain containing 2, LHX1 - lim homeobox 1, FGF10 - fibroblast growth factor 10, STAT1 - signal transducer and activator of transcription 1, 91kda, HOXB7 - homeobox b7, TFAP2A - transcription factor ap-2 alpha (activating enhancer binding protein 2 alpha), WNT10A - wingless-type mmtv integration site family, member 10a, ISL1 - isl lim home…
GO:0006351	transcription, DNA-templated	3.85E-11	4.18E-9	1.43	16465	2023	1606	283	[ZNF572 - zinc finger protein 572, LHX1 - lim homeobox 1, NPAS4 - neuronal pas domain protein 4, ZNF542 - zinc finger protein 542, WHSC1L1 - wolf-hirschhorn syndrome candidate 1-like 1, ELOF1 - elongation factor 1 homolog (s. cerevisiae), FOXL2 - forkhead box l2, GRHL2 - grainyhead-like 2 (drosophila), PNRC1 - proline-rich nuclear receptor coactivator 1, ZNF529 - zinc finger protein 529, KLF14 - …
GO:0051270	regulation of cellular component movement	5.21E-11	5.6E-9	1.96	16465	507	1606	97	[RELN - reelin, MAGI2 - membrane associated guanylate kinase, ww and pdz domain containing 2, PAX6 - paired box 6, NRP2 - neuropilin 2, FOXC2 - forkhead box c2 (mfh-1, mesenchyme forkhead 1), SEMA6D - sema domain, transmembrane domain (tm), and cytoplasmic domain, (semaphorin) 6d, MMP14 - matrix metallopeptidase 14 (membrane-inserted), SRCIN1 - src kinase signaling inhibitor 1, MMP9 - matrix meta…
GO:0048705	skeletal system morphogenesis	1.04E-10	1.11E-8	3.42	16465	99	1606	33	[NKX3-2 - nk3 homeobox 2, HOXB3 - homeobox b3, HOXB7 - homeobox b7, TCF15 - transcription factor 15 (basic helix-loop-helix), GSC - goosecoid homeobox, TFAP2A - transcription factor ap-2 alpha (activating enhancer binding protein 2 alpha), ANKRD11 - ankyrin repeat domain 11, SHOX2 - short stature homeobox 2, TWIST1 - twist basic helix-loop-helix transcription factor 1, MYCN - v-myc avian myelocyt…
GO:0032879	regulation of localization	1.04E-10	1.1E-8	1.50	16465	1522	1606	223	[SPTBN4 - spectrin, beta, non-erythrocytic 4, GDNF - glial cell derived neurotrophic factor, NRP2 - neuropilin 2, TRPC3 - transient receptor potential cation channel, subfamily c, member 3, DKK1 - dickkopf wnt signaling pathway inhibitor 1, SEMA6D - sema domain, transmembrane domain (tm), and cytoplasmic domain, (semaphorin) 6d, SOX11 - sry (sex determining region y)-box 11, SYBU - syntabulin (sy…
GO:0001657	ureteric bud development	1.1E-10	1.15E-8	5.13	16465	40	1606	20	[ROBO2 - roundabout, axon guidance receptor, homolog 2 (drosophila), SFRP1 - secreted frizzled-related protein 1, LHX1 - lim homeobox 1, FOXC1 - forkhead box c1, FOXC2 - forkhead box c2 (mfh-1, mesenchyme forkhead 1), CRLF1 - cytokine receptor-like factor 1, BDNF - brain-derived neurotrophic factor, SMAD2 - smad family member 2, SLIT2 - slit homolog 2 (drosophila), EPCAM - epithelial cell adhesio…
GO:2000145	regulation of cell motility	1.22E-10	1.27E-8	1.98	16465	471	1606	91	[MAGI2 - membrane associated guanylate kinase, ww and pdz domain containing 2, RELN - reelin, NKX2-1 - nk2 homeobox 1, DRD2 - dopamine receptor d2, CAMK1D - calcium/calmodulin-dependent protein kinase id, PAX6 - paired box 6, TAC1 - tachykinin, precursor 1, PLA2G7 - phospholipase a2, group vii (platelet-activating factor acetylhydrolase, plasma), PTPRM - protein tyrosine phosphatase, receptor typ…
GO:0010468	regulation of gene expression	1.35E-10	1.39E-8	1.31	16465	3351	1606	427	[ZNF572 - zinc finger protein 572, LHX1 - lim homeobox 1, NPAS4 - neuronal pas domain protein 4, ELOF1 - elongation factor 1 homolog (s. cerevisiae), GDNF - glial cell derived neurotrophic factor, GRHL2 - grainyhead-like 2 (drosophila), CARD11 - caspase recruitment domain family, member 11, SSBP2 - single-stranded dna binding protein 2, NR6A1 - nuclear receptor subfamily 6, group a, member 1, ESR…
GO:0007166	cell surface receptor signaling pathway	1.37E-10	1.39E-8	1.42	16465	2055	1606	284	[GALR2 - galanin receptor 2, GFRA1 - gdnf family receptor alpha 1, CARD11 - caspase recruitment domain family, member 11, BTC - betacellulin, NRP2 - neuropilin 2, DKK1 - dickkopf wnt signaling pathway inhibitor 1, FGF17 - fibroblast growth factor 17, MAML2 - mastermind-like 2 (drosophila), CELSR1 - cadherin, egf lag seven-pass g-type receptor 1, FGF18 - fibroblast growth factor 18, LEPR - leptin …
GO:0010558	negative regulation of macromolecule biosynthetic process	1.39E-10	1.41E-8	1.65	16465	963	1606	155	[LHX1 - lim homeobox 1, PAX3 - paired box 3, TCF21 - transcription factor 21, FOXL2 - forkhead box l2, NR6A1 - nuclear receptor subfamily 6, group a, member 1, ZNF148 - zinc finger protein 148, INHBB - inhibin, beta b, DKK1 - dickkopf wnt signaling pathway inhibitor 1, FOXD2 - forkhead box d2, FOXO3 - forkhead box o3, NRIP1 - nuclear receptor interacting protein 1, APBB1 - amyloid beta (a4) precu…
GO:0035295	tube development	1.42E-10	1.43E-8	3.72	16465	80	1606	29	[LHX1 - lim homeobox 1, STAT1 - signal transducer and activator of transcription 1, 91kda, SLC8A1 - solute carrier family 8 (sodium/calcium exchanger), member 1, TFAP2B - transcription factor ap-2 beta (activating enhancer binding protein 2 beta), SLIT2 - slit homolog 2 (drosophila), TCF21 - transcription factor 21, SOX17 - sry (sex determining region y)-box 17, POU3F3 - pou class 3 homeobox 3, S…
GO:0032774	RNA biosynthetic process	1.49E-10	1.48E-8	1.40	16465	2207	1606	301	[ZNF572 - zinc finger protein 572, LHX1 - lim homeobox 1, NPAS4 - neuronal pas domain protein 4, ZNF542 - zinc finger protein 542, WHSC1L1 - wolf-hirschhorn syndrome candidate 1-like 1, ELOF1 - elongation factor 1 homolog (s. cerevisiae), FOXL2 - forkhead box l2, GRHL2 - grainyhead-like 2 (drosophila), NR6A1 - nuclear receptor subfamily 6, group a, member 1, PNRC1 - proline-rich nuclear receptor …
GO:0031279	regulation of cyclase activity	1.49E-10	1.47E-8	4.04	16465	66	1606	26	[GALR2 - galanin receptor 2, OPRM1 - opioid receptor, mu 1, DRD4 - dopamine receptor d4, DRD5 - dopamine receptor d5, DRD2 - dopamine receptor d2, NOS1 - nitric oxide synthase 1 (neuronal), ADRB1 - adrenoceptor beta 1, ADRB3 - adrenoceptor beta 3, GLP1R - glucagon-like peptide 1 receptor, CCR2 - chemokine (c-c motif) receptor 2, HRH3 - histamine receptor h3, CAP2 - cap, adenylate cyclase-associat…
GO:0010604	positive regulation of macromolecule metabolic process	1.49E-10	1.46E-8	1.43	16465	1925	1606	269	[LHX1 - lim homeobox 1, NPAS4 - neuronal pas domain protein 4, SYMPK - symplekin, RFXAP - regulatory factor x-associated protein, FOXL2 - forkhead box l2, GDNF - glial cell derived neurotrophic factor, CARD11 - caspase recruitment domain family, member 11, MAML2 - mastermind-like 2 (drosophila), EN2 - engrailed homeobox 2, KLF5 - kruppel-like factor 5 (intestinal), NRIP1 - nuclear receptor intera…
GO:0048732	gland development	2.37E-10	2.3E-8	3.26	16465	107	1606	34	[PAX1 - paired box 1, PITX1 - paired-like homeodomain 1, HOXB3 - homeobox b3, NKX2-1 - nk2 homeobox 1, FGF10 - fibroblast growth factor 10, PAX6 - paired box 6, ISL1 - isl lim homeobox 1, WNT10A - wingless-type mmtv integration site family, member 10a, FGF8 - fibroblast growth factor 8 (androgen-induced), TCF21 - transcription factor 21, DKK3 - dickkopf wnt signaling pathway inhibitor 3, IRS2 - i…
GO:0040012	regulation of locomotion	2.58E-10	2.48E-8	1.91	16465	514	1606	96	[MAGI2 - membrane associated guanylate kinase, ww and pdz domain containing 2, RELN - reelin, NKX2-1 - nk2 homeobox 1, DRD2 - dopamine receptor d2, CAMK1D - calcium/calmodulin-dependent protein kinase id, PAX6 - paired box 6, TAC1 - tachykinin, precursor 1, DSCAM - down syndrome cell adhesion molecule, PLA2G7 - phospholipase a2, group vii (platelet-activating factor acetylhydrolase, plasma), PTPR…
GO:0009966	regulation of signal transduction	3.22E-10	3.08E-8	1.43	16465	1904	1606	265	[FAM13A - family with sequence similarity 13, member a, GDNF - glial cell derived neurotrophic factor, CARD11 - caspase recruitment domain family, member 11, DKK1 - dickkopf wnt signaling pathway inhibitor 1, RUSC1 - run and sh3 domain containing 1, FGF18 - fibroblast growth factor 18, IQSEC3 - iq motif and sec7 domain 3, APCDD1 - adenomatosis polyposis coli down-regulated 1, SPRED2 - sprouty-rel…
GO:0001764	neuron migration	3.4E-10	3.23E-8	3.28	16465	103	1606	33	[PITX2 - paired-like homeodomain 2, NDE1 - nude neurodevelopment protein 1, RELN - reelin, LHX1 - lim homeobox 1, VAX1 - ventral anterior homeobox 1, NKX2-1 - nk2 homeobox 1, PAX6 - paired box 6, SPOCK1 - sparc/osteonectin, cwcv and kazal-like domains proteoglycan (testican) 1, ITGA3 - integrin, alpha 3 (antigen cd49c, alpha 3 subunit of vla-3 receptor), NR2F2 - nuclear receptor subfamily 2, grou…
GO:0044708	single-organism behavior	3.45E-10	3.25E-8	2.19	16465	318	1606	68	[RELN - reelin, GALR2 - galanin receptor 2, OPRM1 - opioid receptor, mu 1, PTPRZ1 - protein tyrosine phosphatase, receptor-type, z polypeptide 1, DRD4 - dopamine receptor d4, DRD5 - dopamine receptor d5, DRD2 - dopamine receptor d2, TAC1 - tachykinin, precursor 1, ADRB1 - adrenoceptor beta 1, CHRNA4 - cholinergic receptor, nicotinic, alpha 4 (neuronal), SPTBN4 - spectrin, beta, non-erythrocytic 4…
GO:2000113	negative regulation of cellular macromolecule biosynthetic process	3.62E-10	3.38E-8	1.65	16465	919	1606	148	[LHX1 - lim homeobox 1, PAX3 - paired box 3, TCF21 - transcription factor 21, FOXL2 - forkhead box l2, NR6A1 - nuclear receptor subfamily 6, group a, member 1, ZNF148 - zinc finger protein 148, DKK1 - dickkopf wnt signaling pathway inhibitor 1, FOXD2 - forkhead box d2, FOXO3 - forkhead box o3, NRIP1 - nuclear receptor interacting protein 1, ZBTB16 - zinc finger and btb domain containing 16, PIAS1…
GO:0051339	regulation of lyase activity	4.74E-10	4.39E-8	3.86	16465	69	1606	26	[GALR2 - galanin receptor 2, OPRM1 - opioid receptor, mu 1, DRD4 - dopamine receptor d4, DRD5 - dopamine receptor d5, DRD2 - dopamine receptor d2, NOS1 - nitric oxide synthase 1 (neuronal), ADRB1 - adrenoceptor beta 1, ADRB3 - adrenoceptor beta 3, GLP1R - glucagon-like peptide 1 receptor, CCR2 - chemokine (c-c motif) receptor 2, HRH3 - histamine receptor h3, CAP2 - cap, adenylate cyclase-associat…
GO:0007165	signal transduction	5.21E-10	4.8E-8	1.28	16465	3570	1606	447	[AGAP1 - arfgap with gtpase domain, ankyrin repeat and ph domain 1, GFRA1 - gdnf family receptor alpha 1, AGAP3 - arfgap with gtpase domain, ankyrin repeat and ph domain 3, PPP1R9A - protein phosphatase 1, regulatory subunit 9a, SPOCK1 - sparc/osteonectin, cwcv and kazal-like domains proteoglycan (testican) 1, GDNF - glial cell derived neurotrophic factor, CARD11 - caspase recruitment domain fami…
GO:0009888	tissue development	5.23E-10	4.78E-8	1.88	16465	528	1606	97	[LHX1 - lim homeobox 1, TCF15 - transcription factor 15 (basic helix-loop-helix), FOXL2 - forkhead box l2, TCF21 - transcription factor 21, NRP2 - neuropilin 2, FLNB - filamin b, beta, DKK1 - dickkopf wnt signaling pathway inhibitor 1, CELSR1 - cadherin, egf lag seven-pass g-type receptor 1, FOXD2 - forkhead box d2, FOXO3 - forkhead box o3, ZBTB16 - zinc finger and btb domain containing 16, APCDD…
GO:0021953	central nervous system neuron differentiation	5.38E-10	4.88E-8	3.63	16465	79	1606	28	[LHX1 - lim homeobox 1, PHOX2A - paired-like homeobox 2a, PROX1 - prospero homeobox 1, NKX2-1 - nk2 homeobox 1, OLIG2 - oligodendrocyte lineage transcription factor 2, ATXN2 - ataxin 2, PAX3 - paired box 3, ISL1 - isl lim homeobox 1, SPOCK1 - sparc/osteonectin, cwcv and kazal-like domains proteoglycan (testican) 1, GSX1 - gs homeobox 1, NRXN1 - neurexin 1, DICER1 - dicer 1, ribonuclease type iii,…
GO:0035136	forelimb morphogenesis	9.9E-10	8.91E-8	4.87	16465	40	1606	19	[TBX5 - t-box 5, MECOM - mds1 and evi1 complex locus, SALL3 - sal-like 3 (drosophila), TFAP2A - transcription factor ap-2 alpha (activating enhancer binding protein 2 alpha), TFAP2B - transcription factor ap-2 beta (activating enhancer binding protein 2 beta), SHOX2 - short stature homeobox 2, HOXD10 - homeobox d10, SALL1 - sal-like 1 (drosophila), HOXD9 - homeobox d9, TWIST1 - twist basic helix-…
GO:0007626	locomotory behavior	1.03E-9	9.16E-8	2.69	16465	164	1606	43	[OPRK1 - opioid receptor, kappa 1, OPRM1 - opioid receptor, mu 1, DRD4 - dopamine receptor d4, HIPK2 - homeodomain interacting protein kinase 2, DRD2 - dopamine receptor d2, SLC6A3 - solute carrier family 6 (neurotransmitter transporter), member 3, NKX2-1 - nk2 homeobox 1, SOBP - sine oculis binding protein homolog (drosophila), GLRB - glycine receptor, beta, CHRNA4 - cholinergic receptor, nicoti…
GO:0045596	negative regulation of cell differentiation	1.23E-9	1.09E-7	1.94	16465	455	1606	86	[NKX2-1 - nk2 homeobox 1, PAX6 - paired box 6, LIG4 - ligase iv, dna, atp-dependent, SOX17 - sry (sex determining region y)-box 17, ZHX2 - zinc fingers and homeoboxes 2, SPG20 - spastic paraplegia 20 (troyer syndrome), DICER1 - dicer 1, ribonuclease type iii, DKK1 - dickkopf wnt signaling pathway inhibitor 1, BCL11A - b-cell cll/lymphoma 11a (zinc finger protein), NR2E1 - nuclear receptor subfami…
GO:0007186	G-protein coupled receptor signaling pathway	1.26E-9	1.11E-7	1.85	16465	544	1606	98	[OPRK1 - opioid receptor, kappa 1, LPHN2 - latrophilin 2, GALR2 - galanin receptor 2, OPRM1 - opioid receptor, mu 1, APLP2 - amyloid beta (a4) precursor-like protein 2, NXPH2 - neurexophilin 2, NXPH4 - neurexophilin 4, CELSR1 - cadherin, egf lag seven-pass g-type receptor 1, HRH3 - histamine receptor h3, NTSR2 - neurotensin receptor 2, HPGD - hydroxyprostaglandin dehydrogenase 15-(nad), GHSR - gr…
GO:0023057	negative regulation of signaling	1.37E-9	1.19E-7	1.68	16465	800	1606	131	[MAGI2 - membrane associated guanylate kinase, ww and pdz domain containing 2, PIK3IP1 - phosphoinositide-3-kinase interacting protein 1, OPRM1 - opioid receptor, mu 1, SOCS6 - suppressor of cytokine signaling 6, CDH2 - cadherin 2, type 1, n-cadherin (neuronal), TCF21 - transcription factor 21, GDNF - glial cell derived neurotrophic factor, DKK1 - dickkopf wnt signaling pathway inhibitor 1, MLLT3…
GO:0010648	negative regulation of cell communication	1.74E-9	1.51E-7	1.67	16465	803	1606	131	[MAGI2 - membrane associated guanylate kinase, ww and pdz domain containing 2, PIK3IP1 - phosphoinositide-3-kinase interacting protein 1, OPRM1 - opioid receptor, mu 1, SOCS6 - suppressor of cytokine signaling 6, CDH2 - cadherin 2, type 1, n-cadherin (neuronal), TCF21 - transcription factor 21, GDNF - glial cell derived neurotrophic factor, DKK1 - dickkopf wnt signaling pathway inhibitor 1, MLLT3…
GO:0051046	regulation of secretion	1.78E-9	1.53E-7	1.91	16465	473	1606	88	[OPRK1 - opioid receptor, kappa 1, OPRM1 - opioid receptor, mu 1, DRD4 - dopamine receptor d4, SYK - spleen tyrosine kinase, DRD2 - dopamine receptor d2, WNK1 - wnk lysine deficient protein kinase 1, WNK4 - wnk lysine deficient protein kinase 4, TAC1 - tachykinin, precursor 1, ADRB1 - adrenoceptor beta 1, RFX6 - regulatory factor x, 6, CHRNA4 - cholinergic receptor, nicotinic, alpha 4 (neuronal),…
GO:0009968	negative regulation of signal transduction	2.53E-9	2.16E-7	1.69	16465	760	1606	125	[MAGI2 - membrane associated guanylate kinase, ww and pdz domain containing 2, OPRM1 - opioid receptor, mu 1, PIK3IP1 - phosphoinositide-3-kinase interacting protein 1, SOCS6 - suppressor of cytokine signaling 6, CDH2 - cadherin 2, type 1, n-cadherin (neuronal), GDNF - glial cell derived neurotrophic factor, TCF21 - transcription factor 21, DKK1 - dickkopf wnt signaling pathway inhibitor 1, MLLT3…
GO:0045165	cell fate commitment	3.04E-9	2.58E-7	2.88	16465	128	1606	36	[PITX1 - paired-like homeodomain 1, OLIG2 - oligodendrocyte lineage transcription factor 2, NKX2-1 - nk2 homeobox 1, FGF10 - fibroblast growth factor 10, MITF - microphthalmia-associated transcription factor, PAX6 - paired box 6, WNT10A - wingless-type mmtv integration site family, member 10a, PAX3 - paired box 3, ACVR1 - activin a receptor, type i, GSX1 - gs homeobox 1, KDR - kinase insert domai…
GO:0035148	tube formation	3.76E-9	3.17E-7	3.15	16465	101	1606	31	[FGF10 - fibroblast growth factor 10, T - t, brachyury homolog (mouse), PAX3 - paired box 3, LHX2 - lim homeobox 2, GDNF - glial cell derived neurotrophic factor, ARID1A - at rich interactive domain 1a (swi-like), GRHL2 - grainyhead-like 2 (drosophila), DAB2IP - dab2 interacting protein, TWIST1 - twist basic helix-loop-helix transcription factor 1, DLC1 - deleted in liver cancer 1, DEAF1 - deaf1 …
GO:0009719	response to endogenous stimulus	6.36E-9	5.32E-7	1.53	16465	1123	1606	168	[MAGI2 - membrane associated guanylate kinase, ww and pdz domain containing 2, PAPPA - pregnancy-associated plasma protein a, pappalysin 1, LHX1 - lim homeobox 1, SSH1 - slingshot protein phosphatase 1, BTC - betacellulin, TRPC3 - transient receptor potential cation channel, subfamily c, member 3, INHBB - inhibin, beta b, FGF17 - fibroblast growth factor 17, DCC - deleted in colorectal carcinoma,…
GO:0060255	regulation of macromolecule metabolic process	7.94E-9	6.6E-7	1.24	16465	4125	1606	498	[ZNF572 - zinc finger protein 572, LHX1 - lim homeobox 1, NPAS4 - neuronal pas domain protein 4, SYMPK - symplekin, SPTBN4 - spectrin, beta, non-erythrocytic 4, ELOF1 - elongation factor 1 homolog (s. cerevisiae), GDNF - glial cell derived neurotrophic factor, GRHL2 - grainyhead-like 2 (drosophila), CARD11 - caspase recruitment domain family, member 11, SSBP2 - single-stranded dna binding protein…
GO:0001755	neural crest cell migration	8.51E-9	7.02E-7	4.84	16465	36	1606	17	[PITX2 - paired-like homeodomain 2, GBX2 - gastrulation brain homeobox 2, PAX3 - paired box 3, ISL1 - isl lim homeobox 1, ACVR1 - activin a receptor, type i, GDNF - glial cell derived neurotrophic factor, SOX8 - sry (sex determining region y)-box 8, TBX1 - t-box 1, SEMA3C - sema domain, immunoglobulin domain (ig), short basic domain, secreted, (semaphorin) 3c, EDNRB - endothelin receptor type b, …
GO:0008284	positive regulation of cell proliferation	9.26E-9	7.59E-7	1.70	16465	681	1606	113	[LIG4 - ligase iv, dna, atp-dependent, PAX6 - paired box 6, PAX3 - paired box 3, CARD11 - caspase recruitment domain family, member 11, BTC - betacellulin, NRP2 - neuropilin 2, FGF17 - fibroblast growth factor 17, HRH3 - histamine receptor h3, FGF18 - fibroblast growth factor 18, KLF5 - kruppel-like factor 5 (intestinal), CRLF1 - cytokine receptor-like factor 1, FOXE3 - forkhead box e3, SOX11 - s…
GO:0044057	regulation of system process	9.59E-9	7.81E-7	2.06	16465	329	1606	66	[OPRK1 - opioid receptor, kappa 1, ABCG5 - atp-binding cassette, sub-family g (white), member 5, NOS1 - nitric oxide synthase 1 (neuronal), DRD2 - dopamine receptor d2, WNK1 - wnk lysine deficient protein kinase 1, TAC1 - tachykinin, precursor 1, ADRB1 - adrenoceptor beta 1, WNK4 - wnk lysine deficient protein kinase 4, SLC9A1 - solute carrier family 9, subfamily a (nhe1, cation proton antiporter…
GO:0034654	nucleobase-containing compound biosynthetic process	1.01E-8	8.13E-7	1.33	16465	2412	1606	314	[ZNF572 - zinc finger protein 572, LHX1 - lim homeobox 1, NPAS4 - neuronal pas domain protein 4, ZNF542 - zinc finger protein 542, WHSC1L1 - wolf-hirschhorn syndrome candidate 1-like 1, ELOF1 - elongation factor 1 homolog (s. cerevisiae), FOXL2 - forkhead box l2, GRHL2 - grainyhead-like 2 (drosophila), NR6A1 - nuclear receptor subfamily 6, group a, member 1, PNRC1 - proline-rich nuclear receptor …
GO:0048634	regulation of muscle organ development	1.06E-8	8.52E-7	3.03	16465	105	1606	31	[ADRB1 - adrenoceptor beta 1, CENPF - centromere protein f, 350/400kda, SHOX2 - short stature homeobox 2, ACVR1 - activin a receptor, type i, FGF8 - fibroblast growth factor 8 (androgen-induced), CYP26B1 - cytochrome p450, family 26, subfamily b, polypeptide 1, SOX17 - sry (sex determining region y)-box 17, TWIST1 - twist basic helix-loop-helix transcription factor 1, MEF2C - myocyte enhancer fac…
GO:0016337	cell-cell adhesion	1.22E-8	9.75E-7	2.03	16465	338	1606	67	[SCARF2 - scavenger receptor class f, member 2, NCAM2 - neural cell adhesion molecule 2, PCDHA7 - protocadherin alpha 7, PCDHA6 - protocadherin alpha 6, SYK - spleen tyrosine kinase, PCDHA2 - protocadherin alpha 2, DSC3 - desmocollin 3, CDH3 - cadherin 3, type 1, p-cadherin (placental), FREM2 - fras1 related extracellular matrix protein 2, CDH2 - cadherin 2, type 1, n-cadherin (neuronal), ICAM5 -…
GO:0001667	ameboidal cell migration	1.27E-8	1E-6	2.89	16465	117	1606	33	[PITX2 - paired-like homeodomain 2, FGF10 - fibroblast growth factor 10, SLIT2 - slit homolog 2 (drosophila), ISL1 - isl lim homeobox 1, PAX3 - paired box 3, ACVR1 - activin a receptor, type i, FGF8 - fibroblast growth factor 8 (androgen-induced), GDNF - glial cell derived neurotrophic factor, SOX17 - sry (sex determining region y)-box 17, SEMA3C - sema domain, immunoglobulin domain (ig), short b…
GO:0048585	negative regulation of response to stimulus	1.48E-8	1.16E-6	1.59	16465	912	1606	141	[MAGI2 - membrane associated guanylate kinase, ww and pdz domain containing 2, PIK3IP1 - phosphoinositide-3-kinase interacting protein 1, OPRM1 - opioid receptor, mu 1, SOCS6 - suppressor of cytokine signaling 6, CDH2 - cadherin 2, type 1, n-cadherin (neuronal), TCF21 - transcription factor 21, GDNF - glial cell derived neurotrophic factor, DKK1 - dickkopf wnt signaling pathway inhibitor 1, MLLT3…
GO:0010769	regulation of cell morphogenesis involved in differentiation	1.5E-8	1.17E-6	2.34	16465	210	1606	48	[RELN - reelin, SSH1 - slingshot protein phosphatase 1, NKX2-1 - nk2 homeobox 1, STAT1 - signal transducer and activator of transcription 1, 91kda, DSCAM - down syndrome cell adhesion molecule, SLIT2 - slit homolog 2 (drosophila), SHOX2 - short stature homeobox 2, NEFM - neurofilament, medium polypeptide, GDNF - glial cell derived neurotrophic factor, DAB2IP - dab2 interacting protein, SEMA5A - s…
GO:0003006	developmental process involved in reproduction	1.83E-8	1.42E-6	1.97	16465	370	1606	71	[LHX1 - lim homeobox 1, NKX2-1 - nk2 homeobox 1, DDX25 - dead (asp-glu-ala-asp) box helicase 25, FOXL2 - forkhead box l2, TCF21 - transcription factor 21, GPR149 - g protein-coupled receptor 149, INHBB - inhibin, beta b, TDRD5 - tudor domain containing 5, WNT2B - wingless-type mmtv integration site family, member 2b, ATM - ataxia telangiectasia mutated, PGR - progesterone receptor, FOXO3 - forkhe…
GO:0042391	regulation of membrane potential	2.06E-8	1.59E-6	2.32	16465	212	1606	48	[KCNH4 - potassium voltage-gated channel, subfamily h (eag-related), member 4, CACNG2 - calcium channel, voltage-dependent, gamma subunit 2, RELN - reelin, DRD4 - dopamine receptor d4, CNGA3 - cyclic nucleotide gated channel alpha 3, KCNA5 - potassium voltage-gated channel, shaker-related subfamily, member 5, ADRB1 - adrenoceptor beta 1, GLRB - glycine receptor, beta, CHRNA4 - cholinergic recepto…
GO:0040017	positive regulation of locomotion	2.26E-8	1.74E-6	2.14	16465	273	1606	57	[RELN - reelin, CAMK1D - calcium/calmodulin-dependent protein kinase id, TAC1 - tachykinin, precursor 1, DSCAM - down syndrome cell adhesion molecule, PLA2G7 - phospholipase a2, group vii (platelet-activating factor acetylhydrolase, plasma), KDR - kinase insert domain receptor (a type iii receptor tyrosine kinase), NRP2 - neuropilin 2, IRS2 - insulin receptor substrate 2, FOXC2 - forkhead box c2 …
GO:1900371	regulation of purine nucleotide biosynthetic process	2.38E-8	1.82E-6	2.88	16465	114	1606	32	[GALR2 - galanin receptor 2, OPRM1 - opioid receptor, mu 1, DRD4 - dopamine receptor d4, DRD5 - dopamine receptor d5, NOS1 - nitric oxide synthase 1 (neuronal), DRD2 - dopamine receptor d2, ADRB1 - adrenoceptor beta 1, ADRB3 - adrenoceptor beta 3, MTNR1A - melatonin receptor 1a, GLP1R - glucagon-like peptide 1 receptor, CCR2 - chemokine (c-c motif) receptor 2, HTR1B - 5-hydroxytryptamine (seroton…
GO:0030808	regulation of nucleotide biosynthetic process	2.38E-8	1.8E-6	2.88	16465	114	1606	32	[OPRM1 - opioid receptor, mu 1, GALR2 - galanin receptor 2, DRD4 - dopamine receptor d4, DRD5 - dopamine receptor d5, DRD2 - dopamine receptor d2, NOS1 - nitric oxide synthase 1 (neuronal), ADRB1 - adrenoceptor beta 1, ADRB3 - adrenoceptor beta 3, MTNR1A - melatonin receptor 1a, GLP1R - glucagon-like peptide 1 receptor, CCR2 - chemokine (c-c motif) receptor 2, HTR1B - 5-hydroxytryptamine (seroton…
GO:0016202	regulation of striated muscle tissue development	2.57E-8	1.94E-6	2.99	16465	103	1606	30	[ADRB1 - adrenoceptor beta 1, CENPF - centromere protein f, 350/400kda, SHOX2 - short stature homeobox 2, FGF8 - fibroblast growth factor 8 (androgen-induced), ACVR1 - activin a receptor, type i, CYP26B1 - cytochrome p450, family 26, subfamily b, polypeptide 1, SOX17 - sry (sex determining region y)-box 17, TWIST1 - twist basic helix-loop-helix transcription factor 1, MEF2C - myocyte enhancer fac…
GO:0022604	regulation of cell morphogenesis	2.93E-8	2.2E-6	2.01	16465	331	1606	65	[RELN - reelin, SSH1 - slingshot protein phosphatase 1, NKX2-1 - nk2 homeobox 1, DSCAM - down syndrome cell adhesion molecule, SEMA3E - sema domain, immunoglobulin domain (ig), short basic domain, secreted, (semaphorin) 3e, GDNF - glial cell derived neurotrophic factor, KDR - kinase insert domain receptor (a type iii receptor tyrosine kinase), PARVA - parvin, alpha, SPG20 - spastic paraplegia 20 …
GO:1901861	regulation of muscle tissue development	3.28E-8	2.44E-6	2.96	16465	104	1606	30	[ADRB1 - adrenoceptor beta 1, CENPF - centromere protein f, 350/400kda, SHOX2 - short stature homeobox 2, ACVR1 - activin a receptor, type i, FGF8 - fibroblast growth factor 8 (androgen-induced), CYP26B1 - cytochrome p450, family 26, subfamily b, polypeptide 1, SOX17 - sry (sex determining region y)-box 17, TWIST1 - twist basic helix-loop-helix transcription factor 1, MEF2C - myocyte enhancer fac…
GO:0030817	regulation of cAMP biosynthetic process	3.38E-8	2.5E-6	3.09	16465	93	1606	28	[GALR2 - galanin receptor 2, OPRM1 - opioid receptor, mu 1, DRD4 - dopamine receptor d4, DRD5 - dopamine receptor d5, DRD2 - dopamine receptor d2, ADRB1 - adrenoceptor beta 1, ADRB3 - adrenoceptor beta 3, GLP1R - glucagon-like peptide 1 receptor, CCR2 - chemokine (c-c motif) receptor 2, HTR1B - 5-hydroxytryptamine (serotonin) receptor 1b, g protein-coupled, HRH3 - histamine receptor h3, CAP2 - ca…
GO:0033993	response to lipid	3.71E-8	2.73E-6	1.73	16465	580	1606	98	[PAPPA - pregnancy-associated plasma protein a, pappalysin 1, DKK1 - dickkopf wnt signaling pathway inhibitor 1, OXTR - oxytocin receptor, AQP4 - aquaporin 4, MYOD1 - myogenic differentiation 1, BDNF - brain-derived neurotrophic factor, MMP14 - matrix metallopeptidase 14 (membrane-inserted), CRHBP - corticotropin releasing hormone binding protein, TXNIP - thioredoxin interacting protein, FZD10 - …
GO:0035137	hindlimb morphogenesis	3.79E-8	2.77E-6	4.47	16465	39	1606	17	[PITX2 - paired-like homeodomain 2, PITX1 - paired-like homeodomain 1, MECOM - mds1 and evi1 complex locus, SALL3 - sal-like 3 (drosophila), TFAP2B - transcription factor ap-2 beta (activating enhancer binding protein 2 beta), FGF8 - fibroblast growth factor 8 (androgen-induced), HOXD10 - homeobox d10, SALL1 - sal-like 1 (drosophila), HOXD9 - homeobox d9, TWIST1 - twist basic helix-loop-helix tra…
GO:0016055	Wnt signaling pathway	3.85E-8	2.8E-6	2.28	16465	216	1606	48	[PRKAA2 - protein kinase, amp-activated, alpha 2 catalytic subunit, PITX2 - paired-like homeodomain 2, MAGI2 - membrane associated guanylate kinase, ww and pdz domain containing 2, AMER2 - apc membrane recruitment protein 2, DRD2 - dopamine receptor d2, MITF - microphthalmia-associated transcription factor, T - t, brachyury homolog (mouse), WNT10A - wingless-type mmtv integration site family, mem…
GO:0018130	heterocycle biosynthetic process	4.05E-8	2.92E-6	1.31	16465	2481	1606	318	[ZNF572 - zinc finger protein 572, LHX1 - lim homeobox 1, NPAS4 - neuronal pas domain protein 4, ZNF542 - zinc finger protein 542, WHSC1L1 - wolf-hirschhorn syndrome candidate 1-like 1, ELOF1 - elongation factor 1 homolog (s. cerevisiae), FOXL2 - forkhead box l2, GRHL2 - grainyhead-like 2 (drosophila), NR6A1 - nuclear receptor subfamily 6, group a, member 1, PNRC1 - proline-rich nuclear receptor …
GO:0031324	negative regulation of cellular metabolic process	4.4E-8	3.15E-6	1.43	16465	1437	1606	201	[LHX1 - lim homeobox 1, GALR2 - galanin receptor 2, FOXL2 - forkhead box l2, NR6A1 - nuclear receptor subfamily 6, group a, member 1, DKK1 - dickkopf wnt signaling pathway inhibitor 1, ACADL - acyl-coa dehydrogenase, long chain, NRIP1 - nuclear receptor interacting protein 1, CELF4 - cugbp, elav-like family member 4, SPRED2 - sprouty-related, evh1 domain containing 2, SOX11 - sry (sex determining…
GO:0030802	regulation of cyclic nucleotide biosynthetic process	4.47E-8	3.18E-6	2.86	16465	111	1606	31	[OPRM1 - opioid receptor, mu 1, GALR2 - galanin receptor 2, DRD4 - dopamine receptor d4, DRD5 - dopamine receptor d5, NOS1 - nitric oxide synthase 1 (neuronal), DRD2 - dopamine receptor d2, ADRB1 - adrenoceptor beta 1, ADRB3 - adrenoceptor beta 3, MTNR1A - melatonin receptor 1a, GLP1R - glucagon-like peptide 1 receptor, CCR2 - chemokine (c-c motif) receptor 2, HTR1B - 5-hydroxytryptamine (seroton…
GO:1901700	response to oxygen-containing compound	5.4E-8	3.83E-6	1.51	16465	1056	1606	156	[OPRM1 - opioid receptor, mu 1, AGAP3 - arfgap with gtpase domain, ankyrin repeat and ph domain 3, SSH1 - slingshot protein phosphatase 1, TRPC3 - transient receptor potential cation channel, subfamily c, member 3, INHBB - inhibin, beta b, DKK1 - dickkopf wnt signaling pathway inhibitor 1, FGF17 - fibroblast growth factor 17, FGF18 - fibroblast growth factor 18, FOXO3 - forkhead box o3, OXTR - ox…
GO:0009892	negative regulation of metabolic process	6.15E-8	4.33E-6	1.41	16465	1548	1606	213	[GALR2 - galanin receptor 2, LHX1 - lim homeobox 1, FOXL2 - forkhead box l2, NR6A1 - nuclear receptor subfamily 6, group a, member 1, DKK1 - dickkopf wnt signaling pathway inhibitor 1, SFMBT2 - scm-like with four mbt domains 2, ACADL - acyl-coa dehydrogenase, long chain, NRIP1 - nuclear receptor interacting protein 1, CELF4 - cugbp, elav-like family member 4, SPRED2 - sprouty-related, evh1 domain…
GO:0019438	aromatic compound biosynthetic process	6.16E-8	4.32E-6	1.31	16465	2482	1606	317	[ZNF572 - zinc finger protein 572, LHX1 - lim homeobox 1, NPAS4 - neuronal pas domain protein 4, ZNF542 - zinc finger protein 542, WHSC1L1 - wolf-hirschhorn syndrome candidate 1-like 1, ELOF1 - elongation factor 1 homolog (s. cerevisiae), FOXL2 - forkhead box l2, GRHL2 - grainyhead-like 2 (drosophila), NR6A1 - nuclear receptor subfamily 6, group a, member 1, PNRC1 - proline-rich nuclear receptor …
GO:0071495	cellular response to endogenous stimulus	6.29E-8	4.38E-6	1.62	16465	745	1606	118	[MAGI2 - membrane associated guanylate kinase, ww and pdz domain containing 2, LHX1 - lim homeobox 1, SSH1 - slingshot protein phosphatase 1, BTC - betacellulin, INHBB - inhibin, beta b, FGF17 - fibroblast growth factor 17, FGF18 - fibroblast growth factor 18, FOXO3 - forkhead box o3, KLF5 - kruppel-like factor 5 (intestinal), AQP4 - aquaporin 4, MYOD1 - myogenic differentiation 1, FOXC2 - forkhe…
GO:2000147	positive regulation of cell motility	6.35E-8	4.4E-6	2.13	16465	260	1606	54	[RELN - reelin, TAC1 - tachykinin, precursor 1, CAMK1D - calcium/calmodulin-dependent protein kinase id, PLA2G7 - phospholipase a2, group vii (platelet-activating factor acetylhydrolase, plasma), KDR - kinase insert domain receptor (a type iii receptor tyrosine kinase), NRP2 - neuropilin 2, IRS2 - insulin receptor substrate 2, FOXC2 - forkhead box c2 (mfh-1, mesenchyme forkhead 1), SEMA6D - sema …
GO:0051128	regulation of cellular component organization	6.42E-8	4.42E-6	1.43	16465	1418	1606	198	[SPTBN4 - spectrin, beta, non-erythrocytic 4, KAZALD1 - kazal-type serine peptidase inhibitor domain 1, SPOCK1 - sparc/osteonectin, cwcv and kazal-like domains proteoglycan (testican) 1, GDNF - glial cell derived neurotrophic factor, BTC - betacellulin, DKK1 - dickkopf wnt signaling pathway inhibitor 1, CELSR1 - cadherin, egf lag seven-pass g-type receptor 1, ASIC2 - acid-sensing (proton-gated) i…
GO:0010975	regulation of neuron projection development	6.81E-8	4.67E-6	2.18	16465	240	1606	51	[CBFA2T2 - core-binding factor, runt domain, alpha subunit 2; translocated to, 2, RELN - reelin, MAGI2 - membrane associated guanylate kinase, ww and pdz domain containing 2, SSH1 - slingshot protein phosphatase 1, CAMK1D - calcium/calmodulin-dependent protein kinase id, DSCAM - down syndrome cell adhesion molecule, SPOCK1 - sparc/osteonectin, cwcv and kazal-like domains proteoglycan (testican) 1…
GO:0010941	regulation of cell death	7.07E-8	4.82E-6	1.47	16465	1213	1606	174	[MAEA - macrophage erythroblast attacher, LIG4 - ligase iv, dna, atp-dependent, TOX3 - tox high mobility group box family member 3, SHQ1 - shq1, h/aca ribonucleoprotein assembly factor, FOXL2 - forkhead box l2, GDNF - glial cell derived neurotrophic factor, CARD11 - caspase recruitment domain family, member 11, BTC - betacellulin, INHBB - inhibin, beta b, DCC - deleted in colorectal carcinoma, LH…
GO:0031128	developmental induction	7.17E-8	4.86E-6	5.13	16465	28	1606	14	[NKX2-1 - nk2 homeobox 1, HIPK2 - homeodomain interacting protein kinase 2, FGF10 - fibroblast growth factor 10, TFAP2A - transcription factor ap-2 alpha (activating enhancer binding protein 2 alpha), GDNF - glial cell derived neurotrophic factor, FGF8 - fibroblast growth factor 8 (androgen-induced), SOX8 - sry (sex determining region y)-box 8, SALL1 - sal-like 1 (drosophila), HOXD11 - homeobox d…
GO:0030335	positive regulation of cell migration	8.18E-8	5.51E-6	2.13	16465	255	1606	53	[RELN - reelin, CAMK1D - calcium/calmodulin-dependent protein kinase id, TAC1 - tachykinin, precursor 1, PLA2G7 - phospholipase a2, group vii (platelet-activating factor acetylhydrolase, plasma), KDR - kinase insert domain receptor (a type iii receptor tyrosine kinase), NRP2 - neuropilin 2, IRS2 - insulin receptor substrate 2, FOXC2 - forkhead box c2 (mfh-1, mesenchyme forkhead 1), SEMA6D - sema …
GO:0060411	cardiac septum morphogenesis	9.32E-8	6.24E-6	4.25	16465	41	1606	17	[PITX2 - paired-like homeodomain 2, TBX5 - t-box 5, PROX1 - prospero homeobox 1, GATA4 - gata binding protein 4, SOX11 - sry (sex determining region y)-box 11, TBX20 - t-box 20, SOX4 - sry (sex determining region y)-box 4, ISL1 - isl lim homeobox 1, FGF8 - fibroblast growth factor 8 (androgen-induced), ACVR1 - activin a receptor, type i, TBX1 - t-box 1, HEYL - hairy/enhancer-of-split related with…
GO:0050807	regulation of synapse organization	9.57E-8	6.37E-6	3.73	16465	55	1606	20	[ASIC2 - acid-sensing (proton-gated) ion channel 2, ROBO2 - roundabout, axon guidance receptor, homolog 2 (drosophila), RELN - reelin, BDNF - brain-derived neurotrophic factor, DRD2 - dopamine receptor d2, CBLN1 - cerebellin 1 precursor, EPHA5 - eph receptor a5, WNT5A - wingless-type mmtv integration site family, member 5a, GHSR - growth hormone secretagogue receptor, DAB2IP - dab2 interacting pr…
GO:0048583	regulation of response to stimulus	1.01E-7	6.71E-6	1.30	16465	2531	1606	321	[FAM13A - family with sequence similarity 13, member a, GDNF - glial cell derived neurotrophic factor, CARD11 - caspase recruitment domain family, member 11, BTC - betacellulin, DKK1 - dickkopf wnt signaling pathway inhibitor 1, FGF17 - fibroblast growth factor 17, RUSC1 - run and sh3 domain containing 1, FGF18 - fibroblast growth factor 18, IQSEC3 - iq motif and sec7 domain 3, APCDD1 - adenomato…
GO:0014070	response to organic cyclic compound	1.04E-7	6.88E-6	1.69	16465	600	1606	99	[PAPPA - pregnancy-associated plasma protein a, pappalysin 1, SSH1 - slingshot protein phosphatase 1, TRPC3 - transient receptor potential cation channel, subfamily c, member 3, HRH3 - histamine receptor h3, OXTR - oxytocin receptor, SELL - selectin l, KLF5 - kruppel-like factor 5 (intestinal), AQP4 - aquaporin 4, MYOD1 - myogenic differentiation 1, BDNF - brain-derived neurotrophic factor, EGR3 …
GO:0048812	neuron projection morphogenesis	1.21E-7	7.92E-6	2.50	16465	152	1606	37	[FLOT1 - flotillin 1, PTPRZ1 - protein tyrosine phosphatase, receptor-type, z polypeptide 1, SLITRK5 - slit and ntrk-like family, member 5, DRD2 - dopamine receptor d2, BTBD3 - btb (poz) domain containing 3, ATXN2 - ataxin 2, DSCAM - down syndrome cell adhesion molecule, ISL1 - isl lim homeobox 1, SPTBN4 - spectrin, beta, non-erythrocytic 4, ATP8A2 - atpase, aminophospholipid transporter, class i…
GO:0044271	cellular nitrogen compound biosynthetic process	1.25E-7	8.12E-6	1.30	16465	2527	1606	320	[ZNF572 - zinc finger protein 572, LHX1 - lim homeobox 1, NPAS4 - neuronal pas domain protein 4, ZNF542 - zinc finger protein 542, WHSC1L1 - wolf-hirschhorn syndrome candidate 1-like 1, ELOF1 - elongation factor 1 homolog (s. cerevisiae), FOXL2 - forkhead box l2, GRHL2 - grainyhead-like 2 (drosophila), NR6A1 - nuclear receptor subfamily 6, group a, member 1, PNRC1 - proline-rich nuclear receptor …
GO:0045168	cell-cell signaling involved in cell fate commitment	1.26E-7	8.18E-6	4.95	16465	29	1606	14	[HIPK2 - homeodomain interacting protein kinase 2, NKX2-1 - nk2 homeobox 1, FGF10 - fibroblast growth factor 10, TFAP2A - transcription factor ap-2 alpha (activating enhancer binding protein 2 alpha), FGF8 - fibroblast growth factor 8 (androgen-induced), GDNF - glial cell derived neurotrophic factor, SOX8 - sry (sex determining region y)-box 8, SALL1 - sal-like 1 (drosophila), HOXD11 - homeobox d…
GO:0007188	adenylate cyclase-modulating G-protein coupled receptor signaling pathway	1.31E-7	8.44E-6	2.80	16465	110	1606	30	[OPRK1 - opioid receptor, kappa 1, GPR78 - g protein-coupled receptor 78, GALR2 - galanin receptor 2, OPRM1 - opioid receptor, mu 1, DRD4 - dopamine receptor d4, DRD5 - dopamine receptor d5, DRD2 - dopamine receptor d2, ADRB1 - adrenoceptor beta 1, ADRB3 - adrenoceptor beta 3, CHRM2 - cholinergic receptor, muscarinic 2, SSTR2 - somatostatin receptor 2, HTR1B - 5-hydroxytryptamine (serotonin) rece…
GO:0051272	positive regulation of cellular component movement	1.4E-7	8.97E-6	2.08	16465	266	1606	54	[RELN - reelin, CAMK1D - calcium/calmodulin-dependent protein kinase id, TAC1 - tachykinin, precursor 1, PLA2G7 - phospholipase a2, group vii (platelet-activating factor acetylhydrolase, plasma), KDR - kinase insert domain receptor (a type iii receptor tyrosine kinase), NRP2 - neuropilin 2, IRS2 - insulin receptor substrate 2, FOXC2 - forkhead box c2 (mfh-1, mesenchyme forkhead 1), SEMA6D - sema …
GO:0007187	G-protein coupled receptor signaling pathway, coupled to cyclic nucleotide second messenger	1.58E-7	1.01E-5	2.54	16465	141	1606	35	[OPRK1 - opioid receptor, kappa 1, GPR78 - g protein-coupled receptor 78, OPRM1 - opioid receptor, mu 1, GALR2 - galanin receptor 2, DRD4 - dopamine receptor d4, DRD5 - dopamine receptor d5, DRD2 - dopamine receptor d2, ADRB1 - adrenoceptor beta 1, ADRB3 - adrenoceptor beta 3, MTNR1A - melatonin receptor 1a, CHRM2 - cholinergic receptor, muscarinic 2, FZD7 - frizzled family receptor 7, SSTR2 - so…
GO:0051716	cellular response to stimulus	1.58E-7	1E-5	1.20	16465	4436	1606	521	[AGAP1 - arfgap with gtpase domain, ankyrin repeat and ph domain 1, LHX1 - lim homeobox 1, GFRA1 - gdnf family receptor alpha 1, AGAP3 - arfgap with gtpase domain, ankyrin repeat and ph domain 3, LIG4 - ligase iv, dna, atp-dependent, PPP1R9A - protein phosphatase 1, regulatory subunit 9a, SPOCK1 - sparc/osteonectin, cwcv and kazal-like domains proteoglycan (testican) 1, GDNF - glial cell derived …
GO:1901362	organic cyclic compound biosynthetic process	1.82E-7	1.15E-5	1.29	16465	2592	1606	326	[ZNF572 - zinc finger protein 572, LHX1 - lim homeobox 1, NPAS4 - neuronal pas domain protein 4, ZNF542 - zinc finger protein 542, WHSC1L1 - wolf-hirschhorn syndrome candidate 1-like 1, ELOF1 - elongation factor 1 homolog (s. cerevisiae), FOXL2 - forkhead box l2, GRHL2 - grainyhead-like 2 (drosophila), NR6A1 - nuclear receptor subfamily 6, group a, member 1, PNRC1 - proline-rich nuclear receptor …
GO:0051963	regulation of synapse assembly	1.99E-7	1.25E-5	4.52	16465	34	1606	15	[ASIC2 - acid-sensing (proton-gated) ion channel 2, ROBO2 - roundabout, axon guidance receptor, homolog 2 (drosophila), BDNF - brain-derived neurotrophic factor, CBLN1 - cerebellin 1 precursor, EPHA5 - eph receptor a5, WNT5A - wingless-type mmtv integration site family, member 5a, GHSR - growth hormone secretagogue receptor, NRXN1 - neurexin 1, NRXN3 - neurexin 3, CBLN2 - cerebellin 2 precursor, …
GO:0048666	neuron development	2.02E-7	1.26E-5	2.75	16465	112	1606	30	[ARL3 - adp-ribosylation factor-like 3, CNGA3 - cyclic nucleotide gated channel alpha 3, WNK1 - wnk lysine deficient protein kinase 1, PAX6 - paired box 6, TFAP2A - transcription factor ap-2 alpha (activating enhancer binding protein 2 alpha), ALK - anaplastic lymphoma receptor tyrosine kinase, TP73 - tumor protein p73, FGF8 - fibroblast growth factor 8 (androgen-induced), LHX8 - lim homeobox 8, …
GO:0010720	positive regulation of cell development	2.52E-7	1.56E-5	2.31	16465	182	1606	41	[OPRM1 - opioid receptor, mu 1, OLIG2 - oligodendrocyte lineage transcription factor 2, DRD2 - dopamine receptor d2, PAX6 - paired box 6, LIG4 - ligase iv, dna, atp-dependent, SLIT2 - slit homolog 2 (drosophila), DSCAM - down syndrome cell adhesion molecule, TP73 - tumor protein p73, SHOX2 - short stature homeobox 2, GDNF - glial cell derived neurotrophic factor, RGCC - regulator of cell cycle, S…
GO:0043067	regulation of programmed cell death	2.84E-7	1.76E-5	1.46	16465	1169	1606	166	[MAEA - macrophage erythroblast attacher, LIG4 - ligase iv, dna, atp-dependent, TOX3 - tox high mobility group box family member 3, SHQ1 - shq1, h/aca ribonucleoprotein assembly factor, FOXL2 - forkhead box l2, GDNF - glial cell derived neurotrophic factor, CARD11 - caspase recruitment domain family, member 11, BTC - betacellulin, INHBB - inhibin, beta b, DCC - deleted in colorectal carcinoma, LH…
GO:0050890	cognition	2.94E-7	1.81E-5	2.30	16465	183	1606	41	[CNTNAP2 - contactin associated protein-like 2, RELN - reelin, GALR2 - galanin receptor 2, PTPRZ1 - protein tyrosine phosphatase, receptor-type, z polypeptide 1, DRD4 - dopamine receptor d4, DRD5 - dopamine receptor d5, DRD2 - dopamine receptor d2, TAC1 - tachykinin, precursor 1, ADRB1 - adrenoceptor beta 1, CHRNA4 - cholinergic receptor, nicotinic, alpha 4 (neuronal), SLC12A5 - solute carrier fa…
GO:0030799	regulation of cyclic nucleotide metabolic process	3.03E-7	1.86E-5	2.60	16465	126	1606	32	[OPRM1 - opioid receptor, mu 1, GALR2 - galanin receptor 2, DRD4 - dopamine receptor d4, DRD5 - dopamine receptor d5, NOS1 - nitric oxide synthase 1 (neuronal), DRD2 - dopamine receptor d2, ADRB1 - adrenoceptor beta 1, ADRB3 - adrenoceptor beta 3, MTNR1A - melatonin receptor 1a, GLP1R - glucagon-like peptide 1 receptor, CCR2 - chemokine (c-c motif) receptor 2, HTR1B - 5-hydroxytryptamine (seroton…
GO:1900372	negative regulation of purine nucleotide biosynthetic process	3.17E-7	1.93E-5	4.39	16465	35	1606	15	[GALR2 - galanin receptor 2, OPRM1 - opioid receptor, mu 1, DRD4 - dopamine receptor d4, DRD2 - dopamine receptor d2, NPR3 - natriuretic peptide receptor c/guanylate cyclase c (atrionatriuretic peptide receptor c), GRM2 - glutamate receptor, metabotropic 2, GNAI3 - guanine nucleotide binding protein (g protein), alpha inhibiting activity polypeptide 3, CCR2 - chemokine (c-c motif) receptor 2, GRM…
GO:0030809	negative regulation of nucleotide biosynthetic process	3.17E-7	1.92E-5	4.39	16465	35	1606	15	[OPRM1 - opioid receptor, mu 1, GALR2 - galanin receptor 2, DRD4 - dopamine receptor d4, DRD2 - dopamine receptor d2, NPR3 - natriuretic peptide receptor c/guanylate cyclase c (atrionatriuretic peptide receptor c), GRM2 - glutamate receptor, metabotropic 2, GNAI3 - guanine nucleotide binding protein (g protein), alpha inhibiting activity polypeptide 3, CCR2 - chemokine (c-c motif) receptor 2, GRM…
GO:0014706	striated muscle tissue development	3.23E-7	1.95E-5	3.27	16465	69	1606	22	[MEOX2 - mesenchyme homeobox 2, PITX2 - paired-like homeodomain 2, TBX5 - t-box 5, MYOD1 - myogenic differentiation 1, GATA4 - gata binding protein 4, PITX1 - paired-like homeodomain 1, ZBTB18 - zinc finger and btb domain containing 18, FOXL2 - forkhead box l2, TCF21 - transcription factor 21, HOXD10 - homeobox d10, SEMA3C - sema domain, immunoglobulin domain (ig), short basic domain, secreted, (…
GO:0030155	regulation of cell adhesion	3.28E-7	1.97E-5	2.00	16465	287	1606	56	[VAV3 - vav 3 guanine nucleotide exchange factor, SYK - spleen tyrosine kinase, DSCAM - down syndrome cell adhesion molecule, UTRN - utrophin, SPOCK1 - sparc/osteonectin, cwcv and kazal-like domains proteoglycan (testican) 1, SEMA3E - sema domain, immunoglobulin domain (ig), short basic domain, secreted, (semaphorin) 3e, KDR - kinase insert domain receptor (a type iii receptor tyrosine kinase), D…
GO:0042981	regulation of apoptotic process	3.79E-7	2.26E-5	1.45	16465	1157	1606	164	[MAEA - macrophage erythroblast attacher, LIG4 - ligase iv, dna, atp-dependent, TOX3 - tox high mobility group box family member 3, SHQ1 - shq1, h/aca ribonucleoprotein assembly factor, FOXL2 - forkhead box l2, GDNF - glial cell derived neurotrophic factor, CARD11 - caspase recruitment domain family, member 11, BTC - betacellulin, INHBB - inhibin, beta b, DCC - deleted in colorectal carcinoma, LH…
GO:0045666	positive regulation of neuron differentiation	3.86E-7	2.29E-5	3.14	16465	75	1606	23	[BDNF - brain-derived neurotrophic factor, PROX1 - prospero homeobox 1, SOX11 - sry (sex determining region y)-box 11, TCF12 - transcription factor 12, FEZF2 - fez family zinc finger 2, FAM5C - family with sequence similarity 5, member c, HEYL - hairy/enhancer-of-split related with yrpw motif-like, SALL1 - sal-like 1 (drosophila), VWC2 - von willebrand factor c domain containing 2, GDF6 - growth …
GO:0031344	regulation of cell projection organization	4.34E-7	2.56E-5	1.94	16465	311	1606	59	[CBFA2T2 - core-binding factor, runt domain, alpha subunit 2; translocated to, 2, RELN - reelin, MAGI2 - membrane associated guanylate kinase, ww and pdz domain containing 2, SSH1 - slingshot protein phosphatase 1, CAMK1D - calcium/calmodulin-dependent protein kinase id, DSCAM - down syndrome cell adhesion molecule, SPOCK1 - sparc/osteonectin, cwcv and kazal-like domains proteoglycan (testican) 1…
GO:0030814	regulation of cAMP metabolic process	4.55E-7	2.67E-5	2.76	16465	104	1606	28	[GALR2 - galanin receptor 2, OPRM1 - opioid receptor, mu 1, DRD4 - dopamine receptor d4, DRD5 - dopamine receptor d5, DRD2 - dopamine receptor d2, ADRB1 - adrenoceptor beta 1, ADRB3 - adrenoceptor beta 3, GLP1R - glucagon-like peptide 1 receptor, CCR2 - chemokine (c-c motif) receptor 2, HTR1B - 5-hydroxytryptamine (serotonin) receptor 1b, g protein-coupled, HRH3 - histamine receptor h3, CAP2 - ca…
GO:0010717	regulation of epithelial to mesenchymal transition	4.64E-7	2.72E-5	3.87	16465	45	1606	17	[EPHA3 - eph receptor a3, SFRP1 - secreted frizzled-related protein 1, SFRP2 - secreted frizzled-related protein 2, TBX5 - t-box 5, NKX2-1 - nk2 homeobox 1, TGFB1I1 - transforming growth factor beta 1 induced transcript 1, SMAD2 - smad family member 2, DAB2IP - dab2 interacting protein, RGCC - regulator of cell cycle, TWIST1 - twist basic helix-loop-helix transcription factor 1, GREM1 - gremlin 1…
GO:0060606	tube closure	4.65E-7	2.71E-5	3.31	16465	65	1606	21	[SFRP1 - secreted frizzled-related protein 1, SFRP2 - secreted frizzled-related protein 2, SKI - v-ski avian sarcoma viral oncogene homolog, FGF10 - fibroblast growth factor 10, T - t, brachyury homolog (mouse), PAX3 - paired box 3, WNT5A - wingless-type mmtv integration site family, member 5a, LHX2 - lim homeobox 2, GRHL2 - grainyhead-like 2 (drosophila), ARID1A - at rich interactive domain 1a (…
GO:0051049	regulation of transport	4.71E-7	2.73E-5	1.46	16465	1118	1606	159	[OPRK1 - opioid receptor, kappa 1, MAGI2 - membrane associated guanylate kinase, ww and pdz domain containing 2, RELN - reelin, OPRM1 - opioid receptor, mu 1, SPTBN4 - spectrin, beta, non-erythrocytic 4, GDNF - glial cell derived neurotrophic factor, TRPC3 - transient receptor potential cation channel, subfamily c, member 3, INHBB - inhibin, beta b, DKK1 - dickkopf wnt signaling pathway inhibitor…
GO:0045995	regulation of embryonic development	4.88E-7	2.81E-5	2.95	16465	87	1606	25	[LHX1 - lim homeobox 1, FGF10 - fibroblast growth factor 10, PAX3 - paired box 3, GDNF - glial cell derived neurotrophic factor, SOX17 - sry (sex determining region y)-box 17, FZD7 - frizzled family receptor 7, DKK1 - dickkopf wnt signaling pathway inhibitor 1, WNT2B - wingless-type mmtv integration site family, member 2b, CELSR1 - cadherin, egf lag seven-pass g-type receptor 1, TENM4 - teneurin …
GO:0050678	regulation of epithelial cell proliferation	4.91E-7	2.82E-5	2.12	16465	227	1606	47	[PROX1 - prospero homeobox 1, FGF10 - fibroblast growth factor 10, PAX6 - paired box 6, STAT1 - signal transducer and activator of transcription 1, 91kda, FBXW7 - f-box and wd repeat domain containing 7, e3 ubiquitin protein ligase, DLX5 - distal-less homeobox 5, PTPRM - protein tyrosine phosphatase, receptor type, m, TACR1 - tachykinin receptor 1, DAB2IP - dab2 interacting protein, NR2F2 - nucle…
GO:0009880	embryonic pattern specification	4.97E-7	2.84E-5	3.69	16465	50	1606	18	[MEOX2 - mesenchyme homeobox 2, LHX1 - lim homeobox 1, SATB2 - satb homeobox 2, SMAD2 - smad family member 2, RIPPLY2 - ripply transcriptional repressor 2, FGF10 - fibroblast growth factor 10, T - t, brachyury homolog (mouse), TFAP2A - transcription factor ap-2 alpha (activating enhancer binding protein 2 alpha), WNT5A - wingless-type mmtv integration site family, member 5a, TBX3 - t-box 3, HOXD8…
GO:0097305	response to alcohol	5.01E-7	2.85E-5	2.07	16465	248	1606	50	[OPRM1 - opioid receptor, mu 1, DRD4 - dopamine receptor d4, SLC6A3 - solute carrier family 6 (neurotransmitter transporter), member 3, DRD2 - dopamine receptor d2, TJP1 - tight junction protein 1, CTGF - connective tissue growth factor, OXTR - oxytocin receptor, AQP4 - aquaporin 4, VDR - vitamin d (1,25- dihydroxyvitamin d3) receptor, MAPK15 - mitogen-activated protein kinase 15, MYOD1 - myogeni…
GO:0050905	neuromuscular process	5.03E-7	2.85E-5	3.10	16465	76	1606	23	[OPA3 - optic atrophy 3 (autosomal recessive, with chorea and spastic paraplegia), GRIN2B - glutamate receptor, ionotropic, n-methyl d-aspartate 2b, HERC1 - hect and rld domain containing e3 ubiquitin protein ligase family member 1, UCHL1 - ubiquitin carboxyl-terminal esterase l1 (ubiquitin thiolesterase), PENK - proenkephalin, ATXN2 - ataxin 2, GLRB - glycine receptor, beta, FGF12 - fibroblast g…
GO:0008406	gonad development	5.63E-7	3.17E-5	2.73	16465	105	1606	28	[PITX2 - paired-like homeodomain 2, UTF1 - undifferentiated embryonic cell transcription factor 1, TOX2 - tox high mobility group box family member 2, FGF8 - fibroblast growth factor 8 (androgen-induced), LHX8 - lim homeobox 8, FZD7 - frizzled family receptor 7, TFAP2C - transcription factor ap-2 gamma (activating enhancer binding protein 2 gamma), ESR1 - estrogen receptor 1, FZD9 - frizzled fami…
GO:0010632	regulation of epithelial cell migration	5.68E-7	3.18E-5	2.68	16465	111	1606	29	[PROX1 - prospero homeobox 1, FGF10 - fibroblast growth factor 10, TAC1 - tachykinin, precursor 1, SLIT2 - slit homolog 2 (drosophila), ITGA3 - integrin, alpha 3 (antigen cd49c, alpha 3 subunit of vla-3 receptor), PTPRM - protein tyrosine phosphatase, receptor type, m, TACR1 - tachykinin receptor 1, DAB2IP - dab2 interacting protein, PDPK1 - 3-phosphoinositide dependent protein kinase-1, KDR - ki…
GO:0007156	homophilic cell adhesion	5.68E-7	3.17E-5	2.68	16465	111	1606	29	[PCDHA7 - protocadherin alpha 7, PCDHA6 - protocadherin alpha 6, PCDHA2 - protocadherin alpha 2, CDH3 - cadherin 3, type 1, p-cadherin (placental), DSC3 - desmocollin 3, CDH2 - cadherin 2, type 1, n-cadherin (neuronal), FREM2 - fras1 related extracellular matrix protein 2, DSC2 - desmocollin 2, PTPRM - protein tyrosine phosphatase, receptor type, m, PCDHB16 - protocadherin beta 16, CELSR3 - cadhe…
GO:0030818	negative regulation of cAMP biosynthetic process	5.79E-7	3.21E-5	4.49	16465	32	1606	14	[OPRM1 - opioid receptor, mu 1, GALR2 - galanin receptor 2, DRD4 - dopamine receptor d4, DRD2 - dopamine receptor d2, NPR3 - natriuretic peptide receptor c/guanylate cyclase c (atrionatriuretic peptide receptor c), GRM2 - glutamate receptor, metabotropic 2, GNAI3 - guanine nucleotide binding protein (g protein), alpha inhibiting activity polypeptide 3, CCR2 - chemokine (c-c motif) receptor 2, GRM…
GO:0008038	neuron recognition	5.79E-7	3.2E-5	4.49	16465	32	1606	14	[ROBO1 - roundabout, axon guidance receptor, homolog 1 (drosophila), CNTNAP2 - contactin associated protein-like 2, ROBO2 - roundabout, axon guidance receptor, homolog 2 (drosophila), NCAM2 - neural cell adhesion molecule 2, EPHA3 - eph receptor a3, BDNF - brain-derived neurotrophic factor, DSCAM - down syndrome cell adhesion molecule, FEZF2 - fez family zinc finger 2, FOXG1 - forkhead box g1, CN…
GO:0007194	negative regulation of adenylate cyclase activity	6.3E-7	3.47E-5	5.13	16465	24	1606	12	[GRM7 - glutamate receptor, metabotropic 7, EDNRB - endothelin receptor type b, OPRM1 - opioid receptor, mu 1, GALR2 - galanin receptor 2, DRD4 - dopamine receptor d4, DRD2 - dopamine receptor d2, NPR3 - natriuretic peptide receptor c/guanylate cyclase c (atrionatriuretic peptide receptor c), PRKCA - protein kinase c, alpha, HRH3 - histamine receptor h3, GRM2 - glutamate receptor, metabotropic 2,…
GO:0030855	epithelial cell differentiation	6.92E-7	3.79E-5	1.98	16465	279	1606	54	[CBFA2T2 - core-binding factor, runt domain, alpha subunit 2; translocated to, 2, NKX2-1 - nk2 homeobox 1, PAX6 - paired box 6, MITF - microphthalmia-associated transcription factor, INSC - inscuteable homolog (drosophila), RFX6 - regulatory factor x, 6, FOXL2 - forkhead box l2, TCF21 - transcription factor 21, SOX17 - sry (sex determining region y)-box 17, KDR - kinase insert domain receptor (a …
GO:0048863	stem cell differentiation	6.95E-7	3.79E-5	3.48	16465	56	1606	19	[SFRP1 - secreted frizzled-related protein 1, ETV4 - ets variant 4, CHD2 - chromodomain helicase dna binding protein 2, MEGF10 - multiple egf-like-domains 10, FGF10 - fibroblast growth factor 10, STAT1 - signal transducer and activator of transcription 1, 91kda, JARID2 - jumonji, at rich interactive domain 2, ISL1 - isl lim homeobox 1, WNT10A - wingless-type mmtv integration site family, member 1…
GO:0009059	macromolecule biosynthetic process	7.54E-7	4.09E-5	1.27	16465	2667	1606	330	[ZNF572 - zinc finger protein 572, LHX1 - lim homeobox 1, NPAS4 - neuronal pas domain protein 4, ZNF542 - zinc finger protein 542, WHSC1L1 - wolf-hirschhorn syndrome candidate 1-like 1, ELOF1 - elongation factor 1 homolog (s. cerevisiae), FOXL2 - forkhead box l2, GRHL2 - grainyhead-like 2 (drosophila), NR6A1 - nuclear receptor subfamily 6, group a, member 1, PNRC1 - proline-rich nuclear receptor …
GO:0050896	response to stimulus	7.57E-7	4.09E-5	1.16	16465	5686	1606	643	[AGAP1 - arfgap with gtpase domain, ankyrin repeat and ph domain 1, LHX1 - lim homeobox 1, GFRA1 - gdnf family receptor alpha 1, AGAP3 - arfgap with gtpase domain, ankyrin repeat and ph domain 3, LIG4 - ligase iv, dna, atp-dependent, SPTBN4 - spectrin, beta, non-erythrocytic 4, SPOCK1 - sparc/osteonectin, cwcv and kazal-like domains proteoglycan (testican) 1, PPP1R9A - protein phosphatase 1, regu…
GO:0001822	kidney development	8.35E-7	4.49E-5	2.58	16465	119	1606	30	[ARL3 - adp-ribosylation factor-like 3, LHX1 - lim homeobox 1, PROX1 - prospero homeobox 1, FGF10 - fibroblast growth factor 10, TFAP2A - transcription factor ap-2 alpha (activating enhancer binding protein 2 alpha), TFAP2B - transcription factor ap-2 beta (activating enhancer binding protein 2 beta), SLIT2 - slit homolog 2 (drosophila), TP73 - tumor protein p73, GDNF - glial cell derived neurotr…
GO:0032989	cellular component morphogenesis	8.44E-7	4.52E-5	1.83	16465	369	1606	66	[OPA3 - optic atrophy 3 (autosomal recessive, with chorea and spastic paraplegia), RELN - reelin, PTPRZ1 - protein tyrosine phosphatase, receptor-type, z polypeptide 1, SSH1 - slingshot protein phosphatase 1, DRD2 - dopamine receptor d2, BTBD3 - btb (poz) domain containing 3, DSCAM - down syndrome cell adhesion molecule, SPTBN4 - spectrin, beta, non-erythrocytic 4, ATP8A2 - atpase, aminophospholi…
GO:0045980	negative regulation of nucleotide metabolic process	8.84E-7	4.71E-5	3.91	16465	42	1606	16	[GALR2 - galanin receptor 2, OPRM1 - opioid receptor, mu 1, DRD4 - dopamine receptor d4, DRD2 - dopamine receptor d2, NPR3 - natriuretic peptide receptor c/guanylate cyclase c (atrionatriuretic peptide receptor c), GRM2 - glutamate receptor, metabotropic 2, GNAI3 - guanine nucleotide binding protein (g protein), alpha inhibiting activity polypeptide 3, CCR2 - chemokine (c-c motif) receptor 2, GRM…
GO:0030803	negative regulation of cyclic nucleotide biosynthetic process	9.15E-7	4.86E-5	4.35	16465	33	1606	14	[GALR2 - galanin receptor 2, OPRM1 - opioid receptor, mu 1, DRD4 - dopamine receptor d4, DRD2 - dopamine receptor d2, NPR3 - natriuretic peptide receptor c/guanylate cyclase c (atrionatriuretic peptide receptor c), GRM2 - glutamate receptor, metabotropic 2, GNAI3 - guanine nucleotide binding protein (g protein), alpha inhibiting activity polypeptide 3, CCR2 - chemokine (c-c motif) receptor 2, GRM…
GO:0045762	positive regulation of adenylate cyclase activity	9.15E-7	4.84E-5	4.35	16465	33	1606	14	[CAP2 - cap, adenylate cyclase-associated protein, 2 (yeast), DRD5 - dopamine receptor d5, ADRB1 - adrenoceptor beta 1, ADRB3 - adrenoceptor beta 3, GLP1R - glucagon-like peptide 1 receptor, GNAL - guanine nucleotide binding protein (g protein), alpha activating activity polypeptide, olfactory type, ADORA3 - adenosine a3 receptor, EDNRA - endothelin receptor type a, ADORA2B - adenosine a2b recept…
GO:0035115	embryonic forelimb morphogenesis	9.15E-7	4.82E-5	4.35	16465	33	1606	14	[TBX5 - t-box 5, MECOM - mds1 and evi1 complex locus, TFAP2A - transcription factor ap-2 alpha (activating enhancer binding protein 2 alpha), SHOX2 - short stature homeobox 2, HOXD9 - homeobox d9, TWIST1 - twist basic helix-loop-helix transcription factor 1, HOXD11 - homeobox d11, TBX3 - t-box 3, MSX2 - msh homeobox 2, ALDH1A2 - aldehyde dehydrogenase 1 family, member a2, OSR2 - odd-skipped relat…
GO:0007420	brain development	9.18E-7	4.81E-5	2.31	16465	164	1606	37	[SLC6A11 - solute carrier family 6 (neurotransmitter transporter), member 11, CNTNAP2 - contactin associated protein-like 2, RELN - reelin, VAX1 - ventral anterior homeobox 1, PROX1 - prospero homeobox 1, NKX2-1 - nk2 homeobox 1, MACROD2 - macro domain containing 2, ESR2 - estrogen receptor 2 (er beta), FZD7 - frizzled family receptor 7, IRS2 - insulin receptor substrate 2, FZD9 - frizzled family…
GO:0048608	reproductive structure development	9.18E-7	4.79E-5	2.38	16465	151	1606	35	[PITX2 - paired-like homeodomain 2, LHX1 - lim homeobox 1, UTF1 - undifferentiated embryonic cell transcription factor 1, TOX2 - tox high mobility group box family member 2, FGF8 - fibroblast growth factor 8 (androgen-induced), TCF21 - transcription factor 21, LHX8 - lim homeobox 8, ESR2 - estrogen receptor 2 (er beta), FZD7 - frizzled family receptor 7, ESR1 - estrogen receptor 1, TFAP2C - trans…
GO:0008016	regulation of heart contraction	9.75E-7	5.07E-5	2.52	16465	126	1606	31	[DRD2 - dopamine receptor d2, NOS1 - nitric oxide synthase 1 (neuronal), KCNA5 - potassium voltage-gated channel, shaker-related subfamily, member 5, ADRB1 - adrenoceptor beta 1, TAC1 - tachykinin, precursor 1, SLC9A1 - solute carrier family 9, subfamily a (nhe1, cation proton antiporter 1), member 1, SPTBN4 - spectrin, beta, non-erythrocytic 4, SLC8A1 - solute carrier family 8 (sodium/calcium ex…
GO:0007611	learning or memory	9.8E-7	5.07E-5	2.28	16465	171	1606	38	[CNTNAP2 - contactin associated protein-like 2, RELN - reelin, GALR2 - galanin receptor 2, PTPRZ1 - protein tyrosine phosphatase, receptor-type, z polypeptide 1, DRD4 - dopamine receptor d4, DRD5 - dopamine receptor d5, DRD2 - dopamine receptor d2, TAC1 - tachykinin, precursor 1, ADRB1 - adrenoceptor beta 1, SLC12A5 - solute carrier family 12 (potassium/chloride transporter), member 5, ITGA3 - in…
GO:0051705	multi-organism behavior	1.08E-6	5.56E-5	3.17	16465	68	1606	21	[CNTNAP2 - contactin associated protein-like 2, GRIN2B - glutamate receptor, ionotropic, n-methyl d-aspartate 2b, DRD4 - dopamine receptor d4, DRD5 - dopamine receptor d5, CYP11A1 - cytochrome p450, family 11, subfamily a, polypeptide 1, PENK - proenkephalin, APLP2 - amyloid beta (a4) precursor-like protein 2, MTNR1A - melatonin receptor 1a, TBX1 - t-box 1, TACR1 - tachykinin receptor 1, NRXN1 - …
GO:0010033	response to organic substance	1.09E-6	5.57E-5	1.32	16465	1986	1606	255	[LHX1 - lim homeobox 1, BTC - betacellulin, TRPC3 - transient receptor potential cation channel, subfamily c, member 3, DKK1 - dickkopf wnt signaling pathway inhibitor 1, FGF17 - fibroblast growth factor 17, FGF18 - fibroblast growth factor 18, KLF5 - kruppel-like factor 5 (intestinal), MYOD1 - myogenic differentiation 1, BDNF - brain-derived neurotrophic factor, EGR3 - early growth response 3, S…
GO:0031280	negative regulation of cyclase activity	1.1E-6	5.64E-5	4.92	16465	25	1606	12	[GRM7 - glutamate receptor, metabotropic 7, EDNRB - endothelin receptor type b, GALR2 - galanin receptor 2, OPRM1 - opioid receptor, mu 1, DRD4 - dopamine receptor d4, DRD2 - dopamine receptor d2, NPR3 - natriuretic peptide receptor c/guanylate cyclase c (atrionatriuretic peptide receptor c), PRKCA - protein kinase c, alpha, HRH3 - histamine receptor h3, GRM2 - glutamate receptor, metabotropic 2,…
GO:0010605	negative regulation of macromolecule metabolic process	1.42E-6	7.21E-5	1.38	16465	1418	1606	191	[LHX1 - lim homeobox 1, PAX3 - paired box 3, SHQ1 - shq1, h/aca ribonucleoprotein assembly factor, TCF21 - transcription factor 21, FOXL2 - forkhead box l2, NR6A1 - nuclear receptor subfamily 6, group a, member 1, ZNF148 - zinc finger protein 148, INHBB - inhibin, beta b, DKK1 - dickkopf wnt signaling pathway inhibitor 1, SFMBT2 - scm-like with four mbt domains 2, FOXD2 - forkhead box d2, DBNDD2 …
GO:0022414	reproductive process	1.53E-6	7.72E-5	1.51	16465	858	1606	126	[PAPPA - pregnancy-associated plasma protein a, pappalysin 1, LHX1 - lim homeobox 1, DDX25 - dead (asp-glu-ala-asp) box helicase 25, APLP2 - amyloid beta (a4) precursor-like protein 2, SPTBN4 - spectrin, beta, non-erythrocytic 4, TCF21 - transcription factor 21, FOXL2 - forkhead box l2, GPR149 - g protein-coupled receptor 149, NR6A1 - nuclear receptor subfamily 6, group a, member 1, INHBB - inhib…
GO:0001843	neural tube closure	1.57E-6	7.94E-5	3.20	16465	64	1606	20	[SFRP1 - secreted frizzled-related protein 1, SFRP2 - secreted frizzled-related protein 2, SKI - v-ski avian sarcoma viral oncogene homolog, T - t, brachyury homolog (mouse), PAX3 - paired box 3, WNT5A - wingless-type mmtv integration site family, member 5a, LHX2 - lim homeobox 2, GRHL2 - grainyhead-like 2 (drosophila), ARID1A - at rich interactive domain 1a (swi-like), SALL1 - sal-like 1 (drosop…
GO:0003156	regulation of organ formation	1.68E-6	8.45E-5	4.44	16465	30	1606	13	[TBX5 - t-box 5, FGF10 - fibroblast growth factor 10, ISL1 - isl lim homeobox 1, WNT5A - wingless-type mmtv integration site family, member 5a, GDNF - glial cell derived neurotrophic factor, FGF8 - fibroblast growth factor 8 (androgen-induced), TBX1 - t-box 1, HOXD11 - homeobox d11, WNT2B - wingless-type mmtv integration site family, member 2b, HOXC11 - homeobox c11, SIX1 - six homeobox 1, BMP4 -…
GO:1900543	negative regulation of purine nucleotide metabolic process	1.68E-6	8.42E-5	3.94	16465	39	1606	15	[OPRM1 - opioid receptor, mu 1, GALR2 - galanin receptor 2, DRD4 - dopamine receptor d4, DRD2 - dopamine receptor d2, NPR3 - natriuretic peptide receptor c/guanylate cyclase c (atrionatriuretic peptide receptor c), GRM2 - glutamate receptor, metabotropic 2, GNAI3 - guanine nucleotide binding protein (g protein), alpha inhibiting activity polypeptide 3, CCR2 - chemokine (c-c motif) receptor 2, GRM…
GO:1900542	regulation of purine nucleotide metabolic process	1.74E-6	8.67E-5	1.71	16465	469	1606	78	[AGAP1 - arfgap with gtpase domain, ankyrin repeat and ph domain 1, OPRM1 - opioid receptor, mu 1, VAV3 - vav 3 guanine nucleotide exchange factor, GALR2 - galanin receptor 2, DRD4 - dopamine receptor d4, AGAP3 - arfgap with gtpase domain, ankyrin repeat and ph domain 3, DRD5 - dopamine receptor d5, NOS1 - nitric oxide synthase 1 (neuronal), DRD2 - dopamine receptor d2, PTPRN2 - protein tyrosine …
GO:0060537	muscle tissue development	1.74E-6	8.64E-5	2.91	16465	81	1606	23	[MEOX2 - mesenchyme homeobox 2, PITX2 - paired-like homeodomain 2, TBX5 - t-box 5, MYOD1 - myogenic differentiation 1, GATA4 - gata binding protein 4, PITX1 - paired-like homeodomain 1, ZBTB18 - zinc finger and btb domain containing 18, FOXL2 - forkhead box l2, TCF21 - transcription factor 21, SEMA3C - sema domain, immunoglobulin domain (ig), short basic domain, secreted, (semaphorin) 3c, HOXD10 …
GO:0010976	positive regulation of neuron projection development	1.83E-6	9.05E-5	3.08	16465	70	1606	21	[CBFA2T2 - core-binding factor, runt domain, alpha subunit 2; translocated to, 2, EPHA3 - eph receptor a3, MAGI2 - membrane associated guanylate kinase, ww and pdz domain containing 2, RELN - reelin, CAMK1D - calcium/calmodulin-dependent protein kinase id, TENM3 - teneurin transmembrane protein 3, SEZ6 - seizure related 6 homolog (mouse), WNT5A - wingless-type mmtv integration site family, member…
GO:0019220	regulation of phosphate metabolic process	1.86E-6	9.13E-5	1.37	16465	1468	1606	196	[AGAP1 - arfgap with gtpase domain, ankyrin repeat and ph domain 1, GALR2 - galanin receptor 2, AGAP3 - arfgap with gtpase domain, ankyrin repeat and ph domain 3, SYMPK - symplekin, SPTBN4 - spectrin, beta, non-erythrocytic 4, DKK1 - dickkopf wnt signaling pathway inhibitor 1, SLC7A14 - solute carrier family 7, member 14, FGF18 - fibroblast growth factor 18, IQSEC3 - iq motif and sec7 domain 3, S…
GO:0051350	negative regulation of lyase activity	1.87E-6	9.15E-5	4.73	16465	26	1606	12	[GRM7 - glutamate receptor, metabotropic 7, EDNRB - endothelin receptor type b, GALR2 - galanin receptor 2, OPRM1 - opioid receptor, mu 1, DRD4 - dopamine receptor d4, DRD2 - dopamine receptor d2, NPR3 - natriuretic peptide receptor c/guanylate cyclase c (atrionatriuretic peptide receptor c), PRKCA - protein kinase c, alpha, HRH3 - histamine receptor h3, GRM2 - glutamate receptor, metabotropic 2,…
GO:0090092	regulation of transmembrane receptor protein serine/threonine kinase signaling pathway	1.87E-6	9.14E-5	2.28	16465	162	1606	36	[MAGI2 - membrane associated guanylate kinase, ww and pdz domain containing 2, RBPMS - rna binding protein with multiple splicing, HIPK2 - homeodomain interacting protein kinase 2, NKX2-1 - nk2 homeobox 1, FGF10 - fibroblast growth factor 10, TFAP2B - transcription factor ap-2 beta (activating enhancer binding protein 2 beta), ACVR1 - activin a receptor, type i, VWC2 - von willebrand factor c dom…
GO:0023019	signal transduction involved in regulation of gene expression	1.87E-6	9.11E-5	5.13	16465	22	1606	11	[GATA4 - gata binding protein 4, MSX2 - msh homeobox 2, SMAD2 - smad family member 2, PAX6 - paired box 6, SMAD3 - smad family member 3, T - t, brachyury homolog (mouse), GSC - goosecoid homeobox, EPCAM - epithelial cell adhesion molecule, FGF8 - fibroblast growth factor 8 (androgen-induced), FOXA2 - forkhead box a2, SOX17 - sry (sex determining region y)-box 17]
GO:0010721	negative regulation of cell development	2.11E-6	1.02E-4	2.48	16465	124	1606	30	[VAX1 - ventral anterior homeobox 1, NKX2-1 - nk2 homeobox 1, PAX6 - paired box 6, STAT1 - signal transducer and activator of transcription 1, 91kda, DAB2IP - dab2 interacting protein, SEMA5A - sema domain, seven thrombospondin repeats (type 1 and type 1-like), transmembrane domain (tm) and short cytoplasmic domain, (semaphorin) 5a, SPG20 - spastic paraplegia 20 (troyer syndrome), DICER1 - dicer …
GO:0030030	cell projection organization	2.16E-6	1.04E-4	1.67	16465	511	1606	83	[RELN - reelin, VAV3 - vav 3 guanine nucleotide exchange factor, GALR2 - galanin receptor 2, PTPRZ1 - protein tyrosine phosphatase, receptor-type, z polypeptide 1, WDR35 - wd repeat domain 35, CCDC64 - coiled-coil domain containing 64, DRD2 - dopamine receptor d2, BTBD3 - btb (poz) domain containing 3, SPTBN4 - spectrin, beta, non-erythrocytic 4, DSCAM - down syndrome cell adhesion molecule, ATP8…
GO:0006140	regulation of nucleotide metabolic process	2.24E-6	1.07E-4	1.69	16465	472	1606	78	[AGAP1 - arfgap with gtpase domain, ankyrin repeat and ph domain 1, OPRM1 - opioid receptor, mu 1, VAV3 - vav 3 guanine nucleotide exchange factor, GALR2 - galanin receptor 2, DRD4 - dopamine receptor d4, AGAP3 - arfgap with gtpase domain, ankyrin repeat and ph domain 3, DRD5 - dopamine receptor d5, NOS1 - nitric oxide synthase 1 (neuronal), DRD2 - dopamine receptor d2, PTPRN2 - protein tyrosine …
GO:0009798	axis specification	2.29E-6	1.09E-4	3.25	16465	60	1606	19	[SFRP1 - secreted frizzled-related protein 1, PITX2 - paired-like homeodomain 2, LHX1 - lim homeobox 1, SKI - v-ski avian sarcoma viral oncogene homolog, SMAD2 - smad family member 2, TBX18 - t-box 18, PAX6 - paired box 6, RIPPLY2 - ripply transcriptional repressor 2, FGF10 - fibroblast growth factor 10, T - t, brachyury homolog (mouse), VAX2 - ventral anterior homeobox 2, WNT5A - wingless-type m…
GO:0031281	positive regulation of cyclase activity	2.45E-6	1.17E-4	3.84	16465	40	1606	15	[CAP2 - cap, adenylate cyclase-associated protein, 2 (yeast), DRD5 - dopamine receptor d5, NOS1 - nitric oxide synthase 1 (neuronal), ADRB1 - adrenoceptor beta 1, ADRB3 - adrenoceptor beta 3, GLP1R - glucagon-like peptide 1 receptor, GNAL - guanine nucleotide binding protein (g protein), alpha activating activity polypeptide, olfactory type, ADORA3 - adenosine a3 receptor, EDNRA - endothelin rece…
GO:0045665	negative regulation of neuron differentiation	2.58E-6	1.22E-4	3.49	16465	50	1606	17	[OLIG2 - oligodendrocyte lineage transcription factor 2, LMX1A - lim homeobox transcription factor 1, alpha, PAX6 - paired box 6, ISL1 - isl lim homeobox 1, ISL2 - isl lim homeobox 2, TP73 - tumor protein p73, SOX8 - sry (sex determining region y)-box 8, ID4 - inhibitor of dna binding 4, dominant negative helix-loop-helix protein, FOXG1 - forkhead box g1, ZHX2 - zinc fingers and homeoboxes 2, ZNF…
GO:0001704	formation of primary germ layer	2.59E-6	1.22E-4	3.65	16465	45	1606	16	[LHX1 - lim homeobox 1, FOXC1 - forkhead box c1, GATA4 - gata binding protein 4, SMAD2 - smad family member 2, TBX20 - t-box 20, ACVR1 - activin a receptor, type i, SOX17 - sry (sex determining region y)-box 17, HAND1 - heart and neural crest derivatives expressed 1, DKK1 - dickkopf wnt signaling pathway inhibitor 1, TLX2 - t-cell leukemia homeobox 2, LEF1 - lymphoid enhancer-binding factor 1, CR…
GO:0032355	response to estradiol	2.87E-6	1.35E-4	2.76	16465	89	1606	24	[AQP4 - aquaporin 4, SLC34A2 - solute carrier family 34 (type ii sodium/phosphate contransporter), member 2, SFRP1 - secreted frizzled-related protein 1, MAPK15 - mitogen-activated protein kinase 15, MYOD1 - myogenic differentiation 1, FGF10 - fibroblast growth factor 10, STAT3 - signal transducer and activator of transcription 3 (acute-phase response factor), TACR1 - tachykinin receptor 1, CTGF …
GO:0007423	sensory organ development	2.87E-6	1.35E-4	2.76	16465	89	1606	24	[PITX2 - paired-like homeodomain 2, GRIN2B - glutamate receptor, ionotropic, n-methyl d-aspartate 2b, FOXC1 - forkhead box c1, FOXC2 - forkhead box c2 (mfh-1, mesenchyme forkhead 1), SKI - v-ski avian sarcoma viral oncogene homolog, VAX1 - ventral anterior homeobox 1, GATA3 - gata binding protein 3, HIPK2 - homeodomain interacting protein kinase 2, FGF10 - fibroblast growth factor 10, PAX6 - pair…
GO:0030510	regulation of BMP signaling pathway	3.02E-6	1.41E-4	3.19	16465	61	1606	19	[SFRP1 - secreted frizzled-related protein 1, SFRP2 - secreted frizzled-related protein 2, SKI - v-ski avian sarcoma viral oncogene homolog, GATA4 - gata binding protein 4, HIPK2 - homeodomain interacting protein kinase 2, SMAD2 - smad family member 2, SOX11 - sry (sex determining region y)-box 11, TFAP2B - transcription factor ap-2 beta (activating enhancer binding protein 2 beta), WNT5A - wingl…
GO:0051174	regulation of phosphorus metabolic process	3.06E-6	1.43E-4	1.36	16465	1479	1606	196	[AGAP1 - arfgap with gtpase domain, ankyrin repeat and ph domain 1, GALR2 - galanin receptor 2, AGAP3 - arfgap with gtpase domain, ankyrin repeat and ph domain 3, SYMPK - symplekin, SPTBN4 - spectrin, beta, non-erythrocytic 4, DKK1 - dickkopf wnt signaling pathway inhibitor 1, SLC7A14 - solute carrier family 7, member 14, FGF18 - fibroblast growth factor 18, IQSEC3 - iq motif and sec7 domain 3, S…
GO:0030878	thyroid gland development	3.07E-6	1.42E-4	5.40	16465	19	1606	10	[HOXD3 - homeobox d3, HOXB3 - homeobox b3, FOXE3 - forkhead box e3, NKX2-1 - nk2 homeobox 1, FGF10 - fibroblast growth factor 10, SMAD3 - smad family member 3, HHEX - hematopoietically expressed homeobox, SIX1 - six homeobox 1, FGF8 - fibroblast growth factor 8 (androgen-induced), TBX1 - t-box 1]
GO:0031346	positive regulation of cell projection organization	3.07E-6	1.42E-4	2.21	16465	172	1606	37	[CBFA2T2 - core-binding factor, runt domain, alpha subunit 2; translocated to, 2, MAGI2 - membrane associated guanylate kinase, ww and pdz domain containing 2, RELN - reelin, CCR7 - chemokine (c-c motif) receptor 7, CAMK1D - calcium/calmodulin-dependent protein kinase id, SLIT2 - slit homolog 2 (drosophila), DSCAM - down syndrome cell adhesion molecule, SHOX2 - short stature homeobox 2, MYO3A - m…
GO:0009725	response to hormone	3.15E-6	1.45E-4	1.56	16465	678	1606	103	[PAPPA - pregnancy-associated plasma protein a, pappalysin 1, INHBB - inhibin, beta b, FGF17 - fibroblast growth factor 17, FGF18 - fibroblast growth factor 18, FOXO3 - forkhead box o3, OXTR - oxytocin receptor, AQP4 - aquaporin 4, MYOD1 - myogenic differentiation 1, FOXC2 - forkhead box c2 (mfh-1, mesenchyme forkhead 1), BDNF - brain-derived neurotrophic factor, EGR3 - early growth response 3, M…
GO:0030815	negative regulation of cAMP metabolic process	3.2E-6	1.47E-4	3.99	16465	36	1606	14	[GALR2 - galanin receptor 2, OPRM1 - opioid receptor, mu 1, DRD4 - dopamine receptor d4, DRD2 - dopamine receptor d2, NPR3 - natriuretic peptide receptor c/guanylate cyclase c (atrionatriuretic peptide receptor c), GRM2 - glutamate receptor, metabotropic 2, GNAI3 - guanine nucleotide binding protein (g protein), alpha inhibiting activity polypeptide 3, CCR2 - chemokine (c-c motif) receptor 2, GRM…
GO:0023061	signal release	3.33E-6	1.52E-4	2.52	16465	114	1606	28	[SLC6A11 - solute carrier family 6 (neurotransmitter transporter), member 11, SYN2 - synapsin ii, RIMS1 - regulating synaptic membrane exocytosis 1, SYT1 - synaptotagmin i, FAM3B - family with sequence similarity 3, member b, NRXN1 - neurexin 1, LIN7A - lin-7 homolog a (c. elegans), NRXN3 - neurexin 3, HRH3 - histamine receptor h3, CACNA1B - calcium channel, voltage-dependent, n type, alpha 1b su…
GO:0090101	negative regulation of transmembrane receptor protein serine/threonine kinase signaling pathway	3.58E-6	1.63E-4	2.67	16465	96	1606	25	[MAGI2 - membrane associated guanylate kinase, ww and pdz domain containing 2, HIPK2 - homeodomain interacting protein kinase 2, NKX2-1 - nk2 homeobox 1, ACVR1 - activin a receptor, type i, VWC2 - von willebrand factor c domain containing 2, PDPK1 - 3-phosphoinositide dependent protein kinase-1, SPG20 - spastic paraplegia 20 (troyer syndrome), DKK1 - dickkopf wnt signaling pathway inhibitor 1, SK…

## Sheet: Additional file 5b
Additional file 5b. GO process terms for hypomethylation associated genes in nonagenarians. Terms unique for hypomethylation are shown in bold.
GO Term	Description	p-value	FDR q-value	Enrichment	N	B	n	b	Genes
GO:0050896	response to stimulus	8.04E-15	9.69E-11	1.24	16465	5686	1752	752	[ARAP1 - arfgap with rhogap domain, ankyrin repeat and ph domain 1, GFAP - glial fibrillary acidic protein, AGAP1 - arfgap with gtpase domain, ankyrin repeat and ph domain 1, GFI1 - growth factor independent 1 transcription repressor, LHCGR - luteinizing hormone/choriogonadotropin receptor, LGALS3BP - lectin, galactoside-binding, soluble, 3 binding protein, PNLIP - pancreatic lipase, PHLDA3 - ple…
GO:0006928	cellular component movement	4.44E-14	2.68E-10	1.66	16465	1160	1752	205	[DST - dystonin, SPTA1 - spectrin, alpha, erythrocytic 1 (elliptocytosis 2), ABLIM1 - actin binding lim protein 1, LRRC16A - leucine rich repeat containing 16a, PLXNB1 - plexin b1, NRP1 - neuropilin 1, TRPC4 - transient receptor potential cation channel, subfamily c, member 4, NRP2 - neuropilin 2, DPYSL5 - dihydropyrimidinase-like 5, TRPC6 - transient receptor potential cation channel, subfamily …
GO:0007155	cell adhesion	6.36E-14	2.55E-10	1.85	16465	742	1752	146	[SIRPA - signal-regulatory protein alpha, DST - dystonin, LGALS3BP - lectin, galactoside-binding, soluble, 3 binding protein, SPECC1 - sperm antigen with calponin homology and coiled-coil domains 1, VMP1 - vacuole membrane protein 1, NRP1 - neuropilin 1, NRP2 - neuropilin 2, NTM - neurotrimin, CD58 - cd58 molecule, APBA1 - amyloid beta (a4) precursor protein-binding, family a, member 1, PPFIBP1 -…
GO:0022610	biological adhesion	7.12E-14	2.14E-10	1.85	16465	743	1752	146	[SIRPA - signal-regulatory protein alpha, DST - dystonin, LGALS3BP - lectin, galactoside-binding, soluble, 3 binding protein, SPECC1 - sperm antigen with calponin homology and coiled-coil domains 1, VMP1 - vacuole membrane protein 1, NRP1 - neuropilin 1, NRP2 - neuropilin 2, NTM - neurotrimin, CD58 - cd58 molecule, APBA1 - amyloid beta (a4) precursor protein-binding, family a, member 1, PPFIBP1 -…
GO:0044707	single-multicellular organism process	7.33E-13	1.77E-9	1.37	16465	2754	1752	402	[PNLIP - pancreatic lipase, ABLIM1 - actin binding lim protein 1, PLXDC2 - plexin domain containing 2, LRRC16A - leucine rich repeat containing 16a, ABAT - 4-aminobutyrate aminotransferase, ABCA1 - atp-binding cassette, sub-family a (abc1), member 1, PLXNB1 - plexin b1, LDLR - low density lipoprotein receptor, ABCA4 - atp-binding cassette, sub-family a (abc1), member 4, LCT - lactase, PNOC - prep…
GO:0097485	neuron projection guidance	1E-12	2.01E-9	2.25	16465	343	1752	82	[RGMB - rgm domain family, member b, SPTA1 - spectrin, alpha, erythrocytic 1 (elliptocytosis 2), TRPC7 - transient receptor potential cation channel, subfamily c, member 7, ABLIM1 - actin binding lim protein 1, SEMA3E - sema domain, immunoglobulin domain (ig), short basic domain, secreted, (semaphorin) 3e, SEMA4A - sema domain, immunoglobulin domain (ig), transmembrane domain (tm) and short cytop…
GO:0007411	axon guidance	1E-12	1.72E-9	2.25	16465	343	1752	82	[RGMB - rgm domain family, member b, SPTA1 - spectrin, alpha, erythrocytic 1 (elliptocytosis 2), TRPC7 - transient receptor potential cation channel, subfamily c, member 7, ABLIM1 - actin binding lim protein 1, SEMA3E - sema domain, immunoglobulin domain (ig), short basic domain, secreted, (semaphorin) 3e, SEMA4A - sema domain, immunoglobulin domain (ig), transmembrane domain (tm) and short cytop…
GO:0032502	developmental process	3.38E-12	5.09E-9	1.29	16465	3910	1752	535	[CREB5 - camp responsive element binding protein 5, GFAP - glial fibrillary acidic protein, GFI1 - growth factor independent 1 transcription repressor, LHCGR - luteinizing hormone/choriogonadotropin receptor, SPTA1 - spectrin, alpha, erythrocytic 1 (elliptocytosis 2), PHLDA3 - pleckstrin homology-like domain, family a, member 3, ABLIM1 - actin binding lim protein 1, PLXDC2 - plexin domain contain…
GO:0032501	multicellular organismal process	3.52E-12	4.71E-9	1.36	16465	2808	1752	405	[PNLIP - pancreatic lipase, ABLIM1 - actin binding lim protein 1, PLXDC2 - plexin domain containing 2, LRRC16A - leucine rich repeat containing 16a, ABAT - 4-aminobutyrate aminotransferase, ABCA1 - atp-binding cassette, sub-family a (abc1), member 1, PLXNB1 - plexin b1, LDLR - low density lipoprotein receptor, ABCA4 - atp-binding cassette, sub-family a (abc1), member 4, LCT - lactase, PNOC - prep…
GO:0007165	signal transduction	5.98E-12	7.21E-9	1.30	16465	3570	1752	494	[ARAP1 - arfgap with rhogap domain, ankyrin repeat and ph domain 1, AGAP1 - arfgap with gtpase domain, ankyrin repeat and ph domain 1, LHCGR - luteinizing hormone/choriogonadotropin receptor, LGALS3BP - lectin, galactoside-binding, soluble, 3 binding protein, PHLDA3 - pleckstrin homology-like domain, family a, member 3, PNLIP - pancreatic lipase, ABCA1 - atp-binding cassette, sub-family a (abc1),…
GO:0051716	cellular response to stimulus	1.28E-11	1.4E-8	1.25	16465	4436	1752	592	[GFAP - glial fibrillary acidic protein, ARAP1 - arfgap with rhogap domain, ankyrin repeat and ph domain 1, GFI1 - growth factor independent 1 transcription repressor, AGAP1 - arfgap with gtpase domain, ankyrin repeat and ph domain 1, LHCGR - luteinizing hormone/choriogonadotropin receptor, LGALS3BP - lectin, galactoside-binding, soluble, 3 binding protein, PHLDA3 - pleckstrin homology-like domai…
GO:0003008	system process	7.8E-11	7.83E-8	1.61	16465	1018	1752	174	[OPRM1 - opioid receptor, mu 1, PNLIP - pancreatic lipase, ZNF385A - zinc finger protein 385a, TCF15 - transcription factor 15 (basic helix-loop-helix), ABLIM1 - actin binding lim protein 1, ELN - elastin, ATP8A2 - atpase, aminophospholipid transporter, class i, type 8a, member 2, LDLR - low density lipoprotein receptor, ABCA4 - atp-binding cassette, sub-family a (abc1), member 4, ACE - angiotens…
GO:0044699	single-organism process	8.39E-11	7.78E-8	1.12	16465	9740	1752	1160	[GFAP - glial fibrillary acidic protein, ARAP1 - arfgap with rhogap domain, ankyrin repeat and ph domain 1, GFI1 - growth factor independent 1 transcription repressor, PNLIP - pancreatic lipase, SCD5 - stearoyl-coa desaturase 5, AANAT - aralkylamine n-acetyltransferase, LRRC16A - leucine rich repeat containing 16a, ABAT - 4-aminobutyrate aminotransferase, PPP1R9A - protein phosphatase 1, regulato…
GO:0044767	single-organism developmental process	9.85E-11	8.48E-8	1.28	16465	3537	1752	483	[CREB5 - camp responsive element binding protein 5, GFAP - glial fibrillary acidic protein, GFI1 - growth factor independent 1 transcription repressor, LHCGR - luteinizing hormone/choriogonadotropin receptor, SPTA1 - spectrin, alpha, erythrocytic 1 (elliptocytosis 2), ABLIM1 - actin binding lim protein 1, PLXDC2 - plexin domain containing 2, PROK1 - prokineticin 1, PLXNB1 - plexin b1, ABR - activ…
GO:0007166	cell surface receptor signaling pathway	1.55E-10	1.24E-7	1.39	16465	2055	1752	305	[DST - dystonin, LHCGR - luteinizing hormone/choriogonadotropin receptor, MAPKAP1 - mitogen-activated protein kinase associated protein 1, IL1RL2 - interleukin 1 receptor-like 2, BLNK - b-cell linker, ABCA1 - atp-binding cassette, sub-family a (abc1), member 1, PLXNB1 - plexin b1, NRP1 - neuropilin 1, NRP2 - neuropilin 2, PNOC - prepronociceptin, EP300 - e1a binding protein p300, ABR - active bcr…
GO:0044763	single-organism cellular process	2.53E-10	1.91E-7	1.14	16465	8220	1752	998	[GFAP - glial fibrillary acidic protein, ARAP1 - arfgap with rhogap domain, ankyrin repeat and ph domain 1, GFI1 - growth factor independent 1 transcription repressor, PNLIP - pancreatic lipase, SCD5 - stearoyl-coa desaturase 5, LRRC16A - leucine rich repeat containing 16a, ABAT - 4-aminobutyrate aminotransferase, PPP1R9A - protein phosphatase 1, regulatory subunit 9a, ABCA1 - atp-binding cassett…
GO:0030198	extracellular matrix organization	4.56E-10	3.24E-7	2.08	16465	339	1752	75	[GFAP - glial fibrillary acidic protein, FMOD - fibromodulin, DST - dystonin, TIMP2 - timp metallopeptidase inhibitor 2, RXFP1 - relaxin/insulin-like family peptide receptor 1, PTPRS - protein tyrosine phosphatase, receptor type, s, ELN - elastin, CCDC80 - coiled-coil domain containing 80, COL14A1 - collagen, type xiv, alpha 1, APBB2 - amyloid beta (a4) precursor protein-binding, family b, member…
GO:0043062	extracellular structure organization	5.26E-10	3.52E-7	2.07	16465	340	1752	75	[GFAP - glial fibrillary acidic protein, FMOD - fibromodulin, DST - dystonin, TIMP2 - timp metallopeptidase inhibitor 2, RXFP1 - relaxin/insulin-like family peptide receptor 1, PTPRS - protein tyrosine phosphatase, receptor type, s, ELN - elastin, CCDC80 - coiled-coil domain containing 80, COL14A1 - collagen, type xiv, alpha 1, APBB2 - amyloid beta (a4) precursor protein-binding, family b, member…
GO:0065008	regulation of biological quality	5.37E-10	3.41E-7	1.36	16465	2283	1752	330	[NCF2 - neutrophil cytosolic factor 2, GFAP - glial fibrillary acidic protein, ARAP1 - arfgap with rhogap domain, ankyrin repeat and ph domain 1, SPTA1 - spectrin, alpha, erythrocytic 1 (elliptocytosis 2), BNIP3L - bcl2/adenovirus e1b 19kda interacting protein 3-like, AANAT - aralkylamine n-acetyltransferase, ANKRD11 - ankyrin repeat domain 11, LRRC16A - leucine rich repeat containing 16a, ABAT -…
GO:0048583	regulation of response to stimulus	7.75E-10	4.67E-7	1.33	16465	2531	1752	359	[ARAP1 - arfgap with rhogap domain, ankyrin repeat and ph domain 1, LHCGR - luteinizing hormone/choriogonadotropin receptor, MAPKAP1 - mitogen-activated protein kinase associated protein 1, GFI1 - growth factor independent 1 transcription repressor, FAM13A - family with sequence similarity 13, member a, IL1RL2 - interleukin 1 receptor-like 2, PHLDA3 - pleckstrin homology-like domain, family a, me…
GO:0048856	anatomical structure development	4.95E-9	2.84E-6	1.33	16465	2386	1752	337	[CREB5 - camp responsive element binding protein 5, EMP1 - epithelial membrane protein 1, GFAP - glial fibrillary acidic protein, LHCGR - luteinizing hormone/choriogonadotropin receptor, MAPKAP1 - mitogen-activated protein kinase associated protein 1, SPTA1 - spectrin, alpha, erythrocytic 1 (elliptocytosis 2), INSC - inscuteable homolog (drosophila), ANKRD11 - ankyrin repeat domain 11, ELN - elas…
GO:0010646	regulation of cell communication	7.19E-9	3.94E-6	1.34	16465	2161	1752	309	[ARAP1 - arfgap with rhogap domain, ankyrin repeat and ph domain 1, GFAP - glial fibrillary acidic protein, LHCGR - luteinizing hormone/choriogonadotropin receptor, GFI1 - growth factor independent 1 transcription repressor, MAPKAP1 - mitogen-activated protein kinase associated protein 1, FAM13A - family with sequence similarity 13, member a, PHLDA3 - pleckstrin homology-like domain, family a, me…
GO:0048518	positive regulation of biological process	1.02E-8	5.36E-6	1.24	16465	3675	1752	486	[CREB5 - camp responsive element binding protein 5, GFAP - glial fibrillary acidic protein, ARAP1 - arfgap with rhogap domain, ankyrin repeat and ph domain 1, GFI1 - growth factor independent 1 transcription repressor, LHCGR - luteinizing hormone/choriogonadotropin receptor, SPTA1 - spectrin, alpha, erythrocytic 1 (elliptocytosis 2), PHLDA3 - pleckstrin homology-like domain, family a, member 3, A…
GO:0065007	biological regulation	1.04E-8	5.25E-6	1.12	16465	8514	1752	1017	[ARAP1 - arfgap with rhogap domain, ankyrin repeat and ph domain 1, GFAP - glial fibrillary acidic protein, AGAP1 - arfgap with gtpase domain, ankyrin repeat and ph domain 1, GFI1 - growth factor independent 1 transcription repressor, PNLIP - pancreatic lipase, AANAT - aralkylamine n-acetyltransferase, LRRC16A - leucine rich repeat containing 16a, ABAT - 4-aminobutyrate aminotransferase, PPP1R9A …
GO:0051128	regulation of cellular component organization	1.43E-8	6.89E-6	1.43	16465	1418	1752	216	[ARAP1 - arfgap with rhogap domain, ankyrin repeat and ph domain 1, GFAP - glial fibrillary acidic protein, DST - dystonin, GFI1 - growth factor independent 1 transcription repressor, SPTA1 - spectrin, alpha, erythrocytic 1 (elliptocytosis 2), ELN - elastin, PLXNB1 - plexin b1, NRP1 - neuropilin 1, BST2 - bone marrow stromal cell antigen 2, EP300 - e1a binding protein p300, ABR - active bcr-relat…
GO:0023051	regulation of signaling	2E-8	9.28E-6	1.33	16465	2149	1752	305	[ARAP1 - arfgap with rhogap domain, ankyrin repeat and ph domain 1, GFAP - glial fibrillary acidic protein, LHCGR - luteinizing hormone/choriogonadotropin receptor, GFI1 - growth factor independent 1 transcription repressor, MAPKAP1 - mitogen-activated protein kinase associated protein 1, FAM13A - family with sequence similarity 13, member a, PHLDA3 - pleckstrin homology-like domain, family a, me…
GO:0010975	regulation of neuron projection development	2.67E-8	1.19E-5	2.15	16465	240	1752	55	[GFAP - glial fibrillary acidic protein, TIAM1 - t-cell lymphoma invasion and metastasis 1, MAGI2 - membrane associated guanylate kinase, ww and pdz domain containing 2, GFI1 - growth factor independent 1 transcription repressor, CDC20 - cell division cycle 20, SSH1 - slingshot protein phosphatase 1, TRIM67 - tripartite motif containing 67, NRP1 - neuropilin 1, PLXNB1 - plexin b1, SHANK3 - sh3 an…
GO:0031344	regulation of cell projection organization	2.85E-8	1.23E-5	1.99	16465	311	1752	66	[ARAP1 - arfgap with rhogap domain, ankyrin repeat and ph domain 1, GFAP - glial fibrillary acidic protein, TIAM1 - t-cell lymphoma invasion and metastasis 1, GFI1 - growth factor independent 1 transcription repressor, MAGI2 - membrane associated guanylate kinase, ww and pdz domain containing 2, CDC20 - cell division cycle 20, SSH1 - slingshot protein phosphatase 1, TRIM67 - tripartite motif cont…
GO:0048870	cell motility	7.38E-8	3.07E-5	1.63	16465	664	1752	115	[SIRPA - signal-regulatory protein alpha, DST - dystonin, FLT1 - fms-related tyrosine kinase 1, LRRC16A - leucine rich repeat containing 16a, PLXNB1 - plexin b1, NRP1 - neuropilin 1, NRP2 - neuropilin 2, CD58 - cd58 molecule, HRH1 - histamine receptor h1, APBB2 - amyloid beta (a4) precursor protein-binding, family b, member 2, TNS3 - tensin 3, APCDD1 - adenomatosis polyposis coli down-regulated 1…
GO:0008360	regulation of cell shape	1.02E-7	4.09E-5	2.75	16465	106	1752	31	[ARAP1 - arfgap with rhogap domain, ankyrin repeat and ph domain 1, ERMN - ermin, erm-like protein, SPTA1 - spectrin, alpha, erythrocytic 1 (elliptocytosis 2), ITGA7 - integrin, alpha 7, SHROOM3 - shroom family member 3, ARHGAP15 - rho gtpase activating protein 15, SEMA3E - sema domain, immunoglobulin domain (ig), short basic domain, secreted, (semaphorin) 3e, SEMA4A - sema domain, immunoglobulin…
GO:0045664	regulation of neuron differentiation	1.08E-7	4.21E-5	1.87	16465	362	1752	72	[TIAM1 - t-cell lymphoma invasion and metastasis 1, GFAP - glial fibrillary acidic protein, GFI1 - growth factor independent 1 transcription repressor, MAGI2 - membrane associated guanylate kinase, ww and pdz domain containing 2, TIMP2 - timp metallopeptidase inhibitor 2, CDC20 - cell division cycle 20, SSH1 - slingshot protein phosphatase 1, TRIM67 - tripartite motif containing 67, NRP1 - neurop…
GO:0016477	cell migration	1.34E-7	5.05E-5	1.65	16465	605	1752	106	[SIRPA - signal-regulatory protein alpha, FLT1 - fms-related tyrosine kinase 1, LRRC16A - leucine rich repeat containing 16a, PLXNB1 - plexin b1, NRP1 - neuropilin 1, NRP2 - neuropilin 2, CD58 - cd58 molecule, HRH1 - histamine receptor h1, APBB2 - amyloid beta (a4) precursor protein-binding, family b, member 2, TNS3 - tensin 3, APCDD1 - adenomatosis polyposis coli down-regulated 1, CXCL14 - chemo…
GO:0040011	locomotion	1.51E-7	5.51E-5	1.57	16465	755	1752	126	[SIRPA - signal-regulatory protein alpha, DST - dystonin, FLT1 - fms-related tyrosine kinase 1, LRRC16A - leucine rich repeat containing 16a, PLXNB1 - plexin b1, NRP1 - neuropilin 1, NRP2 - neuropilin 2, CD58 - cd58 molecule, HRH1 - histamine receptor h1, APBB2 - amyloid beta (a4) precursor protein-binding, family b, member 2, TNS3 - tensin 3, APCDD1 - adenomatosis polyposis coli down-regulated 1…
GO:0016337	cell-cell adhesion	1.55E-7	5.5E-5	1.89	16465	338	1752	68	[SYK - spleen tyrosine kinase, DSG1 - desmoglein 1, FREM2 - fras1 related extracellular matrix protein 2, VMP1 - vacuole membrane protein 1, WNT7B - wingless-type mmtv integration site family, member 7b, CD58 - cd58 molecule, COL14A1 - collagen, type xiv, alpha 1, NLGN1 - neuroligin 1, PCDH9 - protocadherin 9, PCDH7 - protocadherin 7, FNDC3A - fibronectin type iii domain containing 3a, MEGF11 - m…
GO:0050789	regulation of biological process	1.9E-7	6.54E-5	1.12	16465	8064	1752	959	[ARAP1 - arfgap with rhogap domain, ankyrin repeat and ph domain 1, GFAP - glial fibrillary acidic protein, AGAP1 - arfgap with gtpase domain, ankyrin repeat and ph domain 1, GFI1 - growth factor independent 1 transcription repressor, PNLIP - pancreatic lipase, PPP1R9A - protein phosphatase 1, regulatory subunit 9a, ABCA1 - atp-binding cassette, sub-family a (abc1), member 1, PLXNB1 - plexin b1, …
GO:0051960	regulation of nervous system development	2.26E-7	7.57E-5	1.71	16465	495	1752	90	[TIAM1 - t-cell lymphoma invasion and metastasis 1, GFAP - glial fibrillary acidic protein, MAGI2 - membrane associated guanylate kinase, ww and pdz domain containing 2, GFI1 - growth factor independent 1 transcription repressor, TIMP2 - timp metallopeptidase inhibitor 2, CDC20 - cell division cycle 20, OPRM1 - opioid receptor, mu 1, SSH1 - slingshot protein phosphatase 1, TRIM67 - tripartite mot…
GO:0006811	ion transport	2.32E-7	7.57E-5	1.50	16465	929	1752	148	[TCN1 - transcobalamin i (vitamin b12 binding protein, r binder family), OPRM1 - opioid receptor, mu 1, ABCA1 - atp-binding cassette, sub-family a (abc1), member 1, SCN11A - sodium channel, voltage-gated, type xi, alpha subunit, TRPC4 - transient receptor potential cation channel, subfamily c, member 4, LDLR - low density lipoprotein receptor, ASIC5 - acid-sensing (proton-gated) ion channel famil…
GO:0008038	neuron recognition	2.33E-7	7.38E-5	4.41	16465	32	1752	15	[ROBO1 - roundabout, axon guidance receptor, homolog 1 (drosophila), CNTNAP2 - contactin associated protein-like 2, ROBO2 - roundabout, axon guidance receptor, homolog 2 (drosophila), BDNF - brain-derived neurotrophic factor, SEMA3A - sema domain, immunoglobulin domain (ig), short basic domain, secreted, (semaphorin) 3a, EPHB2 - eph receptor b2, EPHB3 - eph receptor b3, PCDH12 - protocadherin 12,…
GO:0050804	regulation of synaptic transmission	3.9E-7	1.2E-4	2.17	16465	195	1752	45	[CHRNB4 - cholinergic receptor, nicotinic, beta 4 (neuronal), GFAP - glial fibrillary acidic protein, NMU - neuromedin u, CDC20 - cell division cycle 20, DLG4 - discs, large homolog 4 (drosophila), NOS1 - nitric oxide synthase 1 (neuronal), NTF3 - neurotrophin 3, CSPG5 - chondroitin sulfate proteoglycan 5 (neuroglycan c), LGI1 - leucine-rich, glioma inactivated 1, RIMS1 - regulating synaptic memb…
GO:0050767	regulation of neurogenesis	4.85E-7	1.46E-4	1.73	16465	446	1752	82	[TIAM1 - t-cell lymphoma invasion and metastasis 1, GFAP - glial fibrillary acidic protein, MAGI2 - membrane associated guanylate kinase, ww and pdz domain containing 2, GFI1 - growth factor independent 1 transcription repressor, TIMP2 - timp metallopeptidase inhibitor 2, CDC20 - cell division cycle 20, OPRM1 - opioid receptor, mu 1, SSH1 - slingshot protein phosphatase 1, TRIM67 - tripartite mot…
GO:0051056	regulation of small GTPase mediated signal transduction	5.32E-7	1.56E-4	2.09	16465	216	1752	48	[TIAM1 - t-cell lymphoma invasion and metastasis 1, ARAP1 - arfgap with rhogap domain, ankyrin repeat and ph domain 1, MAPKAP1 - mitogen-activated protein kinase associated protein 1, TIMP2 - timp metallopeptidase inhibitor 2, FAM13A - family with sequence similarity 13, member a, RASA3 - ras p21 protein activator 3, RASAL1 - ras protein activator like 1 (gap1 like), ARHGAP15 - rho gtpase activat…
GO:0022604	regulation of cell morphogenesis	7.15E-7	2.05E-4	1.85	16465	331	1752	65	[ARAP1 - arfgap with rhogap domain, ankyrin repeat and ph domain 1, TIAM1 - t-cell lymphoma invasion and metastasis 1, SPTA1 - spectrin, alpha, erythrocytic 1 (elliptocytosis 2), SSH1 - slingshot protein phosphatase 1, ARHGAP15 - rho gtpase activating protein 15, SEMA3E - sema domain, immunoglobulin domain (ig), short basic domain, secreted, (semaphorin) 3e, SEMA4A - sema domain, immunoglobulin d…
GO:0009966	regulation of signal transduction	7.73E-7	2.17E-4	1.31	16465	1904	1752	266	[ARAP1 - arfgap with rhogap domain, ankyrin repeat and ph domain 1, LHCGR - luteinizing hormone/choriogonadotropin receptor, GFI1 - growth factor independent 1 transcription repressor, MAPKAP1 - mitogen-activated protein kinase associated protein 1, FAM13A - family with sequence similarity 13, member a, PHLDA3 - pleckstrin homology-like domain, family a, member 3, BLNK - b-cell linker, ABCA1 - at…
GO:0060284	regulation of cell development	1.18E-6	3.23E-4	1.61	16465	565	1752	97	[GFAP - glial fibrillary acidic protein, GFI1 - growth factor independent 1 transcription repressor, MAGI2 - membrane associated guanylate kinase, ww and pdz domain containing 2, OPRM1 - opioid receptor, mu 1, CDC20 - cell division cycle 20, SSH1 - slingshot protein phosphatase 1, NRP1 - neuropilin 1, PLXNB1 - plexin b1, PBX1 - pre-b-cell leukemia homeobox 1, EP300 - e1a binding protein p300, LGA…
GO:1901701	cellular response to oxygen-containing compound	1.42E-6	3.82E-4	1.57	16465	642	1752	107	[GFI1 - growth factor independent 1 transcription repressor, SSH1 - slingshot protein phosphatase 1, AANAT - aralkylamine n-acetyltransferase, AKR1C2 - aldo-keto reductase family 1, member c2, ABCA1 - atp-binding cassette, sub-family a (abc1), member 1, EP300 - e1a binding protein p300, TRPC6 - transient receptor potential cation channel, subfamily c, member 6, LGALS1 - lectin, galactoside-bindin…
GO:0019932	second-messenger-mediated signaling	1.59E-6	4.17E-4	2.49	16465	113	1752	30	[CCR5 - chemokine (c-c motif) receptor 5 (gene/pseudogene), LACRT - lacritin, NOS1 - nitric oxide synthase 1 (neuronal), RCAN1 - regulator of calcineurin 1, SLC8A1 - solute carrier family 8 (sodium/calcium exchanger), member 1, PPP1R9A - protein phosphatase 1, regulatory subunit 9a, NTRK2 - neurotrophic tyrosine kinase, receptor, type 2, RCAN2 - regulator of calcineurin 2, AVPR1A - arginine vasop…
GO:0050877	neurological system process	1.9E-6	4.88E-4	1.55	16465	661	1752	109	[OPRM1 - opioid receptor, mu 1, ZNF385A - zinc finger protein 385a, ABLIM1 - actin binding lim protein 1, TCF15 - transcription factor 15 (basic helix-loop-helix), ATP8A2 - atpase, aminophospholipid transporter, class i, type 8a, member 2, ABCA4 - atp-binding cassette, sub-family a (abc1), member 4, PNOC - prepronociceptin, ABR - active bcr-related, SHANK2 - sh3 and multiple ankyrin repeat domain…
GO:0050806	positive regulation of synaptic transmission	1.91E-6	4.8E-4	3.25	16465	55	1752	19	[GFAP - glial fibrillary acidic protein, NMU - neuromedin u, SERPINE2 - serpin peptidase inhibitor, clade e (nexin, plasminogen activator inhibitor type 1), member 2, DLG4 - discs, large homolog 4 (drosophila), LGI1 - leucine-rich, glioma inactivated 1, PRKCZ - protein kinase c, zeta, CCL2 - chemokine (c-c motif) ligand 2, NTRK2 - neurotrophic tyrosine kinase, receptor, type 2, NRXN1 - neurexin 1…
GO:0048522	positive regulation of cellular process	2.03E-6	4.99E-4	1.21	16465	3290	1752	425	[GFAP - glial fibrillary acidic protein, ARAP1 - arfgap with rhogap domain, ankyrin repeat and ph domain 1, CREB5 - camp responsive element binding protein 5, LHCGR - luteinizing hormone/choriogonadotropin receptor, GFI1 - growth factor independent 1 transcription repressor, SPTA1 - spectrin, alpha, erythrocytic 1 (elliptocytosis 2), PHLDA3 - pleckstrin homology-like domain, family a, member 3, A…
GO:0051239	regulation of multicellular organismal process	2.62E-6	6.32E-4	1.30	16465	1857	1752	257	[GFAP - glial fibrillary acidic protein, GFI1 - growth factor independent 1 transcription repressor, IL1RL2 - interleukin 1 receptor-like 2, PLXNB1 - plexin b1, NRP1 - neuropilin 1, PROK1 - prokineticin 1, BST2 - bone marrow stromal cell antigen 2, NRP2 - neuropilin 2, EP300 - e1a binding protein p300, HRH1 - histamine receptor h1, LGALS1 - lectin, galactoside-binding, soluble, 1, MKKS - mckusick…
GO:0001525	angiogenesis	2.94E-6	6.94E-4	1.99	16465	222	1752	47	[TIE1 - tyrosine kinase with immunoglobulin-like and egf-like domains 1, EFNA1 - ephrin-a1, SYK - spleen tyrosine kinase, FLT1 - fms-related tyrosine kinase 1, FLT4 - fms-related tyrosine kinase 4, FGF6 - fibroblast growth factor 6, SEMA3E - sema domain, immunoglobulin domain (ig), short basic domain, secreted, (semaphorin) 3e, SEMA4A - sema domain, immunoglobulin domain (ig), transmembrane domai…
GO:0007015	actin filament organization	2.95E-6	6.83E-4	2.39	16465	122	1752	31	[ARAP1 - arfgap with rhogap domain, ankyrin repeat and ph domain 1, ERMN - ermin, erm-like protein, SPTA1 - spectrin, alpha, erythrocytic 1 (elliptocytosis 2), PAWR - prkc, apoptosis, wt1, regulator, MYO1B - myosin ib, GSN - gelsolin, LRRC16A - leucine rich repeat containing 16a, ELN - elastin, PPP1R9A - protein phosphatase 1, regulatory subunit 9a, CLRN1 - clarin 1, ENAH - enabled homolog (droso…
GO:0007229	integrin-mediated signaling pathway	3.37E-6	7.66E-4	2.95	16465	67	1752	21	[DST - dystonin, ITGA9 - integrin, alpha 9, HCK - hemopoietic cell kinase, ITGA7 - integrin, alpha 7, SYK - spleen tyrosine kinase, ITGAL - integrin, alpha l (antigen cd11a (p180), lymphocyte function-associated antigen 1; alpha polypeptide), FERMT2 - fermitin family member 2, DOCK1 - dedicator of cytokinesis 1, PRKD1 - protein kinase d1, ITGB5 - integrin, beta 5, ITGB8 - integrin, beta 8, BCAR1 …
