# Supplementary material for: Ageing-associated changes in the human DNA methylome: genomic locations and effects on gene expression
Source: BMC Genomics. 2015 Mar 14;16(1):179. doi: 10.1186/s12864-015-1381-z (PMC4404609; doi:10.1186/s12864-015-1381-z)
Supplement: Additional file 7: — Transcription factors predicted to regulate hypermethylation-associated genes. [file 12864_2015_1381_MOESM7_ESM.xlsx]

## Sheet: Additional file 7
Additional file 7. Transcription factors predicted to regulate genes associated with hypermethylation. Threshold for signifigance p<3.846*10-4 (Bonferroni).
TF name	Z score	p-value	TF class
SP1	14.7081	2.41834e-51	Zinc-coordinating
Egr1	12.995	8.46452e-41	Zinc-coordinating
TFAP2A	11.9065	2.51167e-34	Zipper-Type
PLAG1	10.2364	4.24065e-26	Zinc-coordinating
Pax5	9.95798	7.04193e-25	Helix-Turn-Helix
MZF1_1-4	9.91808	2.96554e-24	Zinc-coordinating
MZF1_5-13	9.06191	5.04806e-21	Zinc-coordinating
NFKB1	9.08184	5.265e-21	Ig-fold
Klf4	8.33567	8.26839e-18	Zinc-coordinating
EWSR1-FLI1	7.70721	7.77765e-16	Winged Helix-Turn-Helix
NHLH1	7.53873	4.22236e-15	Zipper-Type
Zfx	7.48458	8.16544e-15	Zinc-coordinating
RREB1	7.38112	1.33137e-14	Zinc-coordinating
Mycn	7.06325	1.93773e-13	Zipper-Type
INSM1	6.72638	2.38483e-12	Zinc-coordinating
Myc	6.21804	8.04901e-11	Zipper-Type
HIF1A::ARNT	6.21807	8.13411e-11	Zipper-Type
Arnt::Ahr	6.10631	1.52589e-10	Zipper-Type
Myf	5.75466	1.4086e-09	Zipper-Type
E2F1	5.0073	1.40887e-07	Winged Helix-Turn-Helix
CTCF	4.92858	2.0359e-07	Zinc-coordinating
REST	4.51953	1.42953e-06	Zinc-coordinating
Tcfcp2l1	4.36796	3.5662e-06	Other
Zfp423	3.53761	0.000131057	Zinc-coordinating
