# Supplementary material for: Ageing-associated changes in the human DNA methylome: genomic locations and effects on gene expression
Source: BMC Genomics. 2015 Mar 14;16(1):179. doi: 10.1186/s12864-015-1381-z (PMC4404609; doi:10.1186/s12864-015-1381-z)
Supplement: Additional file 8: — Ingenuity canonical pathways associated with differentially methylated genes. Canonical pathways associated with hypermethylation are in sheet a and canonical pathways associated with hypomethylation are in sheet b. [file 12864_2015_1381_MOESM8_ESM.xlsx]

## Sheet: Additional file 8a
Additional file 8a. Canonical pathways associated with hypermethylation in nonagenarians. P-value BH-corrected, -log(p-value 1.3) equals p-value 0.05.
© 2000-2014 Ingenuity Systems, Inc. All rights reserved.
Ingenuity Canonical Pathways	-log(B-H p-value)	Ratio	Molecules
G-Protein Coupled Receptor Signaling	5.42E00	2.03E-01	PDE3A,SOS2,PDPK1,ADRB3,HTR1B,GNA15,PDE7B,RGS10,GRM6,ADORA2B,CHRM2,ATM,ADORA3,PDE10A,OPRM1,CREBBP,PDE4B,STAT3,DRD2,ADRA1D,PDE1C,GRM7,NPR3,PIK3CD,GNAL,GRM2,PIK3R5,GNA14,RGS12,HRH3,AVPR1A,SYNGAP1,ADRB1,PRKAR1B,PRKCE,DRD4,PRKCA,ADCY2,NPY1R,GRB2,RGS7,GNAI1,DRD5,PDE4D,OPRD1,GNAI3,GPER1,LPAR1,GLP1R,OPRK1,CALCR,HTR1A,ADORA2A
cAMP-mediated signaling	4.15E00	2.02E-01	GRM2,CAMK1D,PDE3A,RGS12,HRH3,AKAP7,ADRB3,HTR1B,ADRB1,PDE7B,RGS10,PRKAR1B,GRM6,ADORA2B,DRD4,PKIA,CHRM2,ADORA3,AKAP5,ADCY2,OPRM1,PDE10A,NPY1R,RGS7,CREBBP,GNAI1,DRD5,PDE4B,STAT3,PDE4D,DRD2,CNGA3,PDE1C,GRM7,GNAI3,OPRD1,GPER1,LPAR1,NPR3,GLP1R,OPRK1,HTR1A,ADORA2A,GNAL
Axonal Guidance Signaling	3.68E00	1.5E-01	SLIT3,RAC2,BMP4,SOS2,WNT6,PTK2,GNB4,PAK1,SEMA6D,ITGA3,GNA15,UNC5D,ADAMTS5,WNT5B,PTCH2,PRKD1,ATM,EPHA7,PAPPA,FES,SEMA5A,FZD9,ADAMTS9,DOCK1,EPHA6,ADAM12,PIK3CD,PAK7,GNAL,FZD10,LRRC4C,BDNF,ARHGEF7,PIK3R5,FZD1,GNA14,PDGFC,ABLIM1,ROBO1,IGF1,SRGAP1,EFNA5,DCC,PRKAR1B,PRKCE,ROBO2,UNC5C,PRKCA,SEMA3E,GNG4,PAK2,NRP2,GRB2,GNA12,WNT2B,GNAI1,SLIT2,EPHA3,ROBO3,HKR1,GNAI3,FZD8,WNT10A,EPHA5,BMP7,SEMA3C,MMP9,WNT5A…
Regulation of the Epithelial-Mesenchymal Transition Pathway	3.68E00	1.97E-01	FZD10,TCF4,SMAD3,SOS2,TWIST1,PIK3R5,FGF8,WNT6,FZD1,mir-34,TGFBR2,FOXC2,PYGO1,FGF10,FGF18,FGF12,WNT5B,ATM,SMAD2,TWIST2,ESRP2,GRB2,WNT2B,FZD9,STAT3,TCF3,FGF17,FZD8,CDH2,GSC,WNT10A,FGF11,LEF1,PIK3CD,MMP9,WNT5A,FZD7
Gαi Signaling	3.6E00	2.19E-01	GRM2,SOS2,RGS12,HRH3,GNB4,HTR1B,RGS10,PRKAR1B,GRM6,DRD4,CHRM2,GNG4,ADORA3,ADCY2,OPRM1,NPY1R,GRB2,RGS7,GNAI1,STAT3,DRD2,GRM7,OPRD1,GNAI3,NPR3,LPAR1,OPRK1,HTR1A
Human Embryonic Stem Cell Pluripotency	3.3E00	1.95E-01	FZD10,TCF4,BMP4,BDNF,SMAD3,PIK3R5,PDPK1,WNT6,GSK3A,FZD1,FOXD3,PDGFC,TGFBR2,UTF1,WNT5B,ATM,SMAD2,S1PR5,WNT2B,ACVR1,FZD9,TCF3,FZD8,WNT10A,BMP7,LEF1,PIK3CD,FZD7,WNT5A
Factors Promoting Cardiogenesis in Vertebrates	2.81E00	2.31E-01	TBX5,SMAD2,FZD10,NOX4,TCF4,BMP4,ACVR1,FZD9,FZD1,TCF3,TGFBR2,FZD8,PRKCE,LEF1,MEF2C,BMP7,DKK1,GATA4,PRKD1,PRKCA,FZD7
Transcriptional Regulatory Network in Embryonic Stem Cells	2.78E00	3.25E-01	GBX2,GJD2,HAND1,MEIS1,STAT3,OTX1,FOXD3,FOXC1,ISL1,CDYL,PAX6,SIX3,GATA4
Role of NANOG in Mammalian Embryonic Stem Cell Pluripotency	1.96E00	1.95E-01	FZD10,BMP4,T,GRB2,WNT2B,SOS2,PIK3R5,WNT6,FZD9,STAT3,FZD1,FOXD3,FZD8,WNT10A,BMP7,PIK3CD,WNT5B,GATA4,ATM,WNT5A,FZD7,ZFP42
Mouse Embryonic Stem Cell Pluripotency	1.96E00	2.02E-01	FZD10,TCF4,BMP4,T,GRB2,CREBBP,SOS2,PIK3R5,FZD9,STAT3,FZD1,TCF3,FOXD3,FZD8,LEF1,PIK3CD,ID4,ATM,FZD7,ZFP42
G Beta Gamma Signaling	1.58E00	1.8E-01	GNG4,ADCY2,GRB2,GNA12,SOS2,GNAI1,PDPK1,GNA14,GNB4,GNAI3,PAK1,GNA15,PRKAR1B,PRKCE,KCNJ6,GNAL,PRKD1,PRKCA
Pregnenolone Biosynthesis	1.58E00	6.67E-01	CYP11A1,CYP7B1,MICAL2,MICAL3
Ephrin A Signaling	1.55E00	2.4E-01	PTK2,EPHA7,VAV2,EPHA6,PAK1,EFNA5,VAV3,PIK3R5,EPHA5,PIK3CD,EPHA3,ATM
CREB Signaling in Neurons	1.42E00	1.51E-01	GRM2,GRID2,SOS2,PIK3R5,GNA14,GRIA4,GNB4,GNA15,GRIN2C,PRKAR1B,GRM6,PRKCE,PRKD1,ATM,PRKCA,GNG4,GRIN2B,ADCY2,GRB2,GNA12,CREBBP,GNAI1,GRIA2,GRM7,GNAI3,ITPR3,PIK3CD,GNAL
Ephrin Receptor Signaling	1.35E00	1.42E-01	RAC2,PTPN13,SOS2,GNA14,PDGFC,PTK2,GNB4,PAK1,ITGA3,GNA15,GRIN2C,EFNA5,GNG4,EPHA7,GRIN2B,PAK2,GRB2,GNA12,CREBBP,GNAI1,EPHA3,STAT3,GRIN3A,EPHA6,GNAI3,EPHA5,PAK7,GNAL
TGF-β Signaling	1.35E00	1.83E-01	SMAD2,BMP4,GRB2,SMAD3,CREBBP,SOS2,SKI,ACVR1,HOXC9,PITX2,INHBB,TLX2,TGFBR2,GSC,SMURF2,BMP7,VDR
Triacylglycerol Biosynthesis	1.35E00	2.73E-01	MOGAT1,PPAPDC1A,ABHD5,LPIN1,PPAP2B,ELOVL2,MBOAT2,AGPAT3,PPAP2C
Synaptic Long Term Depression	1.31E00	1.64E-01	NOS1,GRM2,GUCY1A3,GRID2,GNA12,GRIA2,GNAI1,GNA14,PLA2G7,GRIA4,GRM7,GNAI3,IGF1,GNA15,RYR3,ITPR3,IGF1R,PRKCE,GRM6,GUCY1B3,GNAL,PRKD1,PRKCA
Actin Cytoskeleton Signaling	1.31E00	1.39E-01	RAC2,F2R,ARHGEF7,SOS2,FGF8,PIK3R5,SLC9A1,SSH1,PDGFC,PTK2,ITGA3,PAK1,FGF10,FGF18,FGF12,SSH2,ARHGAP24,ACTN1,MATK,ATM,VAV2,ARHGEF4,PAK2,GRB2,GNA12,ACTN2,FGF17,DOCK1,VAV3,FGF11,PAK7,PIK3CD

## Sheet: Additional file 8b
Additional file 8b. Canonical pathways associated with hypomethylation in nonagenarians. P-value BH-corrected, -log(p-value 1.3) equals p-value 0.05.
© 2000-2014 Ingenuity Systems, Inc. All rights reserved.
Ingenuity Canonical Pathways	-log(B-H p-value)	Ratio	Molecules
Axonal Guidance Signaling	3.42E00	1.66E-01	SLIT3,ADAMTS8,GLI2,EPHB2,MMP13,TUBB,ADAMTS2,NTN1,PTK2,SEMA6D,PROK1,WNT7B,ABLIM3,BAIAP2,UNC5D,ABLIM2,TUBA1C,ARHGEF11,GNG12,PRKD1,NGEF,KALRN,HHIP,DPYSL5,TUBA1B,MYL7,DOCK1,EPHA6,SRGAP3,ADAMTS6,ADAM12,PIK3R6,PDGFD,NRP1,FYN,LRRC4C,NTF3,BDNF,EGF,PLXNA2,PDGFC,ABLIM1,BCAR1,ROBO1,PRKCZ,EFNB2,WASL,PPP3CB,GLI3,IGF1,SRGAP1,GLIS1,MMP8,PLXNB1,PRKCE,RASSF5,SEMA4A,ROBO2,SHANK2,ACE,UNC5C,ITGB1,SEMA3E,ARHGEF12,NRP…
Granulocyte Adhesion and Diapedesis	2.12E00	2.05E-01	MMP20,MMP16,MMP13,MMP24,ITGB3,HRH1,CXCL3,CCL13,IL1RL2,CCL2,MMP8,PPBP,CXCL14,CLDN9,MMP12,IL1RAP,MMP17,CCL1,ITGB1,CSF3R,IL8,CLDN10,VCAM1,CLDN18,FPR2,IL36A,ITGAL,IL36B,FPR1,CCL7,IL1RN,JAM3,CLDN1,TNF
Netrin Signaling	2.01E00	2.89E-01	ENAH,PRKG1,PPP3CB,RYR3,ABLIM3,UNC5D,NFATC2,RYR1,ABLIM2,NFATC4,ABLIM1,NTN1,UNC5C
