# Supplementary material for: Ageing-associated changes in the human DNA methylome: genomic locations and effects on gene expression
Source: BMC Genomics. 2015 Mar 14;16(1):179. doi: 10.1186/s12864-015-1381-z (PMC4404609; doi:10.1186/s12864-015-1381-z)
Supplement: Additional file 9: — Sex- and age-group -associated methylation sites. [file 12864_2015_1381_MOESM9_ESM.xlsx]

## Sheet: Additional file 9
Additional file 9. CpG sites where sex, in addition to age, is a significant covariate in the regression model.
ProbeID	pseudo R squared	betareg estimate age	betareg p-value AGE	betareg estimate sex	betareg p-value SEX	ΔM	Δβ	Wilcox p-value	CHR	UCSC_REFGENE_NAME	UCSC_REFGENE_ACCESSION	UCSC_REFGENE_GROUP	RELATION_TO_UCSC_CPG_ISLAND
cg25990647	0.751564806	0.676957532	0.0000000000000000731	-0.212563015	0.00000000296	1.027964364	0.066447009	0.000000000236	8	OPRK1;OPRK1	NM_000912;NM_000912	5'UTR;1stExon	Island
cg18322569	0.784163983	0.969821535	2.41E-30	-0.232559556	0.00000000459	1.428136087	0.204540264	0.000000000153	1	BARHL2;BARHL2	NM_020063;NM_020063	5'UTR;1stExon	Island
cg16355231	0.619375535	-0.816298957	0.00000000000000246	0.308489935	0.0000000082	-1.002969689	-0.158062121	0.000000000245	1	PEX10;PEX10	NM_002617;NM_153818	TSS1500;TSS1500	N_Shore
cg03078043	0.694608389	0.714115483	0.000000000000359	-0.240660887	0.0000000272	1.310827794	0.114219086	0.000000000408	11	SYT12	NM_177963	5'UTR	Island
cg00552235	0.701059899	0.702730401	5.9E-21	-0.196501317	0.0000000281	1.053614373	0.149246795	0.000000000154	7
cg05316627	0.790952215	-0.647251703	4.76E-18	0.191042915	0.0000000837	-1.241295721	-0.191847634	0.000000000153	6				N_Shore
cg01578875	0.745300891	0.673850195	1.21E-22	-0.192309237	0.000000104	1.149952599	0.147452457	0.000000000153	4	ZNF827	NM_178835	Body
