# Supplementary material for: Ageing-associated changes in the human DNA methylome: genomic locations and effects on gene expression
Source: BMC Genomics. 2015 Mar 14;16(1):179. doi: 10.1186/s12864-015-1381-z (PMC4404609; doi:10.1186/s12864-015-1381-z)
Supplement: Additional file 10: — CpG sites showing a correlation to the expression level of the corresponding gene. [file 12864_2015_1381_MOESM10_ESM.xlsx]

## Sheet: Nonagenarians
Additional file 10a. Gene-CpG pairs demonstrating a correlation between the methylation and expression levels in nonagenarians.
						Genes identified as differentially expressed between nonagenarians and young controls in Marttila et al. 2013 (PLoS One).
						Women				Men
Gene	Probe	Correlation coefficient	Unadjusted p-value	BH adjusted p-value		symbol	Adjusted p-value	Fold change		symbol	Adjusted p-value	Fold change
ABLIM1	cg12649038	-0.263092699376	0.003413687972	0.0216934364672258		ABLIM1	<0.000001	-2.05095040487067		ABLIM1	<0.000001	-2.2589086800665
ABLIM1	cg27290215	0.236054774455	0.0088558397	0.0438341814296482		ABLIM1	<0.000001	-2.31973796372766		ABLIM1	0.000013	-1.99781509893259
ACSL1	cg27571769	-0.247775510273	0.005929753613	0.0330867816131638		ACSL1	<0.000001	1.89119627240304		ACSL1	0.011679	1.57391129225668
ACTA2	cg26478401	-0.310672378694	0.000496280892	0.00474474926357488
ACTN1	cg15867698	-0.373406075537	0.000022731577	0.000407101879
ACTN1	cg13693582	-0.281770327805	0.001665543162	0.0123815850156226
ADAM9	cg05022368	0.24827568227	0.00582673504	0.0327027579168091
AFF3	cg00118158	0.243923123558	0.006779068799	0.036896445695221
AFF3	cg01109289	0.275231341937	0.002153381811	0.01515057917025
AFF3	cg11428546	0.306881268925	0.000585883842	0.0053188533121659
AFF3	cg14552010	0.311616856718	0.000476014222	0.00459680400656863
AFF3	cg22050792	0.315532886365	0.000399854183	0.00401894255362245
AFF3	cg14793844	0.319336195504	0.000336798045	0.00347378088298429
AFF3	cg24716042	0.32171526181	0.000302166567	0.00320983011903743
AFF3	cg13361307	0.33260665336	0.00018177058	0.00215659558065868
AGPAT9	cg08017911	0.393411985592	0.000007367817	0.000156070962258065
AHNAK	cg14171514	-0.29619617078	0.000924422049	0.00774941036821277
AHNAK	cg09183450	-0.287124754019	0.001343387858	0.010501881270873
AHNAK	cg26484813	-0.24923813609	0.005632974586	0.0318878159035057
ALOX5	cg11583287	0.334518671753	0.000165927892	0.00202393484240741
ARHGAP24	cg04478931	-0.34090491057	0.000121831364	0.001548437336
ARHGAP24	cg23097681	-0.30443371076	0.000651391434	0.00580927020067873
ARHGAP24	cg24177697	-0.28738521748	0.001329272183	0.0104849087021116
ARHGAP24	cg25310097	0.32911093492	0.000214420807	0.00241376565594286
ARHGAP24	cg13485533	0.40723327981	0.000003237572	0.0000750354922352941
ARHGEF11	cg00040986	0.29764355491	0.000869919089	0.00741879049926407
ARHGEF11	cg00040986	0.33273526275	0.000180662392	0.00215659558065868
ATXN1	cg00088079	-0.348648905985	0.00008301243	0.00113565616041667		ATXN1	<0.000001	1.51093781344819
ATXN1	cg14791639	-0.321982053966	0.000298495483	0.00319584837777174
ATXN1	cg22274117	-0.29106342628	0.001143847993	0.00927317097205761
ATXN1	cg24067911	-0.282202151326	0.001637171299	0.0122632222776806
ATXN1	cg06811300	-0.262961589112	0.00343033165	0.0217291104517685
ATXN1	cg24067911	-0.24513921649	0.006499987017	0.0357680849818156
AUTS2	cg14797899	-0.356395139505	0.000055987379	0.000813777956985294
AUTS2	cg27158793	-0.347595812289	0.000087509832	0.00118078334958904
AXIN2	cg26921093	-0.337901343801	0.00014100002	0.00175803822405063		AXIN2	<0.000001	-1.56312604666995
AXIN2	cg17797591	-0.309043375869	0.000533112331	0.00497739948848341
AXIN2	cg23475474	-0.27282417145	0.002363314866	0.0161744508846528
AXIN2	cg06405341	-0.25480926894	0.004620047875	0.0276641164551672
BACH2	cg03035849	-0.507069860704	0.000000002522	1.77440714285714E-07		BACH2	<0.000001	-2.32345886542138		BACH2	<0.000001	-2.25904585228474
BACH2	cg03035849	-0.46290608018	0.000000079386	3.39979173913043E-06
BACH2	cg17066529	0.2735783473	0.00229563308	0.0159196337727018
BACH2	cg17066529	0.283535304206	0.001552328444	0.0118226305661004
BAZ2B	cg19903071	-0.370796167006	0.000026189559	0.000452573958157895
BCL11A	cg09565597	0.244429861264	0.006661510402	0.036554806384234		BCL11A	<0.000001	-1.82684921782391		BCL11A	0.000036	-1.85411456037417
BCL11A	cg07469838	0.268050274652	0.002835229702	0.0187429614528188		BCL11A	<0.000001	-1.59533429576349		BCL11A	0.000314	-1.5750572001834
BCL11A	cg07469838	0.33171296519	0.000189647228	0.00222332371047337
BCL11A	cg09565597	0.34343948326	0.000107573272	0.00140343937642384
BCL11A	cg09565597	0.380293615121	0.000015551755	0.000297446187864078
BCL11A	cg07469838	0.382973981065	0.000013384849	0.000261070817128713
BTBD11	cg02059237	0.366571918813	0.00003285124	0.000530466744262295
BTBD11	cg10673246	0.414337532792	0.000002091017	0.0000542013617105263
BTBD11	cg19939178	0.442352107179	0.000000337268	0.0000112613213559322
BTBD11	cg20111269	0.451809776767	0.000000175396	6.43602648148148E-06
BTBD11	cg27431274	0.465731469727	0.000000064583	2.82730022222222E-06
BTBD3	cg23944804	-0.23453418101	0.009316401792	0.0453168185931852
BZW2	cg03976645	-0.284396924225	0.00149964203	0.0114953105023346
CACNA2D3	cg22931795	0.235844192572	0.008918399067	0.0440331984009774
CACNA2D3	cg02906784	0.298885574069	0.000825512072	0.00712968722694323
CAPN2	cg26221105	-0.321533645547	0.000304689458	0.00320983011903743
CAPN2	cg05761882	-0.232998710596	0.009802754001	0.0470155759084466
CASZ1	cg24073777	-0.283502843656	0.001554345846	0.0118226305661004
CBX7	cg18708252	-0.233699124291	0.009578197445	0.046134594050489
CCDC106	cg27537628	-0.304422732028	0.000651699855	0.00580927020067873
CCDC149	cg08743303	0.367644894673	0.00003102285	0.0005092917875
CCDC149	cg02289038	0.377674483182	0.000017984837	0.000337429798952381
CCDC88C	cg00787180	0.266999958089	0.002949827333	0.0193061788903987
CCNY	cg11039729	-0.374898079	0.000020952447	0.000385760005514019
CCNY	cg11039729	-0.372919443837	0.000023341912	0.000414266366126126
CCR7	cg23663547	-0.424343920527	0.000001110365	0.0000321679272058824		CCR7	<0.000001	-3.61326268177318		CCR7	<0.000001	-3.04528813886304
CD86	cg06327732	0.26429905861	0.003263920878	0.0209443782725081		CD86	0.000256	1.50618843443335
CD96	cg26337954	-0.417263196698	0.000001741395	0.0000483175795774648
CD96	cg19501902	0.339644327417	0.000129560199	0.00163611276942308
CECR6	cg12373771	-0.308121176857	0.0005550618	0.00508591509767442
CHI3L2	cg14414943	-0.274709002986	0.002197445585	0.0154055793681495
CHMP7	cg17048073	-0.498397360819	0.000000005163	0.0000003178471875
CHN2	cg10902396	0.290647226616	0.001163575133	0.00939443857381148
CHORDC1	cg01186595	-0.269640844605	0.002669316569	0.0178256055624746
CHST13	cg18165852	-0.414626003122	0.00000205379	0.0000539462173333333
CHST13	cg16241218	-0.324834595954	0.000261740887	0.00286710816544444
CHST15	cg16449489	0.276850590973	0.00202182013	0.014483584204
CHST15	cg06034255	0.288211957564	0.001285357908	0.0102933133282927
CHSY1	cg07917644	0.31376037381	0.000432814714	0.00424201485860697
CISH	cg27589809	0.252380756454	0.005039647991	0.0294602568019881
CLEC4D	cg05582397	0.262850034743	0.003444550213	0.0217492433320833
CMTM4	cg10027487	-0.287281234174	0.001334891217	0.0104849087021116
COL9A2	cg06953252	-0.243519454332	0.006874029862	0.0370563492334153
CREB5	cg21840806	0.25433988334	0.004698625614	0.0280010737992749		CREB5	0.000026	1.51512869268086
CREB5	cg12552104	0.28597090853	0.001407576736	0.0108742202741961
CRISPLD2	cg02185464	0.355622837294	0.000058256388	0.000837701345693431		CRISPLD2	0.000041	1.5119166598938
CRTC3	cg03348466	-0.442529993324	0.000000333206	0.0000112613213559322
CSF3R	cg15210817	0.236670648537	0.00867509259	0.0435195950048855
CSF3R	cg15210817	0.33073635928	0.000198616151	0.002301610691
CSF3R	cg18761349	0.34134396162	0.000119241817	0.00152536610058442
CUGBP2	cg07043247	-0.243690213487	0.006833716599	0.0369846750000824
DAB2	cg26186331	0.25134147943	0.005229379024	0.0303890167471386
DAPK1	cg14014720	-0.282825611778	0.001596982774	0.0120078475754962
DCAF16	cg18650307	-0.251979097095	0.005112234153	0.0297961576373077
DIP2B	cg05512157	-0.39062696914	0.000008657283	0.000181434547978723
DIP2B	cg00665405	-0.38567687586	0.000011489977	0.000228638936262626
DIP2B	cg00665405	-0.324090175612	0.000270905658	0.00293233047395604
DIP2B	cg05512157	-0.238395871777	0.00818598947	0.0423265072333333
DLG4	cg05279172	0.33610988657	0.000153731571	0.0018928199679375
DNAJB6	cg18362281	-0.264609436291	0.003226356691	0.0208367117794444
DNAJB6	cg07993586	-0.256172551789	0.004398446175	0.0265795673765337
DUSP10	cg23173573	-0.26815375671	0.002824159105	0.0187429614528188
EDARADD	cg18964582	-0.273716002446	0.002283470436	0.0158955362506007
EFHD2	cg25978218	-0.396247295251	0.000006242767	0.000135145615274725
EIF2C2	cg08632810	-0.247197625537	0.006050793933	0.0334833259775562
EIF3M	cg25848520	-0.2384195038	0.008179462493	0.0423265072333333
ENTPD1	cg15761364	0.349129202572	0.000081033701	0.00111633839839161
ERGIC1	cg24581650	-0.276609084347	0.002040968421	0.014515190575343
F2R	cg03043127	0.316415533025	0.000384319365	0.00390262447963918						F2R	0.008047	1.5018870690394
F2R	cg26594335	0.459469629872	0.000000101782	4.17730291666667E-06
FAIM3	cg23088126	-0.453467159288	0.000000156088	6.02928156862745E-06		FAIM3	<0.000001	-2.19121980690911		FAIM3	0.000002	-2.22514501902669
FAM117B	cg01745766	-0.243266576665	0.006934117442	0.0372212843616894		FAM117B	<0.000001	-1.6145270301108		FAM117B	0.000002	-1.88900495413079
						FAM117B	<0.000001	-1.59920287901239		FAM117B	0.000148	-1.7807520729154
FAM134B	cg15529432	-0.587156644747	0.000000000001	1.40714285714286E-10						FAM134B	0.000002	-1.86995493450735
FAM134B	cg15529432	-0.496614696105	0.000000005967	0.000000345735		FAM13A	0.000044	1.55909525990141		FAM13A	0.002581	1.50511546411462
FAM134B	cg15529432	-0.4192841763	0.000001533098	0.000043145758		FAM13A	0.000040	1.50125095309215		FAM13A	0.001169	1.62607384486969
FAM13A	cg25779483	-0.47931827961	0.000000023315	1.17770641025641E-06
FAM13A	cg25779483	-0.43689186667	0.00000048758	0.0000156084370967742
FAM13A	cg17769793	0.23962373596	0.007852892027	0.0412538594485067
FAM13A	cg17769793	0.277389192918	0.001979701106	0.0143382763927206
FAM13A	cg18006637	0.41500311295	0.000002006071	0.0000539462173333333
FAM13A	cg18006637	0.427029520227	0.000000933625	0.0000282960192307692
FAM13A	cg22073750	0.51829175647	0.000000000968	7.33446153846154E-08
FAM13A	cg22073750	0.534087243802	0.000000000237	0.0000000186756
FAM171A1	cg09634202	0.329667357076	0.00020888374	0.00238747225393064		FAM171A1	<0.000001	-1.58201306330124
FBN2	cg14790000	0.32155897008	0.000304336502	0.00320983011903743
FBN2	cg01901434	0.327651908493	0.000229592693	0.002569872756875
FBXO3	cg02239453	-0.23075919647	0.010552143012	0.0496127010349403
FCRL6	cg24833981	-0.63204416451	0	0
FCRL6	cg19762800	-0.612700449151	0	0
FOXP1	cg22589728	-0.30821120614	0.00055288295	0.00508591509767442
FOXP1	cg22589728	-0.28201466426	0.001649435275	0.0123082859535985
FOXP1	cg20506347	-0.26452476561	0.003236565383	0.0208367117794444
FOXP1	cg08038033	-0.26032426021	0.003780987517	0.0235181720492429
FOXP1	cg20506347	-0.247699532346	0.005945543498	0.0330867816131638
FOXP1	cg08038033	-0.244100006199	0.006737826185	0.0368708821790278
FYN	cg20596647	-0.30244641515	0.000709456144	0.00623941340928571
FYN	cg20596647	-0.261764196276	0.003585741685	0.0224251146649206
GAA	cg08347473	0.319525485757	0.000333913814	0.00346215901884211
GAA	cg08347473	0.40170712126	0.00000451779	0.000100000520224719
GAL3ST4	cg25717844	-0.413818103147	0.000002159669	0.0000552538692207792
GAS7	cg18657751	0.312818333441	0.000451334583	0.00437994644586207
GBP5	cg24670442	-0.516732177022	0.000000001108	8.0842962962963E-08
GFI1	cg04777348	-0.720605023607	0	0						GFI1	0.001794	1.53750367894553
GNAI3	cg08644463	0.276703135983	0.002033491919	0.0145144169580797
GNB4	cg17483510	-0.28313380896	0.001577449306	0.01190641813341
GNB4	cg10013716	-0.268132010141	0.002826482331	0.0187429614528188
GRM2	cg21213853	0.261916893291	0.003565577434	0.0224194544216242
GRM2	cg00303541	0.286412850221	0.001382668513	0.0107634629634252
GRM2	cg12934382	0.324815753768	0.000261969274	0.00286710816544444
GSN	cg13828579	0.257566469864	0.004181747569	0.0255047761948297
GZMB	cg03875678	-0.368910921126	0.000028988342	0.000483957913050847
H2AFY	cg15613420	-0.310568400338	0.000498559948	0.00474474926357488
H2AFY	cg24628744	-0.31034580829	0.000503471273	0.00476845388370192
H2AFY	cg18394340	-0.29279963475	0.0010648043	0.00874026862916667
HAVCR2	cg18374914	0.415088783679	0.000001995378	0.0000539462173333333
HCK	cg06614284	0.331592614335	0.000190731831	0.00222332371047337
HHEX	cg14689537	-0.308931981201	0.000535720587	0.00497815828485849
HHEX	cg16508068	-0.270364688803	0.00259675481	0.0174000237268707
HK1	cg18162838	0.314017513885	0.000427882647	0.00421464407295
HLA-DPB1	cg02286081	-0.344106800933	0.000104086755	0.00137618058624161
HLA-DPB1	cg26350754	-0.291531089615	0.00112204609	0.00913401155909091
HLA-DPB1	cg12939283	-0.272586309373	0.002385032443	0.0162578336079931
HLA-F	cg05358170	-0.407335606902	0.000003217477	0.0000750354922352941
HLA-F	cg05358170	-0.26700276324	0.002949515791	0.0193061788903987
HOXC4	cg18473521	-0.314934104364	0.000410720477	0.00408437681552764
HOXC4	cg27138204	0.685802473966	0	0
ICA1	cg26826957	0.27693161837	0.002015432286	0.014483584204
ICA1	cg26826957	0.311404863264	0.000480495684	0.00461744632917073
IDH2	cg19674091	-0.294536545009	0.000990751191	0.00820075565659664
IFNG	cg01940810	-0.493438453283	0.000000007708	4.33850285714286E-07
IFNGR2	cg10572943	-0.436780392144	0.00000049123	0.0000156084370967742
IL18BP	cg13944685	-0.359128234392	0.000048604265	0.000740509104732824
IL18BP	cg16385335	-0.275888774234	0.002099059268	0.0148746286257554
INF2	cg04966159	0.265217068411	0.003153940775	0.0204383662064145
IRS2	cg08625260	-0.273954727466	0.00226251579	0.0158055181074468
IRS2	cg06293108	-0.232021732544	0.01012371149	0.0482898586811138
ITGA6	cg05731808	-0.232906378437	0.009832699124	0.0470155759084466
ITGAL	cg16519923	-0.488427498697	0.000000011482	6.11338918918919E-07
ITGB1	cg06538549	-0.367932664212	0.000030548971	0.000505726662773109
ITGB1	cg06538549	-0.356846671938	0.000054699353	0.000808047837313433
ITGB1	cg06538549	-0.32751400108	0.000231077044	0.00257187444451977
KIAA0391	cg18680181	0.242132204398	0.007209431827	0.038281888677062
KIAA0922	cg02243630	-0.278228456997	0.001915653295	0.013925597753321
KLF6	cg23680451	-0.254881098806	0.004608127386	0.0276641164551672
LAG3	cg19421125	-0.457766618501	0.000000115006	0.0000046237106122449						LAG3	0.002216	1.75948920663118
LAG3	cg14292870	0.322483977744	0.00029170052	0.00314016406775956
LDB2	cg23452220	0.343705451495	0.000106170835	0.00139437696633333
LDB2	cg07999201	0.372360535123	0.000024061884	0.000422062423362832
LDB2	cg13480465	0.437455304089	0.000000469523	0.0000154160051666667
LEF1	cg21600258	-0.250572090117	0.005373917324	0.0308406920126163		LEF1	<0.000001	-2.46487723417572		LEF1	<0.000001	-2.41396622769344
						LEF1	<0.000001	-2.40513434495503		LEF1	0.000002	-2.33980662018621
LHPP	cg04726013	-0.243079138463	0.006978955771	0.0373601708393207
LILRB4	cg04680738	0.236565935667	0.008705592154	0.04352796077
LMO2	cg06148118	-0.299471142213	0.000805304582	0.00698876663674009
LOC100129550	cg22707878	0.287391191462	0.001328950017	0.0104849087021116
LOC100129637	cg07102001	0.25113895547	0.00526708516	0.0305181110741176
LOC100129637	cg04324917	0.25810561144	0.004100531238	0.0250871010523602
LPAR1	cg14317056	0.369847375396	0.000027564768	0.000466651983589744
LPIN1	cg19000647	0.395582173534	0.000006491092	0.000138994035217391
LRRC1	cg01881322	0.277246631548	0.001990771408	0.0143656398306227
LRRC8D	cg17718703	-0.235004772763	0.009171662936	0.0447232078809901
LRRN3	cg09837977	-0.606726311783	0	0		LRRN3	<0.000001	-5.63918932776389		LRRN3	<0.000001	-4.67797113830209
LRRN3	cg19798735	-0.49114431654	0.000000009258	5.06618333333333E-07		LRRN3	<0.000001	-3.97861229092435		LRRN3	<0.000001	-3.21799517943868
LRRN3	cg06545367	-0.478048885922	0.000000025692	0.000001265331
LUZP1	cg26530485	0.358877344697	0.000049241976	0.000740509104732824
MAML3	cg16201957	-0.363187352029	0.000039302974	0.000614498879206349
MAML3	cg20414015	0.354131505588	0.000062883216	0.000891222557697842
MAML3	cg16218705	0.356753211103	0.00005496366	0.000808047837313433
MAML3	cg14181271	0.404248025303	0.000003878926	0.0000888544676744186
MAML3	cg06456255	0.408187184985	0.000003054768	0.0000725047344578313
MAML3	cg16650096	0.410260615272	0.000002690574	0.0000646393997560976
MAML3	cg26131315	0.414828084987	0.000002028086	0.0000539462173333333
MAN1C1	cg10555744	-0.617495550956	0	0		MAN1C1	<0.000001	-1.87499035387475		MAN1C1	<0.000001	-1.75397844312613
MAN1C1	cg04116354	-0.549045471685	0.000000000058	0.000000005713
MAN1C1	cg08460387	-0.358950649844	0.000049054844	0.000740509104732824
MARCO	cg11009736	-0.230636417227	0.010594644731	0.0496939288573095
MCOLN2	cg12277336	-0.466854914364	0.000000059464	2.70566068181818E-06						MCOLN2	0.010628	1.52831618329276
MCTP1	cg01860328	-0.249863636957	0.005510146876	0.0314234566199422
MEF2C	cg16225168	-0.384969515035	0.000011959837	0.0002356087889
MEF2C	cg12621171	-0.329588403244	0.000209661269	0.00238747225393064
MEF2C	cg23136275	0.433097708511	0.000000627536	0.0000193163425
MEGF6	cg27450668	0.27349422913	0.002303094226	0.0159196337727018
MEGF6	cg01215682	0.424903287011	0.000001071117	0.0000316021519402985
MLKL	cg07846061	-0.237027923801	0.008571738106	0.043312205657954
MLL	cg19547141	-0.337716181235	0.000142268988	0.00176270381358491
MPZL2	cg16594165	-0.355340932232	0.00005910583	0.000843757138405797
MTMR10	cg24405716	-0.2357347828	0.008951055963	0.044083950617775
MXRA7	cg00004089	-0.628414534124	0	0
MYOM2	cg21789085	0.23945010816	0.007899254226	0.0413870500670745
NAGK	cg01396872	-0.366101213032	0.000033684823	0.000539504888699187
NET1	cg14426660	-0.45519650344	0.000000138113	0.0000054416522
NET1	cg13599477	-0.338391637507	0.000137690561	0.00172770958707006
NET1	cg18717067	0.333623069464	0.000173181852	0.00208029419780488
NFE2L3	cg21699330	-0.324518095707	0.000265601763	0.00289080371883978
NFE2L3	cg12510708	-0.24347491008	0.006884580619	0.0370563492334153
NFE2L3	cg10536999	-0.239148564274	0.007980348169	0.0417010235886737
NIN	cg08189198	-0.252670258143	0.004987902472	0.0294196642809581
NIN	cg16449219	-0.23614014276	0.008830589076	0.0438341814296482
NOD2	cg18177814	-0.230416724231	0.010671069744	0.0498405905714455
OSBPL1A	cg26398656	-0.347923691794	0.000086085771	0.00116957909565517
OSBPL1A	cg23742217	0.249672697982	0.005547385436	0.0314938020429971
OSBPL1A	cg05709468	0.373787777459	0.000022263373	0.000402374723027523
OSBPL3	cg13311549	-0.40226332262	0.000004369968	0.0000978276927272727
PAK1	cg13137458	-0.260299719324	0.003784396213	0.0235181720492429
PALLD	cg23403895	-0.271844601039	0.002453916043	0.0166124213220275
PAM	cg24531022	0.231782013987	0.010203861719	0.0485546076966908
PCSK5	cg14178077	0.502044541294	0.000000003829	2.49109677419355E-07
PDGFD	cg04420335	-0.57415097273	0.000000000005	0.000000000615625
PDGFD	cg04420335	-0.47691633803	0.000000028007	1.34570219512195E-06
PIK3IP1	cg17725019	-0.451967042926	0.000000173471	6.43602648148148E-06		PIK3IP1	<0.000001	-1.77001746190734
PKIA	cg04014062	-0.298792086911	0.000828780901	0.00712968722694323		PKIA	<0.000001	-1.54856781922372
PKIA	cg04014062	-0.26376436513	0.00332955702	0.0212961926279221
PLD6	cg16340422	0.242916258014	0.007018128082	0.0374680550719241
PLXDC2	cg14049470	-0.252401428884	0.005035937176	0.0294602568019881
PLXDC2	cg24022375	-0.234238053344	0.009408509278	0.0454283413668137
PLXDC2	cg03631457	0.346384361797	0.000092964281	0.00124584784741497
PLXDC2	cg24164296	0.403584708121	0.000004036915	0.0000914106040229885
PRICKLE1	cg23236959	0.356328590358	0.000056179595	0.000813777956985294
PSMB9	cg07156249	-0.497734618997	0.000000005449	3.25288787878788E-07
PSMB9	cg16853860	-0.377712854598	0.00001794674	0.000337429798952381
PSMB9	cg04908668	-0.34174908361	0.000116897931	0.00150515636647059
PSMB9	cg04908668	-0.236942039389	0.008596483458	0.043312205657954
PTK2	cg11398680	-0.272102873867	0.002429728478	0.0165053969022759
PTK2	cg23466166	0.303788886785	0.000669735255	0.00591649530201794
PTK2	cg07515250	0.320978400041	0.000312523848	0.00327485096042553
PTK2	cg07891862	0.411098711426	0.000002555376	0.0000621492681481481
PTPN7	cg01437204	-0.329950810725	0.000206114296	0.00237453311766082
PTPN7	cg00903584	-0.280748215957	0.001734486667	0.0128456343383083
PTPRM	cg03693430	0.272810153521	0.002364589774	0.0161744508846528
PTPRM	cg23316787	0.304164156133	0.000659002811	0.00584790782734234
PTTG1	cg17367077	-0.24981791486	0.00551904365	0.0314234566199422
PYHIN1	cg19884600	-0.63409433225	0	0
PYHIN1	cg19884600	-0.619408287771	0	0
PYHIN1	cg19884600	-0.562932580637	0.000000000015	1.73823529411765E-09
RAB24	cg00848461	0.252521604681	0.005014413228	0.0294602568019881
RAB31	cg17982102	-0.3338184351	0.000171574815	0.00207363426717791
RALA	cg02360001	0.230812936979	0.010533587164	0.0496127010349403
RAP2A	cg19283298	-0.552661547251	0.000000000041	4.48722222222222E-09
RASSF1	cg19811994	-0.451726920212	0.000000176419	6.43602648148148E-06
RASSF1	cg19811994	-0.43556147404	0.000000532875	0.0000166629166666667
RASSF1	cg00980904	-0.424850055119	0.000001074794	0.0000316021519402985
RASSF1	cg00980904	-0.38038738251	0.000015470677	0.000297446187864078
RASSF1	cg01932734	-0.26614765597	0.003045869249	0.0198687497368543
RASSF1	cg24049629	-0.2382435253	0.008228176939	0.0424332685074084
RBM47	cg06332621	0.247299594249	0.006029277806	0.0334582458530141
REC8	cg07516252	-0.296610592782	0.000908505723	0.00764853108679487
REC8	cg16425038	-0.295733783714	0.000942481348	0.00783412766059072
REC8	cg18556834	-0.279579137157	0.001816513142	0.0133527272005224
REC8	cg07516252	-0.25998068231	0.003828961656	0.0237202970513208
REC8	cg16425038	-0.25338832861	0.004861596458	0.0288474247658434
REC8	cg19989295	-0.24383893893	0.006798776163	0.0368969395071901
REC8	cg18556834	-0.23701679698	0.00857494046	0.043312205657954
RFTN1	cg04381957	-0.261857138071	0.003573456187	0.0224194544216242
RGS10	cg04182483	-0.36211824228	0.000041576036	0.000644919613543307
RGS10	cg09872088	-0.30958091751	0.00052068947	0.00488456312333333
RGS10	cg20608786	-0.30549208291	0.000622280504	0.00562336051779817
RGS10	cg13260278	-0.29593967535	0.000934400421	0.00779986792105932
RGS10	cg17675386	-0.27149717779	0.0024867958	0.0167773552260274
RGS10	cg16596052	-0.25058100092	0.005372223147	0.0308406920126163
RNF135	cg04590184	-0.286321633681	0.001387776443	0.0107634629634252
RNF144B	cg15156584	0.23424377361	0.009406722478	0.0454283413668137
ROBO3	cg15221604	-0.259561810611	0.003888187439	0.0239366539213438
RORA	cg16964728	-0.23878400734	0.008079370427	0.04210677180209		RORA	<0.000001	1.93182405687974		RORA	0.004743	1.70336895890638
										RORA	0.000035	2.07996247012968
RPA2	cg09154794	-0.237141546184	0.008539097412	0.043312205657954
RPTOR	cg10035831	-0.235118945337	0.009136847293	0.0446639929707444
RUNX3	cg08544331	-0.626557951008	0	0
RUNX3	cg15498134	-0.573658558894	0.000000000005	0.000000000615625
RYR1	cg03181524	-0.375819665362	0.000019919804	0.000370207678113208
SATB1	cg09086987	-0.359043978109	0.000048817561	0.000740509104732824
SATB1	cg18808261	-0.358729791377	0.000049620676	0.000740550997878788
SATB1	cg19818826	-0.301970569331	0.00072404643	0.00633942874266667
SATB1	cg21902966	-0.237779937215	0.008357736882	0.0427655627468571
SCARB2	cg19050061	-0.232942603574	0.009820941024	0.0470155759084466
SCRN1	cg18395623	0.313362801969	0.000440543566	0.00429639022287129
SCRN1	cg22799757	0.372247754851	0.000024209672	0.000422062423362832
SEMA4A	cg16391608	0.386400124077	0.000011027587	0.000222893378469388
SERINC5	cg14711743	-0.242028313245	0.007235124214	0.0383150395203763
SERPINE2	cg18062860	0.389613872739	0.000009177066	0.000190303368631579		SERPINE2	<0.000001	-1.79420732055548
SH3PXD2A	cg01428849	0.278650840287	0.001884135421	0.013747210293963
SH3PXD2A	cg19189864	0.297207424711	0.00088602409	0.00749127664077253
SIPA1L2	cg11930197	0.247949524586	0.005893730131	0.0329847964717898
SIRPA	cg18780167	0.369746524576	0.000027714864	0.000466651983589744
SIRPA	cg07862461	0.411246898691	0.000002532151	0.0000621492681481481
SMAD2	cg06236559	-0.250511867465	0.005385379722	0.0308406920126163
SNX16	cg07697082	-0.231440708945	0.010318939834	0.0487777014240528
SORT1	cg18974926	-0.23862295021	0.008123462161	0.0422248560875198
SP140	cg17607231	-0.23706928017	0.008559844793	0.043312205657954
SPRED1	cg03956737	0.285465067419	0.001436587298	0.0110549881916406
SPTBN1	cg23486701	-0.263534622342	0.003358121779	0.0214093848046278
SPTBN1	cg02794358	-0.256504813185	0.004345900002	0.0263428400121231
SPTBN1	cg21487856	-0.251030835452	0.005287314191	0.030545480810176
SREBF1	cg08129017	-0.304902092	0.000638357542	0.005742303003379
SREBF1	cg08129017	-0.28785805558	0.001303991809	0.0104002585576113
SRPK2	cg15857470	-0.443501994895	0.000000311823	0.0000107770405263158
SSBP4	cg25902939	0.460798748352	0.000000092485	3.87649893617021E-06
SSBP4	cg25902939	0.50175979408	0.00000000392	2.49109677419355E-07
ST8SIA4	cg00139477	-0.31807195027	0.000356659384	0.00365947388791667
ST8SIA4	cg00139477	-0.259080384113	0.003957271932	0.0242860613895327
STAP1	cg04398282	-0.420130764203	0.000001453069	0.0000414861728985507		STAP1	<0.000001	-1.62607522497828		STAP1	<0.000001	-1.86327873171761
STAP1	cg09632271	-0.267621080559	0.002881564084	0.0189855560049498
STAT4	cg07619170	-0.445226211418	0.00000027707	9.74692678571428E-06
SWAP70	cg26645401	-0.254303600892	0.004704748948	0.0280010737992749
SVIL	cg09911401	0.238138894978	0.008257262114	0.0424720792808877
SVIL	cg09911401	0.27562114511	0.002121021457	0.0149763880655556
SYK	cg10025443	-0.307230067616	0.000577057975	0.00526298245717593
SYK	cg14005120	0.466635956971	0.000000060431	2.70566068181818E-06
SYNE2	cg20648149	0.283209695467	0.001572673081	0.01190641813341
SYNE2	cg20648149	0.28726271059	0.001335894459	0.0104849087021116
SYNE2	cg19841369	0.48350895638	0.000000016875	8.7483552631579E-07
SYNE2	cg19841369	0.545235661527	0.000000000084	0.00000000788
SYTL3	cg10296205	0.241643192842	0.00733107414	0.0386155509513369
TBC1D9	cg15950795	0.231422751144	0.010325026139	0.0487777014240528
TBK1	cg16604658	-0.231625085241	0.010256632666	0.0486881116916145
TBRG4	cg26720010	-0.242681531217	0.00707492217	0.0376691802024324
TCF4	cg25079568	-0.31520858353	0.000405706044	0.00405706044
TDRD9	cg05173889	0.259627973043	0.00387877819	0.0239366539213438
TDRD9	cg07613153	0.31609030568	0.000389977471	0.00393977239933333
TDRD9	cg07613153	0.353617886401	0.000064554673	0.000904998621347518
TGFBI	cg11482794	-0.248402098218	0.005800951157	0.0326510679408286
TGFBI	cg15146621	-0.236087672523	0.008846101428	0.0438341814296482
TGFBI	cg09873933	-0.230401131706	0.010676512295	0.0498405905714455
TGFBR2	cg03630790	-0.24391932896	0.006779956011	0.036896445695221
TIAM1	cg09702434	0.334454859785	0.000166435251	0.00202393484240741
TMEM144	cg06000732	-0.279640113284	0.001812149346	0.0133527272005224
TMEM144	cg19843036	-0.236402833011	0.008753287316	0.0436556354747342
TMEM181	cg02447229	0.298250853244	0.000847939572	0.00726278676886957
TMEM49	cg02782634	0.31483287239	0.000412584257	0.00408437681552764
TMEM9	cg05783585	0.245919812646	0.006326270281	0.0349096707382913
TNFSF14	cg23071186	-0.308759619448	0.000539779505	0.00499232687723005
TNS3	cg23768860	0.389272910755	0.000009358525	0.000192044731770833
TNS3	cg26450149	0.39789760664	0.000005664812	0.000123996440444444
TNS3	cg00725472	0.445562192887	0.000000270743	0.000009697522
TRAF3IP2	cg00590039	-0.35355141049	0.000064774013	0.000904998621347518
TRAF3IP2	cg25282285	-0.345385485034	0.000097698373	0.00130044455952703
TRAF3IP2	cg03270395	-0.329125726817	0.000214271866	0.00241376565594286
TRIO	cg12547959	0.297533705798	0.000873950045	0.00742104133038793
TRIO	cg04115026	0.363903266598	0.000037846526	0.000601271421129032
TRIO	cg24686236	0.367243301754	0.000031695702	0.00051603746231405
TRIP6	cg16555537	-0.31000445155	0.000511089629	0.0048174476991866
TTPAL	cg04945608	-0.37392886725	0.000022092615	0.000402374723027523
UBE2E2	cg27289137	0.291556885443	0.001120854632	0.00913401155909091
UBE2E2	cg19243780	0.386303869818	0.000011088097	0.000222893378469388
UGP2	cg19915305	-0.27088521765	0.002545680277	0.0171160073231741
UHRF1BP1	cg07306190	-0.241652816723	0.007328662755	0.0386155509513369
WDFY2	cg08029014	0.235478255311	0.009028038721	0.0443522101754863
WDFY2	cg03268012	0.237114486101	0.008546861085	0.043312205657954
WDFY4	cg05926837	0.316513410472	0.000382631442	0.00390262447963918
WDR8	cg19135761	0.248552812896	0.005770344059	0.0325718561496562
WEE1	cg06136199	-0.301749991125	0.000730902677	0.00637114280393805
YWHAG	cg00347643	-0.32023282826	0.000323336746	0.003370229574709
ZBTB16	cg10827488	-0.23664749678	0.008681827836	0.0435195950048855
ZFHX3	cg08963581	0.234238140265	0.009408482125	0.0454283413668137
ZFHX3	cg03808233	0.273379238827	0.002313329164	0.0159344701156643
ZFHX3	cg16397028	0.29320054313	0.001047276327	0.00863236135644351
ZFHX3	cg05704496	0.3324857636	0.000182818001	0.00215659558065868
ZNF154	cg03234186	-0.609800228116	0	0
ZNF154	cg27049766	-0.606421605447	0	0
ZNF154	cg08668790	-0.596083762486	0	0
ZNF154	cg21790626	-0.550937174257	0.000000000049	5.08052631578947E-09
ZNF154	cg11294513	-0.54469746733	0.000000000088	0.00000000788
ZNF154	cg12506930	-0.540959205013	0.000000000125	1.07065217391304E-08
ZNF154	cg27324426	-0.537972414595	0.000000000166	1.36258333333333E-08
ZNF154	cg05661282	-0.503031422473	0.00000000353	2.39796551724138E-07
ZNF154	cg03142586	-0.471422551193	0.000000042375	1.98758928571429E-06
ZNF154	cg26465391	-0.411959999926	0.000002423159	0.0000606217875949367
ZNF22	cg18382353	0.278980489002	0.001859864893	0.013620571892974
ZNF516	cg13049398	0.25694519814	0.00427712058	0.0260059492055556
ZNF577	cg13393830	-0.265837241513	0.003081541995	0.020035108020297
ZNF577	cg11269599	-0.253132522955	0.004906260316	0.029025023491051
ZNF577	cg09547119	-0.237917580402	0.008319082659	0.0426786271828906
ZNF577	cg03562414	-0.235297992619	0.009082483396	0.0445086872888557
ZNF609	cg04192168	-0.255364293354	0.004528651338	0.0272827007212844
ZNF69	cg26578856	-0.36372131024	0.000038211824	0.00060221834624
ZNF69	cg18114235	-0.32696568797	0.00023706715	0.00262372070505618
ZNF805	cg03252986	0.290322877576	0.001179163408	0.00948143638269388
ZNF831	cg09652526	0.353192994697	0.000065968672	0.000915199181971831
ZNF831	cg09652526	0.41190751938	0.000002431026	0.0000606217875949367
ZSCAN18	cg25784220	-0.370419733304	0.000026727279	0.000457849909826087		ZSCAN18	<0.000001	-1.96752873411728		ZSCAN18	<0.000001	-2.07261117539954
ZSCAN18	cg22721334	-0.342981151883	0.000110030599	0.00142605447388158

## Sheet: Young controls
Additional file 10b. Gene-CpG pairs demonstrating a correlation between the methylation and expression levels in young controls.
Gene	Probe	Correlation coefficient	Unadjusted p-value	BH adjusted p-value
ABLIM1	cg12649038	-0.780282	3.01641e-05	0.0080262
ABLIM1	cg12649038	-0.682303	0.000655775	0.0361888
AHNAK	cg09183450	-0.726444	0.000192106	0.0210249
AHNAK	cg09183450	-0.669281	0.00090653	0.0425408
ANXA1	cg13591783	-0.660905	0.0011075	0.0467901
APLP2	cg25354657	0.656662	0.00122295	0.0481844
AXIN2	cg23475474	-0.689273	0.000547767	0.0340866
BACH2	cg03035849	-0.683679	0.000633123	0.0361888
BTBD11	cg20111269	0.732794	0.000157974	0.0208374
BZW2	cg03976645	-0.727406	0.000186564	0.0210249
CD68	cg15095917	-0.744194	0.000109663	0.018003
CD68	cg15095917	-0.680584	0.000685025	0.0361888
CTSD	cg25050723	0.680454	0.000687293	0.0361888
CYB561D1	cg16253157	-0.730578	0.000169238	0.0208374
EFHD2	cg25978218	-0.716494	0.000258322	0.0231316
EIF2C2	cg08632810	-0.669262	0.000906961	0.0425408
FAIM3	cg23088126	-0.667629	0.000943518	0.0432263
FAM134B	cg15529432	-0.778286	3.25937e-05	0.0080262
FAM134B	cg15529432	-0.713286	0.000283475	0.0242748
FCRL6	cg24833981	-0.659455	0.00114588	0.0470287
HLA-DPB1	cg26350754	-0.71181	0.000295733	0.0242748
HLA-DPB1	cg02286081	-0.694863	0.000472489	0.0320967
HOXC4	cg27138204	0.870265	2.93711e-07	0.000578611
IFNG	cg01940810	-0.702041	0.000388938	0.0294695
IGF2BP2	cg08797864	-0.696431	0.000453036	0.0320967
IQGAP2	cg08356262	-0.65779	0.00119131	0.0478955
ITPR3	cg08486432	-0.664897	0.00100746	0.0451069
LCK	cg17223520	-0.822559	4.72889e-06	0.00266723
LCK	cg17223520	-0.751004	8.73844e-05	0.0156498
LCK	cg00625963	-0.723428	0.000210425	0.0218178
LRRN3	cg19798735	-0.824336	4.32931e-06	0.00266723
LRRN3	cg09837977	-0.78152	2.87376e-05	0.0080262
LRRN3	cg06545367	-0.719256	0.000238227	0.0231316
LY9	cg05138397	-0.731084	0.000166608	0.0208374
LY9	cg07106927	-0.718075	0.000246652	0.0231316
LY9	cg05138397	-0.687009	0.000581043	0.0346865
LY9	cg07106927	-0.660569	0.00111631	0.0467901
MAN1C1	cg10555744	-0.819789	5.41569e-06	0.00266723
MAN1C1	cg04116354	-0.773288	3.94367e-05	0.00863226
MLKL	cg07846061	-0.688862	0.000553691	0.0340866
MTA3	cg23859635	-0.739783	0.000126574	0.0191808
NFE2L3	cg21699330	-0.669457	0.000902672	0.0425408
NOD2	cg18177814	-0.708398	0.000325827	0.0256752
PIK3IP1	cg17725019	-0.695598	0.000463292	0.0320967
PSMB9	cg07156249	-0.755226	7.56355e-05	0.0149002
PTP4A2	cg16401270	-0.676224	0.000764273	0.0386056
SLC1A5	cg21766592	-0.679839	0.000698059	0.0361888
TGFBR2	cg15171154	-0.661358	0.00109576	0.0467901
TMEM41B	cg08757628	-0.782455	2.77e-05	0.0080262
UHRF1BP1	cg07306190	-0.693203	0.000493871	0.0324309
