# Supplementary material for: Ageing-associated changes in the human DNA methylome: genomic locations and effects on gene expression
Source: BMC Genomics. 2015 Mar 14;16(1):179. doi: 10.1186/s12864-015-1381-z (PMC4404609; doi:10.1186/s12864-015-1381-z)
Supplement: Additional file 12: — GO process terms associated with genes whose expression levels were correlating with the level of DNA methylation. [file 12864_2015_1381_MOESM12_ESM.xlsx]

## Sheet: Additional file 12
Additional file 12. GO process terms associated with genes whose expression is correlated with DNA methylation in the nonagenarians. The terms that have a p-value above the Bonferroni threshold are shown in black and the terms that pass Benjamini-Hochberg adjusted p-value threshold are shown in grey.
GO Term	Description	p-value	FDR q-value	Enrichment	N	B	n	b	Genes
GO:0045321	leukocyte activation	4.38E-9	5.29E-5	4.71	16466	322	228	21	[RORA - rar-related orphan receptor a, SYK - spleen tyrosine kinase, ITGAL - integrin, alpha l (antigen cd11a (p180), lymphocyte function-associated antigen 1; alpha polypeptide), TGFBR2 - transforming growth factor, beta receptor ii (70/80kda), SEMA4A - sema domain, immunoglobulin domain (ig), transmembrane domain (tm) and short cytoplasmic domain, (semaphorin) 4a, SWAP70 - swap switching b-cell…
GO:0001775	cell activation	1.45E-8	8.78E-5	3.62	16466	518	228	26	[ACTN1 - actinin, alpha 1, SYK - spleen tyrosine kinase, ITGAL - integrin, alpha l (antigen cd11a (p180), lymphocyte function-associated antigen 1; alpha polypeptide), SEMA4A - sema domain, immunoglobulin domain (ig), transmembrane domain (tm) and short cytoplasmic domain, (semaphorin) 4a, MEF2C - myocyte enhancer factor 2c, TNFSF14 - tumor necrosis factor (ligand) superfamily, member 14, BCL11A …
GO:0048583	regulation of response to stimulus	2.53E-8	1.02E-4	1.93	16466	2543	228	68	[TIAM1 - t-cell lymphoma invasion and metastasis 1, GFI1 - growth factor independent 1 transcription repressor, PIK3IP1 - phosphoinositide-3-kinase interacting protein 1, FAM13A - family with sequence similarity 13, member a, SYK - spleen tyrosine kinase, HLA-F - major histocompatibility complex, class i, f, ARHGAP24 - rho gtpase activating protein 24, IRS2 - insulin receptor substrate 2, CHN2 - …
GO:0071310	cellular response to organic substance	3.72E-8	1.12E-4	2.34	16466	1417	228	46	[TIAM1 - t-cell lymphoma invasion and metastasis 1, RALA - v-ral simian leukemia viral oncogene homolog a (ras related), IL18BP - interleukin 18 binding protein, GFI1 - growth factor independent 1 transcription repressor, CCR7 - chemokine (c-c motif) receptor 7, HLA-F - major histocompatibility complex, class i, f, CAPN2 - calpain 2, (m/ii) large subunit, STAT4 - signal transducer and activator o…
GO:0070887	cellular response to chemical stimulus	1.31E-7	3.18E-4	2.15	16466	1680	228	50	[TIAM1 - t-cell lymphoma invasion and metastasis 1, GFI1 - growth factor independent 1 transcription repressor, SYK - spleen tyrosine kinase, CAPN2 - calpain 2, (m/ii) large subunit, HLA-F - major histocompatibility complex, class i, f, GSN - gelsolin, GNB4 - guanine nucleotide binding protein (g protein), beta polypeptide 4, ACSL1 - acyl-coa synthetase long-chain family member 1, IRS2 - insulin …
GO:0046649	lymphocyte activation	1.33E-7	2.68E-4	4.72	16466	260	228	17	[RORA - rar-related orphan receptor a, ITGAL - integrin, alpha l (antigen cd11a (p180), lymphocyte function-associated antigen 1; alpha polypeptide), SEMA4A - sema domain, immunoglobulin domain (ig), transmembrane domain (tm) and short cytoplasmic domain, (semaphorin) 4a, SWAP70 - swap switching b-cell complex 70kda subunit, MEF2C - myocyte enhancer factor 2c, SATB1 - satb homeobox 1, KLF6 - krup…
GO:0002521	leukocyte differentiation	3.05E-7	5.27E-4	5.06	16466	214	228	15	[CCR7 - chemokine (c-c motif) receptor 7, RORA - rar-related orphan receptor a, TGFBR2 - transforming growth factor, beta receptor ii (70/80kda), SEMA4A - sema domain, immunoglobulin domain (ig), transmembrane domain (tm) and short cytoplasmic domain, (semaphorin) 4a, MEF2C - myocyte enhancer factor 2c, KLF6 - kruppel-like factor 6, SATB1 - satb homeobox 1, LEF1 - lymphoid enhancer-binding factor…
GO:0048519	negative regulation of biological process	3.59E-7	5.43E-4	1.71	16466	3246	228	77	[GFI1 - growth factor independent 1 transcription repressor, PIK3IP1 - phosphoinositide-3-kinase interacting protein 1, PKIA - protein kinase (camp-dependent, catalytic) inhibitor alpha, GSN - gelsolin, PTPRM - protein tyrosine phosphatase, receptor type, m, SEMA4A - sema domain, immunoglobulin domain (ig), transmembrane domain (tm) and short cytoplasmic domain, (semaphorin) 4a, ARHGAP24 - rho gt…
GO:0009966	regulation of signal transduction	5.14E-7	6.91E-4	2.00	16466	1915	228	53	[TIAM1 - t-cell lymphoma invasion and metastasis 1, GFI1 - growth factor independent 1 transcription repressor, PIK3IP1 - phosphoinositide-3-kinase interacting protein 1, FAM13A - family with sequence similarity 13, member a, SYK - spleen tyrosine kinase, ARHGAP24 - rho gtpase activating protein 24, CHN2 - chimerin 2, IFNGR2 - interferon gamma receptor 2 (interferon gamma transducer 1), TRAF3IP2 …
GO:0002376	immune system process	6.73E-7	8.14E-4	2.15	16466	1514	228	45	[SIRPA - signal-regulatory protein alpha, IL18BP - interleukin 18 binding protein, CCR7 - chemokine (c-c motif) receptor 7, CLEC4D - c-type lectin domain family 4, member d, SYK - spleen tyrosine kinase, HLA-F - major histocompatibility complex, class i, f, ITGAL - integrin, alpha l (antigen cd11a (p180), lymphocyte function-associated antigen 1; alpha polypeptide), FAIM3 - fas apoptotic inhibito…
GO:0010033	response to organic substance	7.37E-7	8.1E-4	1.96	16466	1991	228	54	[TIAM1 - t-cell lymphoma invasion and metastasis 1, GFI1 - growth factor independent 1 transcription repressor, SYK - spleen tyrosine kinase, CAPN2 - calpain 2, (m/ii) large subunit, HLA-F - major histocompatibility complex, class i, f, GSN - gelsolin, GNB4 - guanine nucleotide binding protein (g protein), beta polypeptide 4, ACSL1 - acyl-coa synthetase long-chain family member 1, IRS2 - insulin …
GO:0080090	regulation of primary metabolic process	9.09E-7	9.16E-4	1.55	16466	4371	228	94	[CREB5 - camp responsive element binding protein 5, TIAM1 - t-cell lymphoma invasion and metastasis 1, GFI1 - growth factor independent 1 transcription repressor, PIK3IP1 - phosphoinositide-3-kinase interacting protein 1, CASZ1 - castor zinc finger 1, SYK - spleen tyrosine kinase, PKIA - protein kinase (camp-dependent, catalytic) inhibitor alpha, CRTC3 - creb regulated transcription coactivator 3…
GO:0060255	regulation of macromolecule metabolic process	1.18E-6	1.1E-3	1.57	16466	4142	228	90	[CREB5 - camp responsive element binding protein 5, GFI1 - growth factor independent 1 transcription repressor, CASZ1 - castor zinc finger 1, SYK - spleen tyrosine kinase, PKIA - protein kinase (camp-dependent, catalytic) inhibitor alpha, CRTC3 - creb regulated transcription coactivator 3, LRRN3 - leucine rich repeat neuronal 3, ABLIM1 - actin binding lim protein 1, PLD6 - phospholipase d family,…
GO:0031323	regulation of cellular metabolic process	1.43E-6	1.24E-3	1.53	16466	4477	228	95	[CREB5 - camp responsive element binding protein 5, TIAM1 - t-cell lymphoma invasion and metastasis 1, GFI1 - growth factor independent 1 transcription repressor, PIK3IP1 - phosphoinositide-3-kinase interacting protein 1, CASZ1 - castor zinc finger 1, SYK - spleen tyrosine kinase, PKIA - protein kinase (camp-dependent, catalytic) inhibitor alpha, CRTC3 - creb regulated transcription coactivator 3…
GO:0023051	regulation of signaling	1.85E-6	1.49E-3	1.87	16466	2161	228	56	[TIAM1 - t-cell lymphoma invasion and metastasis 1, GFI1 - growth factor independent 1 transcription repressor, PIK3IP1 - phosphoinositide-3-kinase interacting protein 1, FAM13A - family with sequence similarity 13, member a, SYK - spleen tyrosine kinase, ARHGAP24 - rho gtpase activating protein 24, IRS2 - insulin receptor substrate 2, CHN2 - chimerin 2, IFNGR2 - interferon gamma receptor 2 (inte…
GO:0019222	regulation of metabolic process	2.05E-6	1.55E-3	1.48	16466	4965	228	102	[CREB5 - camp responsive element binding protein 5, GFI1 - growth factor independent 1 transcription repressor, PIK3IP1 - phosphoinositide-3-kinase interacting protein 1, CASZ1 - castor zinc finger 1, CRTC3 - creb regulated transcription coactivator 3, ABLIM1 - actin binding lim protein 1, PLD6 - phospholipase d family, member 6, VMP1 - vacuole membrane protein 1, ZNF154 - zinc finger protein 154…
GO:0048523	negative regulation of cellular process	2.17E-6	1.54E-3	1.70	16466	2974	228	70	[GFI1 - growth factor independent 1 transcription repressor, PIK3IP1 - phosphoinositide-3-kinase interacting protein 1, PKIA - protein kinase (camp-dependent, catalytic) inhibitor alpha, GSN - gelsolin, PTPRM - protein tyrosine phosphatase, receptor type, m, ARHGAP24 - rho gtpase activating protein 24, IRS2 - insulin receptor substrate 2, BCL11A - b-cell cll/lymphoma 11a (zinc finger protein), KM…
GO:0010646	regulation of cell communication	2.2E-6	1.48E-3	1.86	16466	2173	228	56	[TIAM1 - t-cell lymphoma invasion and metastasis 1, GFI1 - growth factor independent 1 transcription repressor, PIK3IP1 - phosphoinositide-3-kinase interacting protein 1, FAM13A - family with sequence similarity 13, member a, SYK - spleen tyrosine kinase, ARHGAP24 - rho gtpase activating protein 24, IRS2 - insulin receptor substrate 2, CHN2 - chimerin 2, IFNGR2 - interferon gamma receptor 2 (inte…
GO:0002366	leukocyte activation involved in immune response	3.21E-6	2.04E-3	7.47	16466	87	228	9	[SEMA4A - sema domain, immunoglobulin domain (ig), transmembrane domain (tm) and short cytoplasmic domain, (semaphorin) 4a, SWAP70 - swap switching b-cell complex 70kda subunit, RORA - rar-related orphan receptor a, SYK - spleen tyrosine kinase, ITGAL - integrin, alpha l (antigen cd11a (p180), lymphocyte function-associated antigen 1; alpha polypeptide), LEF1 - lymphoid enhancer-binding factor 1,…
GO:0002263	cell activation involved in immune response	3.21E-6	1.94E-3	7.47	16466	87	228	9	[SEMA4A - sema domain, immunoglobulin domain (ig), transmembrane domain (tm) and short cytoplasmic domain, (semaphorin) 4a, SWAP70 - swap switching b-cell complex 70kda subunit, RORA - rar-related orphan receptor a, SYK - spleen tyrosine kinase, ITGAL - integrin, alpha l (antigen cd11a (p180), lymphocyte function-associated antigen 1; alpha polypeptide), LEF1 - lymphoid enhancer-binding factor 1,…
GO:0002682	regulation of immune system process	4.18E-6	2.41E-3	2.35	16466	1016	228	33	[GFI1 - growth factor independent 1 transcription repressor, CCR7 - chemokine (c-c motif) receptor 7, SYK - spleen tyrosine kinase, HLA-F - major histocompatibility complex, class i, f, ITGAL - integrin, alpha l (antigen cd11a (p180), lymphocyte function-associated antigen 1; alpha polypeptide), CD96 - cd96 molecule, MEF2C - myocyte enhancer factor 2c, IRS2 - insulin receptor substrate 2, RFTN1 -…
GO:0002286	T cell activation involved in immune response	4.43E-6	2.43E-3	13.54	16466	32	228	6	[SEMA4A - sema domain, immunoglobulin domain (ig), transmembrane domain (tm) and short cytoplasmic domain, (semaphorin) 4a, RORA - rar-related orphan receptor a, ITGAL - integrin, alpha l (antigen cd11a (p180), lymphocyte function-associated antigen 1; alpha polypeptide), LEF1 - lymphoid enhancer-binding factor 1, CD86 - cd86 molecule, IFNG - interferon, gamma]
GO:0019220	regulation of phosphate metabolic process	5.09E-6	2.68E-3	2.06	16466	1475	228	42	[TIAM1 - t-cell lymphoma invasion and metastasis 1, PIK3IP1 - phosphoinositide-3-kinase interacting protein 1, CHORDC1 - cysteine and histidine-rich domain (chord) containing 1, CCR7 - chemokine (c-c motif) receptor 7, PKIA - protein kinase (camp-dependent, catalytic) inhibitor alpha, SYK - spleen tyrosine kinase, ATXN1 - ataxin 1, LRRN3 - leucine rich repeat neuronal 3, CCNY - cyclin y, ACSL1 - …
GO:0030098	lymphocyte differentiation	5.99E-6	3.02E-3	5.44	16466	146	228	11	[SEMA4A - sema domain, immunoglobulin domain (ig), transmembrane domain (tm) and short cytoplasmic domain, (semaphorin) 4a, RORA - rar-related orphan receptor a, KLF6 - kruppel-like factor 6, SATB1 - satb homeobox 1, LEF1 - lymphoid enhancer-binding factor 1, FOXP1 - forkhead box p1, BCL11A - b-cell cll/lymphoma 11a (zinc finger protein), ITGB1 - integrin, beta 1 (fibronectin receptor, beta polyp…
GO:0051174	regulation of phosphorus metabolic process	6.12E-6	2.96E-3	2.04	16466	1486	228	42	[TIAM1 - t-cell lymphoma invasion and metastasis 1, PIK3IP1 - phosphoinositide-3-kinase interacting protein 1, CHORDC1 - cysteine and histidine-rich domain (chord) containing 1, CCR7 - chemokine (c-c motif) receptor 7, PKIA - protein kinase (camp-dependent, catalytic) inhibitor alpha, SYK - spleen tyrosine kinase, ATXN1 - ataxin 1, LRRN3 - leucine rich repeat neuronal 3, CCNY - cyclin y, ACSL1 - …
GO:0050789	regulation of biological process	6.74E-6	3.13E-3	1.29	16466	8091	228	145	[CREB5 - camp responsive element binding protein 5, GFI1 - growth factor independent 1 transcription repressor, PIK3IP1 - phosphoinositide-3-kinase interacting protein 1, FAM13A - family with sequence similarity 13, member a, CASZ1 - castor zinc finger 1, CRTC3 - creb regulated transcription coactivator 3, ABLIM1 - actin binding lim protein 1, GSN - gelsolin, PLD6 - phospholipase d family, member…
GO:0009653	anatomical structure morphogenesis	9.69E-6	4.34E-3	2.19	16466	1156	228	35	[GFI1 - growth factor independent 1 transcription repressor, DLG4 - discs, large homolog 4 (drosophila), SYK - spleen tyrosine kinase, BTBD3 - btb (poz) domain containing 3, GSN - gelsolin, ABLIM1 - actin binding lim protein 1, MEF2C - myocyte enhancer factor 2c, ITGB1 - integrin, beta 1 (fibronectin receptor, beta polypeptide, antigen cd29 includes mdf2, msk12), ZNF22 - zinc finger protein 22, A…
GO:0046651	lymphocyte proliferation	1.03E-5	4.43E-3	9.19	16466	55	228	7	[MEF2C - myocyte enhancer factor 2c, SATB1 - satb homeobox 1, TNFSF14 - tumor necrosis factor (ligand) superfamily, member 14, ITGAL - integrin, alpha l (antigen cd11a (p180), lymphocyte function-associated antigen 1; alpha polypeptide), LEF1 - lymphoid enhancer-binding factor 1, FYN - fyn oncogene related to src, fgr, yes, CD86 - cd86 molecule]
GO:0048522	positive regulation of cellular process	1.26E-5	5.28E-3	1.59	16466	3306	228	73	[CREB5 - camp responsive element binding protein 5, TIAM1 - t-cell lymphoma invasion and metastasis 1, GFI1 - growth factor independent 1 transcription repressor, SYK - spleen tyrosine kinase, ABLIM1 - actin binding lim protein 1, LRRN3 - leucine rich repeat neuronal 3, ACSL1 - acyl-coa synthetase long-chain family member 1, IRS2 - insulin receptor substrate 2, CHN2 - chimerin 2, TRAF3IP2 - traf3…
GO:0002285	lymphocyte activation involved in immune response	1.31E-5	5.27E-3	8.87	16466	57	228	7	[SEMA4A - sema domain, immunoglobulin domain (ig), transmembrane domain (tm) and short cytoplasmic domain, (semaphorin) 4a, SWAP70 - swap switching b-cell complex 70kda subunit, RORA - rar-related orphan receptor a, ITGAL - integrin, alpha l (antigen cd11a (p180), lymphocyte function-associated antigen 1; alpha polypeptide), LEF1 - lymphoid enhancer-binding factor 1, CD86 - cd86 molecule, IFNG - …
GO:0032943	mononuclear cell proliferation	1.31E-5	5.1E-3	8.87	16466	57	228	7	[MEF2C - myocyte enhancer factor 2c, SATB1 - satb homeobox 1, TNFSF14 - tumor necrosis factor (ligand) superfamily, member 14, ITGAL - integrin, alpha l (antigen cd11a (p180), lymphocyte function-associated antigen 1; alpha polypeptide), LEF1 - lymphoid enhancer-binding factor 1, FYN - fyn oncogene related to src, fgr, yes, CD86 - cd86 molecule]
GO:0048518	positive regulation of biological process	1.48E-5	5.6E-3	1.55	16466	3691	228	79	[CREB5 - camp responsive element binding protein 5, TIAM1 - t-cell lymphoma invasion and metastasis 1, GFI1 - growth factor independent 1 transcription repressor, SYK - spleen tyrosine kinase, HLA-F - major histocompatibility complex, class i, f, LRRN3 - leucine rich repeat neuronal 3, ABLIM1 - actin binding lim protein 1, PTPRM - protein tyrosine phosphatase, receptor type, m, ACSL1 - acyl-coa s…
GO:0050776	regulation of immune response	1.84E-5	6.76E-3	2.60	16466	666	228	24	[CCR7 - chemokine (c-c motif) receptor 7, HCK - hemopoietic cell kinase, SYK - spleen tyrosine kinase, HLA-F - major histocompatibility complex, class i, f, ITGAL - integrin, alpha l (antigen cd11a (p180), lymphocyte function-associated antigen 1; alpha polypeptide), AGO2 - argonaute risc catalytic component 2, HLA-DPB1 - major histocompatibility complex, class ii, dp beta 1, MARCO - macrophage r…
GO:0042113	B cell activation	1.9E-5	6.78E-3	6.02	16466	108	228	9	[SWAP70 - swap switching b-cell complex 70kda subunit, MEF2C - myocyte enhancer factor 2c, KLF6 - kruppel-like factor 6, LEF1 - lymphoid enhancer-binding factor 1, FOXP1 - forkhead box p1, BCL11A - b-cell cll/lymphoma 11a (zinc finger protein), ITGB1 - integrin, beta 1 (fibronectin receptor, beta polypeptide, antigen cd29 includes mdf2, msk12), CD86 - cd86 molecule, HHEX - hematopoietically expre…
GO:0042110	T cell activation	2.14E-5	7.4E-3	4.76	16466	167	228	11	[SEMA4A - sema domain, immunoglobulin domain (ig), transmembrane domain (tm) and short cytoplasmic domain, (semaphorin) 4a, RORA - rar-related orphan receptor a, SATB1 - satb homeobox 1, TNFSF14 - tumor necrosis factor (ligand) superfamily, member 14, ITGAL - integrin, alpha l (antigen cd11a (p180), lymphocyte function-associated antigen 1; alpha polypeptide), LEF1 - lymphoid enhancer-binding fac…
GO:0007166	cell surface receptor signaling pathway	2.22E-5	7.45E-3	1.79	16466	2061	228	51	[TIAM1 - t-cell lymphoma invasion and metastasis 1, SYK - spleen tyrosine kinase, HLA-F - major histocompatibility complex, class i, f, SEMA4A - sema domain, immunoglobulin domain (ig), transmembrane domain (tm) and short cytoplasmic domain, (semaphorin) 4a, ACSL1 - acyl-coa synthetase long-chain family member 1, IRS2 - insulin receptor substrate 2, IFNGR2 - interferon gamma receptor 2 (interfero…
GO:0065007	biological regulation	2.25E-5	7.35E-3	1.26	16466	8536	228	149	[SIRPA - signal-regulatory protein alpha, CREB5 - camp responsive element binding protein 5, GFI1 - growth factor independent 1 transcription repressor, PIK3IP1 - phosphoinositide-3-kinase interacting protein 1, FAM13A - family with sequence similarity 13, member a, CASZ1 - castor zinc finger 1, CRTC3 - creb regulated transcription coactivator 3, ABLIM1 - actin binding lim protein 1, GSN - gelsol…
GO:0070661	leukocyte proliferation	2.29E-5	7.3E-3	8.15	16466	62	228	7	[MEF2C - myocyte enhancer factor 2c, SATB1 - satb homeobox 1, TNFSF14 - tumor necrosis factor (ligand) superfamily, member 14, ITGAL - integrin, alpha l (antigen cd11a (p180), lymphocyte function-associated antigen 1; alpha polypeptide), LEF1 - lymphoid enhancer-binding factor 1, FYN - fyn oncogene related to src, fgr, yes, CD86 - cd86 molecule]
GO:1901700	response to oxygen-containing compound	2.45E-5	7.6E-3	2.19	16466	1057	228	32	[IL18BP - interleukin 18 binding protein, GFI1 - growth factor independent 1 transcription repressor, CCR7 - chemokine (c-c motif) receptor 7, CAPN2 - calpain 2, (m/ii) large subunit, GSN - gelsolin, GNB4 - guanine nucleotide binding protein (g protein), beta polypeptide 4, ACSL1 - acyl-coa synthetase long-chain family member 1, MEF2C - myocyte enhancer factor 2c, PDGFD - platelet derived growth …
GO:0051128	regulation of cellular component organization	3.18E-5	9.61E-3	1.97	16466	1431	228	39	[TIAM1 - t-cell lymphoma invasion and metastasis 1, RALA - v-ral simian leukemia viral oncogene homolog a (ras related), GFI1 - growth factor independent 1 transcription repressor, CHORDC1 - cysteine and histidine-rich domain (chord) containing 1, CCR7 - chemokine (c-c motif) receptor 7, DLG4 - discs, large homolog 4 (drosophila), SYK - spleen tyrosine kinase, CAPN2 - calpain 2, (m/ii) large subu…
GO:0002287	alpha-beta T cell activation involved in immune response	3.21E-5	9.48E-3	20.63	16466	14	228	4	[SEMA4A - sema domain, immunoglobulin domain (ig), transmembrane domain (tm) and short cytoplasmic domain, (semaphorin) 4a, RORA - rar-related orphan receptor a, LEF1 - lymphoid enhancer-binding factor 1, IFNG - interferon, gamma]
GO:0002292	T cell differentiation involved in immune response	3.21E-5	9.26E-3	20.63	16466	14	228	4	[SEMA4A - sema domain, immunoglobulin domain (ig), transmembrane domain (tm) and short cytoplasmic domain, (semaphorin) 4a, RORA - rar-related orphan receptor a, LEF1 - lymphoid enhancer-binding factor 1, IFNG - interferon, gamma]
GO:0002293	alpha-beta T cell differentiation involved in immune response	3.21E-5	9.04E-3	20.63	16466	14	228	4	[SEMA4A - sema domain, immunoglobulin domain (ig), transmembrane domain (tm) and short cytoplasmic domain, (semaphorin) 4a, RORA - rar-related orphan receptor a, LEF1 - lymphoid enhancer-binding factor 1, IFNG - interferon, gamma]
GO:0042325	regulation of phosphorylation	3.45E-5	9.49E-3	2.18	16466	1026	228	31	[PIK3IP1 - phosphoinositide-3-kinase interacting protein 1, CCR7 - chemokine (c-c motif) receptor 7, CHORDC1 - cysteine and histidine-rich domain (chord) containing 1, PKIA - protein kinase (camp-dependent, catalytic) inhibitor alpha, SYK - spleen tyrosine kinase, ATXN1 - ataxin 1, LRRN3 - leucine rich repeat neuronal 3, CCNY - cyclin y, ACSL1 - acyl-coa synthetase long-chain family member 1, SPR…
GO:0051251	positive regulation of lymphocyte activation	3.56E-5	9.57E-3	4.15	16466	209	228	12	[MEF2C - myocyte enhancer factor 2c, IRS2 - insulin receptor substrate 2, SYK - spleen tyrosine kinase, ITGAL - integrin, alpha l (antigen cd11a (p180), lymphocyte function-associated antigen 1; alpha polypeptide), TNFSF14 - tumor necrosis factor (ligand) superfamily, member 14, FYN - fyn oncogene related to src, fgr, yes, PAK1 - p21 protein (cdc42/rac)-activated kinase 1, HLA-DPB1 - major histoc…
GO:0046632	alpha-beta T cell differentiation	3.69E-5	9.71E-3	12.90	16466	28	228	5	[SEMA4A - sema domain, immunoglobulin domain (ig), transmembrane domain (tm) and short cytoplasmic domain, (semaphorin) 4a, RORA - rar-related orphan receptor a, SATB1 - satb homeobox 1, LEF1 - lymphoid enhancer-binding factor 1, IFNG - interferon, gamma]
GO:0042221	response to chemical	3.94E-5	1.01E-2	1.67	16466	2510	228	58	[TIAM1 - t-cell lymphoma invasion and metastasis 1, GFI1 - growth factor independent 1 transcription repressor, SYK - spleen tyrosine kinase, CAPN2 - calpain 2, (m/ii) large subunit, HLA-F - major histocompatibility complex, class i, f, GSN - gelsolin, GNB4 - guanine nucleotide binding protein (g protein), beta polypeptide 4, PTPRM - protein tyrosine phosphatase, receptor type, m, ACSL1 - acyl-co…
GO:0050794	regulation of cellular process	3.96E-5	9.97E-3	1.28	16466	7653	228	136	[CREB5 - camp responsive element binding protein 5, GFI1 - growth factor independent 1 transcription repressor, PIK3IP1 - phosphoinositide-3-kinase interacting protein 1, FAM13A - family with sequence similarity 13, member a, CASZ1 - castor zinc finger 1, CRTC3 - creb regulated transcription coactivator 3, ABLIM1 - actin binding lim protein 1, GSN - gelsolin, VMP1 - vacuole membrane protein 1, ZN…
GO:0007229	integrin-mediated signaling pathway	4.21E-5	1.04E-2	7.43	16466	68	228	7	[HCK - hemopoietic cell kinase, SYK - spleen tyrosine kinase, ITGAL - integrin, alpha l (antigen cd11a (p180), lymphocyte function-associated antigen 1; alpha polypeptide), ITGB1 - integrin, beta 1 (fibronectin receptor, beta polypeptide, antigen cd29 includes mdf2, msk12), ITGA6 - integrin, alpha 6, PTK2 - protein tyrosine kinase 2, ADAM9 - adam metallopeptidase domain 9]
GO:0050798	activated T cell proliferation	5.08E-5	1.23E-2	36.11	16466	6	228	3	[SATB1 - satb homeobox 1, ITGAL - integrin, alpha l (antigen cd11a (p180), lymphocyte function-associated antigen 1; alpha polypeptide), FYN - fyn oncogene related to src, fgr, yes]
GO:0007182	common-partner SMAD protein phosphorylation	5.08E-5	1.21E-2	36.11	16466	6	228	3	[SPTBN1 - spectrin, beta, non-erythrocytic 1, SMAD2 - smad family member 2, TGFBR2 - transforming growth factor, beta receptor ii (70/80kda)]
GO:0031399	regulation of protein modification process	5.12E-5	1.19E-2	2.10	16466	1098	228	32	[CHORDC1 - cysteine and histidine-rich domain (chord) containing 1, CCR7 - chemokine (c-c motif) receptor 7, RASSF1 - ras association (ralgds/af-6) domain family member 1, PKIA - protein kinase (camp-dependent, catalytic) inhibitor alpha, SYK - spleen tyrosine kinase, LRRN3 - leucine rich repeat neuronal 3, CCNY - cyclin y, ACSL1 - acyl-coa synthetase long-chain family member 1, SPRED1 - sprouty-…
GO:0065009	regulation of molecular function	5.32E-5	1.22E-2	1.76	16466	2016	228	49	[TIAM1 - t-cell lymphoma invasion and metastasis 1, GFI1 - growth factor independent 1 transcription repressor, PIK3IP1 - phosphoinositide-3-kinase interacting protein 1, PKIA - protein kinase (camp-dependent, catalytic) inhibitor alpha, SYK - spleen tyrosine kinase, CRTC3 - creb regulated transcription coactivator 3, SERINC5 - serine incorporator 5, ACSL1 - acyl-coa synthetase long-chain family …
GO:0030334	regulation of cell migration	5.59E-5	1.25E-2	2.90	16466	449	228	18	[CCR7 - chemokine (c-c motif) receptor 7, SERPINE2 - serpin peptidase inhibitor, clade e (nexin, plasminogen activator inhibitor type 1), member 2, TRIP6 - thyroid hormone receptor interactor 6, TGFBR2 - transforming growth factor, beta receptor ii (70/80kda), PTPRM - protein tyrosine phosphatase, receptor type, m, SEMA4A - sema domain, immunoglobulin domain (ig), transmembrane domain (tm) and sh…
GO:0007165	signal transduction	5.68E-5	1.25E-2	1.51	16466	3576	228	75	[TIAM1 - t-cell lymphoma invasion and metastasis 1, FAM13A - family with sequence similarity 13, member a, SYK - spleen tyrosine kinase, HLA-F - major histocompatibility complex, class i, f, GSN - gelsolin, PTPRM - protein tyrosine phosphatase, receptor type, m, SEMA4A - sema domain, immunoglobulin domain (ig), transmembrane domain (tm) and short cytoplasmic domain, (semaphorin) 4a, ACSL1 - acyl-…
GO:1902531	regulation of intracellular signal transduction	6.08E-5	1.31E-2	2.09	16466	1108	228	32	[TIAM1 - t-cell lymphoma invasion and metastasis 1, PIK3IP1 - phosphoinositide-3-kinase interacting protein 1, CCR7 - chemokine (c-c motif) receptor 7, FAM13A - family with sequence similarity 13, member a, AGPAT9 - 1-acylglycerol-3-phosphate o-acyltransferase 9, SYK - spleen tyrosine kinase, ITGAL - integrin, alpha l (antigen cd11a (p180), lymphocyte function-associated antigen 1; alpha polypept…
GO:0050790	regulation of catalytic activity	6.22E-5	1.32E-2	1.85	16466	1638	228	42	[TIAM1 - t-cell lymphoma invasion and metastasis 1, GFI1 - growth factor independent 1 transcription repressor, CHORDC1 - cysteine and histidine-rich domain (chord) containing 1, CCR7 - chemokine (c-c motif) receptor 7, PIK3IP1 - phosphoinositide-3-kinase interacting protein 1, SYK - spleen tyrosine kinase, PKIA - protein kinase (camp-dependent, catalytic) inhibitor alpha, CCNY - cyclin y, SERINC…
GO:0001932	regulation of protein phosphorylation	6.32E-5	1.32E-2	2.26	16466	862	228	27	[CCR7 - chemokine (c-c motif) receptor 7, CHORDC1 - cysteine and histidine-rich domain (chord) containing 1, PKIA - protein kinase (camp-dependent, catalytic) inhibitor alpha, SYK - spleen tyrosine kinase, LRRN3 - leucine rich repeat neuronal 3, CCNY - cyclin y, SPRED1 - sprouty-related, evh1 domain containing 1, ACSL1 - acyl-coa synthetase long-chain family member 1, PDGFD - platelet derived gro…
GO:0030335	positive regulation of cell migration	6.79E-5	1.39E-2	3.62	16466	259	228	13	[CCR7 - chemokine (c-c motif) receptor 7, TRIP6 - thyroid hormone receptor interactor 6, TGFBR2 - transforming growth factor, beta receptor ii (70/80kda), SYNE2 - spectrin repeat containing, nuclear envelope 2, LPAR1 - lysophosphatidic acid receptor 1, DAB2 - dab, mitogen-responsive phosphoprotein, homolog 2 (drosophila), IRS2 - insulin receptor substrate 2, TNFSF14 - tumor necrosis factor (ligan…
GO:0034341	response to interferon-gamma	6.93E-5	1.4E-2	5.84	16466	99	228	8	[HCK - hemopoietic cell kinase, HLA-F - major histocompatibility complex, class i, f, GBP5 - guanylate binding protein 5, IFNGR2 - interferon gamma receptor 2 (interferon gamma transducer 1), HLA-DPB1 - major histocompatibility complex, class ii, dp beta 1, CD86 - cd86 molecule, DAPK1 - death-associated protein kinase 1, IFNG - interferon, gamma]
GO:0045088	regulation of innate immune response	6.97E-5	1.38E-2	3.87	16466	224	228	12	[LAG3 - lymphocyte-activation gene 3, HCK - hemopoietic cell kinase, MEF2C - myocyte enhancer factor 2c, RFTN1 - raftlin, lipid raft linker 1, IFNGR2 - interferon gamma receptor 2 (interferon gamma transducer 1), CD86 - cd86 molecule, TBK1 - tank-binding kinase 1, NOD2 - nucleotide-binding oligomerization domain containing 2, DUSP10 - dual specificity phosphatase 10, MARCO - macrophage receptor w…
GO:0050865	regulation of cell activation	7.06E-5	1.38E-2	3.08	16466	375	228	16	[CCR7 - chemokine (c-c motif) receptor 7, SERPINE2 - serpin peptidase inhibitor, clade e (nexin, plasminogen activator inhibitor type 1), member 2, RORA - rar-related orphan receptor a, SYK - spleen tyrosine kinase, ITGAL - integrin, alpha l (antigen cd11a (p180), lymphocyte function-associated antigen 1; alpha polypeptide), HLA-DPB1 - major histocompatibility complex, class ii, dp beta 1, TGFBR2…
GO:0042098	T cell proliferation	7.23E-5	1.39E-2	11.28	16466	32	228	5	[SATB1 - satb homeobox 1, TNFSF14 - tumor necrosis factor (ligand) superfamily, member 14, ITGAL - integrin, alpha l (antigen cd11a (p180), lymphocyte function-associated antigen 1; alpha polypeptide), FYN - fyn oncogene related to src, fgr, yes, CD86 - cd86 molecule]
GO:0043367	CD4-positive, alpha-beta T cell differentiation	7.4E-5	1.4E-2	16.99	16466	17	228	4	[SEMA4A - sema domain, immunoglobulin domain (ig), transmembrane domain (tm) and short cytoplasmic domain, (semaphorin) 4a, RORA - rar-related orphan receptor a, SATB1 - satb homeobox 1, LEF1 - lymphoid enhancer-binding factor 1]
GO:0080134	regulation of response to stress	7.59E-5	1.41E-2	2.28	16466	823	228	26	[CHORDC1 - cysteine and histidine-rich domain (chord) containing 1, CCR7 - chemokine (c-c motif) receptor 7, SYK - spleen tyrosine kinase, SPRED1 - sprouty-related, evh1 domain containing 1, MEF2C - myocyte enhancer factor 2c, RFTN1 - raftlin, lipid raft linker 1, IFNGR2 - interferon gamma receptor 2 (interferon gamma transducer 1), TBK1 - tank-binding kinase 1, AXIN2 - axin 2, RAP2A - rap2a, mem…
GO:0002696	positive regulation of leukocyte activation	7.91E-5	1.45E-2	3.82	16466	227	228	12	[MEF2C - myocyte enhancer factor 2c, IRS2 - insulin receptor substrate 2, SYK - spleen tyrosine kinase, ITGAL - integrin, alpha l (antigen cd11a (p180), lymphocyte function-associated antigen 1; alpha polypeptide), TNFSF14 - tumor necrosis factor (ligand) superfamily, member 14, FYN - fyn oncogene related to src, fgr, yes, PAK1 - p21 protein (cdc42/rac)-activated kinase 1, HLA-DPB1 - major histoc…
GO:0002684	positive regulation of immune system process	8.05E-5	1.45E-2	2.56	16466	593	228	21	[CCR7 - chemokine (c-c motif) receptor 7, HCK - hemopoietic cell kinase, SYK - spleen tyrosine kinase, HLA-F - major histocompatibility complex, class i, f, ITGAL - integrin, alpha l (antigen cd11a (p180), lymphocyte function-associated antigen 1; alpha polypeptide), HLA-DPB1 - major histocompatibility complex, class ii, dp beta 1, MARCO - macrophage receptor with collagenous structure, TGFBR2 - …
GO:2000147	positive regulation of cell motility	8.25E-5	1.47E-2	3.56	16466	264	228	13	[CCR7 - chemokine (c-c motif) receptor 7, TRIP6 - thyroid hormone receptor interactor 6, TGFBR2 - transforming growth factor, beta receptor ii (70/80kda), SYNE2 - spectrin repeat containing, nuclear envelope 2, LPAR1 - lysophosphatidic acid receptor 1, DAB2 - dab, mitogen-responsive phosphoprotein, homolog 2 (drosophila), IRS2 - insulin receptor substrate 2, TNFSF14 - tumor necrosis factor (ligan…
GO:0051249	regulation of lymphocyte activation	8.42E-5	1.48E-2	3.35	16466	302	228	14	[CCR7 - chemokine (c-c motif) receptor 7, SYK - spleen tyrosine kinase, ITGAL - integrin, alpha l (antigen cd11a (p180), lymphocyte function-associated antigen 1; alpha polypeptide), HLA-DPB1 - major histocompatibility complex, class ii, dp beta 1, TGFBR2 - transforming growth factor, beta receptor ii (70/80kda), LAG3 - lymphocyte-activation gene 3, MEF2C - myocyte enhancer factor 2c, IRS2 - insu…
GO:0046631	alpha-beta T cell activation	8.43E-5	1.46E-2	10.94	16466	33	228	5	[SEMA4A - sema domain, immunoglobulin domain (ig), transmembrane domain (tm) and short cytoplasmic domain, (semaphorin) 4a, RORA - rar-related orphan receptor a, SATB1 - satb homeobox 1, LEF1 - lymphoid enhancer-binding factor 1, IFNG - interferon, gamma]
GO:1901701	cellular response to oxygen-containing compound	8.57E-5	1.46E-2	2.48	16466	641	228	22	[GFI1 - growth factor independent 1 transcription repressor, IL18BP - interleukin 18 binding protein, HCK - hemopoietic cell kinase, RORA - rar-related orphan receptor a, CAPN2 - calpain 2, (m/ii) large subunit, GNB4 - guanine nucleotide binding protein (g protein), beta polypeptide 4, MEF2C - myocyte enhancer factor 2c, PDGFD - platelet derived growth factor d, IRS2 - insulin receptor substrate …
GO:0050870	positive regulation of T cell activation	8.78E-5	1.48E-2	4.46	16466	162	228	10	[SYK - spleen tyrosine kinase, TNFSF14 - tumor necrosis factor (ligand) superfamily, member 14, ITGAL - integrin, alpha l (antigen cd11a (p180), lymphocyte function-associated antigen 1; alpha polypeptide), FYN - fyn oncogene related to src, fgr, yes, PAK1 - p21 protein (cdc42/rac)-activated kinase 1, HLA-DPB1 - major histocompatibility complex, class ii, dp beta 1, CD86 - cd86 molecule, NOD2 - n…
GO:0097485	neuron projection guidance	9.06E-5	1.5E-2	3.16	16466	343	228	15	[RUNX3 - runt-related transcription factor 3, COL9A2 - collagen, type ix, alpha 2, DLG4 - discs, large homolog 4 (drosophila), TRIO - trio rho guanine nucleotide exchange factor, ARHGEF11 - rho guanine nucleotide exchange factor (gef) 11, ABLIM1 - actin binding lim protein 1, PTPRM - protein tyrosine phosphatase, receptor type, m, SEMA4A - sema domain, immunoglobulin domain (ig), transmembrane do…
GO:0007411	axon guidance	9.06E-5	1.48E-2	3.16	16466	343	228	15	[RUNX3 - runt-related transcription factor 3, COL9A2 - collagen, type ix, alpha 2, DLG4 - discs, large homolog 4 (drosophila), TRIO - trio rho guanine nucleotide exchange factor, ARHGEF11 - rho guanine nucleotide exchange factor (gef) 11, ABLIM1 - actin binding lim protein 1, PTPRM - protein tyrosine phosphatase, receptor type, m, SEMA4A - sema domain, immunoglobulin domain (ig), transmembrane do…
GO:0051270	regulation of cellular component movement	9.69E-5	1.56E-2	2.68	16466	512	228	19	[CCR7 - chemokine (c-c motif) receptor 7, ACTN1 - actinin, alpha 1, SERPINE2 - serpin peptidase inhibitor, clade e (nexin, plasminogen activator inhibitor type 1), member 2, TRIP6 - thyroid hormone receptor interactor 6, TGFBR2 - transforming growth factor, beta receptor ii (70/80kda), PTPRM - protein tyrosine phosphatase, receptor type, m, SEMA4A - sema domain, immunoglobulin domain (ig), transm…
GO:0002694	regulation of leukocyte activation	9.98E-5	1.59E-2	3.13	16466	346	228	15	[CCR7 - chemokine (c-c motif) receptor 7, RORA - rar-related orphan receptor a, SYK - spleen tyrosine kinase, ITGAL - integrin, alpha l (antigen cd11a (p180), lymphocyte function-associated antigen 1; alpha polypeptide), HLA-DPB1 - major histocompatibility complex, class ii, dp beta 1, TGFBR2 - transforming growth factor, beta receptor ii (70/80kda), LAG3 - lymphocyte-activation gene 3, MEF2C - m…
GO:0051272	positive regulation of cellular component movement	1.03E-4	1.62E-2	3.48	16466	270	228	13	[CCR7 - chemokine (c-c motif) receptor 7, TRIP6 - thyroid hormone receptor interactor 6, TGFBR2 - transforming growth factor, beta receptor ii (70/80kda), SYNE2 - spectrin repeat containing, nuclear envelope 2, LPAR1 - lysophosphatidic acid receptor 1, DAB2 - dab, mitogen-responsive phosphoprotein, homolog 2 (drosophila), IRS2 - insulin receptor substrate 2, TNFSF14 - tumor necrosis factor (ligan…
GO:2000145	regulation of cell motility	1.11E-4	1.72E-2	2.74	16466	474	228	18	[CCR7 - chemokine (c-c motif) receptor 7, SERPINE2 - serpin peptidase inhibitor, clade e (nexin, plasminogen activator inhibitor type 1), member 2, TRIP6 - thyroid hormone receptor interactor 6, TGFBR2 - transforming growth factor, beta receptor ii (70/80kda), PTPRM - protein tyrosine phosphatase, receptor type, m, SEMA4A - sema domain, immunoglobulin domain (ig), transmembrane domain (tm) and sh…
GO:0071495	cellular response to endogenous stimulus	1.13E-4	1.72E-2	2.32	16466	747	228	24	[CAPN2 - calpain 2, (m/ii) large subunit, SORT1 - sortilin 1, SMAD2 - smad family member 2, AGO2 - argonaute risc catalytic component 2, GNB4 - guanine nucleotide binding protein (g protein), beta polypeptide 4, TGFBR2 - transforming growth factor, beta receptor ii (70/80kda), RYR1 - ryanodine receptor 1 (skeletal), ACSL1 - acyl-coa synthetase long-chain family member 1, MEF2C - myocyte enhancer …
GO:0035710	CD4-positive, alpha-beta T cell activation	1.18E-4	1.78E-2	15.20	16466	19	228	4	[SEMA4A - sema domain, immunoglobulin domain (ig), transmembrane domain (tm) and short cytoplasmic domain, (semaphorin) 4a, RORA - rar-related orphan receptor a, SATB1 - satb homeobox 1, LEF1 - lymphoid enhancer-binding factor 1]
GO:0050867	positive regulation of cell activation	1.19E-4	1.78E-2	3.66	16466	237	228	12	[MEF2C - myocyte enhancer factor 2c, IRS2 - insulin receptor substrate 2, SYK - spleen tyrosine kinase, ITGAL - integrin, alpha l (antigen cd11a (p180), lymphocyte function-associated antigen 1; alpha polypeptide), TNFSF14 - tumor necrosis factor (ligand) superfamily, member 14, FYN - fyn oncogene related to src, fgr, yes, PAK1 - p21 protein (cdc42/rac)-activated kinase 1, HLA-DPB1 - major histoc…
GO:0071346	cellular response to interferon-gamma	1.2E-4	1.77E-2	6.32	16466	80	228	7	[HCK - hemopoietic cell kinase, HLA-F - major histocompatibility complex, class i, f, GBP5 - guanylate binding protein 5, IFNGR2 - interferon gamma receptor 2 (interferon gamma transducer 1), HLA-DPB1 - major histocompatibility complex, class ii, dp beta 1, DAPK1 - death-associated protein kinase 1, IFNG - interferon, gamma]
GO:0032496	response to lipopolysaccharide	1.26E-4	1.84E-2	3.91	16466	203	228	11	[IL18BP - interleukin 18 binding protein, GFI1 - growth factor independent 1 transcription repressor, CCR7 - chemokine (c-c motif) receptor 7, HCK - hemopoietic cell kinase, MEF2C - myocyte enhancer factor 2c, F2R - coagulation factor ii (thrombin) receptor, CD86 - cd86 molecule, NOD2 - nucleotide-binding oligomerization domain containing 2, DUSP10 - dual specificity phosphatase 10, ADAM9 - adam …
GO:0040017	positive regulation of locomotion	1.33E-4	1.92E-2	3.39	16466	277	228	13	[CCR7 - chemokine (c-c motif) receptor 7, TRIP6 - thyroid hormone receptor interactor 6, TGFBR2 - transforming growth factor, beta receptor ii (70/80kda), SYNE2 - spectrin repeat containing, nuclear envelope 2, LPAR1 - lysophosphatidic acid receptor 1, DAB2 - dab, mitogen-responsive phosphoprotein, homolog 2 (drosophila), IRS2 - insulin receptor substrate 2, TNFSF14 - tumor necrosis factor (ligan…
GO:0032268	regulation of cellular protein metabolic process	1.38E-4	1.96E-2	1.90	16466	1369	228	36	[CHORDC1 - cysteine and histidine-rich domain (chord) containing 1, CCR7 - chemokine (c-c motif) receptor 7, RASSF1 - ras association (ralgds/af-6) domain family member 1, PKIA - protein kinase (camp-dependent, catalytic) inhibitor alpha, SYK - spleen tyrosine kinase, LRRN3 - leucine rich repeat neuronal 3, CCNY - cyclin y, ACSL1 - acyl-coa synthetase long-chain family member 1, SPRED1 - sprouty-…
GO:0010604	positive regulation of macromolecule metabolic process	1.39E-4	1.95E-2	1.73	16466	1923	228	46	[CREB5 - camp responsive element binding protein 5, CCR7 - chemokine (c-c motif) receptor 7, RASSF1 - ras association (ralgds/af-6) domain family member 1, SYK - spleen tyrosine kinase, ATXN1 - ataxin 1, ABLIM1 - actin binding lim protein 1, STAT4 - signal transducer and activator of transcription 4, LRRN3 - leucine rich repeat neuronal 3, CCNY - cyclin y, ACSL1 - acyl-coa synthetase long-chain f…
GO:0033627	cell adhesion mediated by integrin	1.39E-4	1.94E-2	27.08	16466	8	228	3	[ITGB1 - integrin, beta 1 (fibronectin receptor, beta polypeptide, antigen cd29 includes mdf2, msk12), ITGA6 - integrin, alpha 6, ADAM9 - adam metallopeptidase domain 9]
GO:0010468	regulation of gene expression	1.43E-4	1.97E-2	1.50	16466	3361	228	70	[CREB5 - camp responsive element binding protein 5, GFI1 - growth factor independent 1 transcription repressor, CASZ1 - castor zinc finger 1, PKIA - protein kinase (camp-dependent, catalytic) inhibitor alpha, CRTC3 - creb regulated transcription coactivator 3, ABLIM1 - actin binding lim protein 1, PLD6 - phospholipase d family, member 6, ZNF154 - zinc finger protein 154, BCL11A - b-cell cll/lymph…
GO:0071216	cellular response to biotic stimulus	1.46E-4	1.98E-2	5.25	16466	110	228	8	[GFI1 - growth factor independent 1 transcription repressor, HCK - hemopoietic cell kinase, MEF2C - myocyte enhancer factor 2c, SYK - spleen tyrosine kinase, CD86 - cd86 molecule, ADAM9 - adam metallopeptidase domain 9, NOD2 - nucleotide-binding oligomerization domain containing 2, IFNG - interferon, gamma]
GO:0060284	regulation of cell development	1.49E-4	2E-2	2.52	16466	574	228	20	[TIAM1 - t-cell lymphoma invasion and metastasis 1, GFI1 - growth factor independent 1 transcription repressor, SERPINE2 - serpin peptidase inhibitor, clade e (nexin, plasminogen activator inhibitor type 1), member 2, SMAD2 - smad family member 2, PRICKLE1 - prickle homolog 1 (drosophila), LPAR1 - lysophosphatidic acid receptor 1, MEF2C - myocyte enhancer factor 2c, DAB2 - dab, mitogen-responsive…
GO:0045785	positive regulation of cell adhesion	1.62E-4	2.15E-2	4.58	16466	142	228	9	[CCR7 - chemokine (c-c motif) receptor 7, DAB2 - dab, mitogen-responsive phosphoprotein, homolog 2 (drosophila), SYK - spleen tyrosine kinase, ITGAL - integrin, alpha l (antigen cd11a (p180), lymphocyte function-associated antigen 1; alpha polypeptide), LEF1 - lymphoid enhancer-binding factor 1, ITGB1 - integrin, beta 1 (fibronectin receptor, beta polypeptide, antigen cd29 includes mdf2, msk12), …
GO:0051246	regulation of protein metabolic process	1.63E-4	2.14E-2	1.82	16466	1544	228	39	[CHORDC1 - cysteine and histidine-rich domain (chord) containing 1, CCR7 - chemokine (c-c motif) receptor 7, RASSF1 - ras association (ralgds/af-6) domain family member 1, SYK - spleen tyrosine kinase, PKIA - protein kinase (camp-dependent, catalytic) inhibitor alpha, LRRN3 - leucine rich repeat neuronal 3, CCNY - cyclin y, ACSL1 - acyl-coa synthetase long-chain family member 1, SPRED1 - sprouty-…
GO:0071863	regulation of cell proliferation in bone marrow	1.91E-4	2.48E-2	72.22	16466	2	228	2	[MEF2C - myocyte enhancer factor 2c, LEF1 - lymphoid enhancer-binding factor 1]
GO:0071864	positive regulation of cell proliferation in bone marrow	1.91E-4	2.46E-2	72.22	16466	2	228	2	[MEF2C - myocyte enhancer factor 2c, LEF1 - lymphoid enhancer-binding factor 1]
GO:0061153	trachea gland development	1.91E-4	2.43E-2	72.22	16466	2	228	2	[LEF1 - lymphoid enhancer-binding factor 1, EDARADD - edar-associated death domain]
GO:0002237	response to molecule of bacterial origin	2E-4	2.53E-2	3.71	16466	214	228	11	[IL18BP - interleukin 18 binding protein, GFI1 - growth factor independent 1 transcription repressor, CCR7 - chemokine (c-c motif) receptor 7, HCK - hemopoietic cell kinase, MEF2C - myocyte enhancer factor 2c, F2R - coagulation factor ii (thrombin) receptor, CD86 - cd86 molecule, NOD2 - nucleotide-binding oligomerization domain containing 2, DUSP10 - dual specificity phosphatase 10, ADAM9 - adam …
GO:0030217	T cell differentiation	2.03E-4	2.53E-2	5.81	16466	87	228	7	[SEMA4A - sema domain, immunoglobulin domain (ig), transmembrane domain (tm) and short cytoplasmic domain, (semaphorin) 4a, RORA - rar-related orphan receptor a, SATB1 - satb homeobox 1, LEF1 - lymphoid enhancer-binding factor 1, BCL11A - b-cell cll/lymphoma 11a (zinc finger protein), MPZL2 - myelin protein zero-like 2, IFNG - interferon, gamma]
GO:0030155	regulation of cell adhesion	2.1E-4	2.59E-2	3.24	16466	290	228	13	[CCR7 - chemokine (c-c motif) receptor 7, TGFBI - transforming growth factor, beta-induced, 68kda, SERPINE2 - serpin peptidase inhibitor, clade e (nexin, plasminogen activator inhibitor type 1), member 2, SYK - spleen tyrosine kinase, ITGAL - integrin, alpha l (antigen cd11a (p180), lymphocyte function-associated antigen 1; alpha polypeptide), GSN - gelsolin, DAB2 - dab, mitogen-responsive phosph…
GO:0051338	regulation of transferase activity	2.25E-4	2.75E-2	2.32	16466	686	228	22	[CHORDC1 - cysteine and histidine-rich domain (chord) containing 1, CCR7 - chemokine (c-c motif) receptor 7, PIK3IP1 - phosphoinositide-3-kinase interacting protein 1, PKIA - protein kinase (camp-dependent, catalytic) inhibitor alpha, SYK - spleen tyrosine kinase, CCNY - cyclin y, TGFBR2 - transforming growth factor, beta receptor ii (70/80kda), SERINC5 - serine incorporator 5, SPRED1 - sprouty-r…
GO:0042476	odontogenesis	2.69E-4	3.25E-2	5.56	16466	91	228	7	[LEF1 - lymphoid enhancer-binding factor 1, CSF3R - colony stimulating factor 3 receptor (granulocyte), ITGA6 - integrin, alpha 6, EDARADD - edar-associated death domain, ZNF22 - zinc finger protein 22, AXIN2 - axin 2, PAM - peptidylglycine alpha-amidating monooxygenase]
GO:0007167	enzyme linked receptor protein signaling pathway	2.81E-4	3.36E-2	2.28	16466	697	228	22	[RALA - v-ral simian leukemia viral oncogene homolog a (ras related), TIAM1 - t-cell lymphoma invasion and metastasis 1, ARHGEF11 - rho guanine nucleotide exchange factor (gef) 11, TRIO - trio rho guanine nucleotide exchange factor, SYK - spleen tyrosine kinase, SORT1 - sortilin 1, SMAD2 - smad family member 2, AGO2 - argonaute risc catalytic component 2, TGFBR2 - transforming growth factor, beta…
GO:0048011	neurotrophin TRK receptor signaling pathway	2.81E-4	3.33E-2	3.33	16466	260	228	12	[RALA - v-ral simian leukemia viral oncogene homolog a (ras related), TIAM1 - t-cell lymphoma invasion and metastasis 1, MEF2C - myocyte enhancer factor 2c, ARHGEF11 - rho guanine nucleotide exchange factor (gef) 11, IRS2 - insulin receptor substrate 2, TRIO - trio rho guanine nucleotide exchange factor, SORT1 - sortilin 1, FYN - fyn oncogene related to src, fgr, yes, AGO2 - argonaute risc cataly…
GO:0038179	neurotrophin signaling pathway	3.12E-4	3.67E-2	3.30	16466	263	228	12	[RALA - v-ral simian leukemia viral oncogene homolog a (ras related), TIAM1 - t-cell lymphoma invasion and metastasis 1, MEF2C - myocyte enhancer factor 2c, ARHGEF11 - rho guanine nucleotide exchange factor (gef) 11, IRS2 - insulin receptor substrate 2, TRIO - trio rho guanine nucleotide exchange factor, SORT1 - sortilin 1, FYN - fyn oncogene related to src, fgr, yes, AGO2 - argonaute risc cataly…
GO:0040012	regulation of locomotion	3.23E-4	3.75E-2	2.51	16466	517	228	18	[CCR7 - chemokine (c-c motif) receptor 7, SERPINE2 - serpin peptidase inhibitor, clade e (nexin, plasminogen activator inhibitor type 1), member 2, TRIP6 - thyroid hormone receptor interactor 6, TGFBR2 - transforming growth factor, beta receptor ii (70/80kda), PTPRM - protein tyrosine phosphatase, receptor type, m, SEMA4A - sema domain, immunoglobulin domain (ig), transmembrane domain (tm) and sh…
GO:0009605	response to external stimulus	3.39E-4	3.9E-2	1.92	16466	1164	228	31	[RALA - v-ral simian leukemia viral oncogene homolog a (ras related), IL18BP - interleukin 18 binding protein, GFI1 - growth factor independent 1 transcription repressor, CCR7 - chemokine (c-c motif) receptor 7, SYK - spleen tyrosine kinase, CMTM4 - cklf-like marvel transmembrane domain containing 4, GSN - gelsolin, ACSL1 - acyl-coa synthetase long-chain family member 1, MEF2C - myocyte enhancer …
GO:0050863	regulation of T cell activation	3.46E-4	3.94E-2	3.48	16466	228	228	11	[LAG3 - lymphocyte-activation gene 3, SYK - spleen tyrosine kinase, ITGAL - integrin, alpha l (antigen cd11a (p180), lymphocyte function-associated antigen 1; alpha polypeptide), TNFSF14 - tumor necrosis factor (ligand) superfamily, member 14, FYN - fyn oncogene related to src, fgr, yes, PAK1 - p21 protein (cdc42/rac)-activated kinase 1, HLA-DPB1 - major histocompatibility complex, class ii, dp b…
GO:0009894	regulation of catabolic process	3.55E-4	4.02E-2	2.29	16466	661	228	21	[TIAM1 - t-cell lymphoma invasion and metastasis 1, CCR7 - chemokine (c-c motif) receptor 7, SERPINE2 - serpin peptidase inhibitor, clade e (nexin, plasminogen activator inhibitor type 1), member 2, ARHGEF11 - rho guanine nucleotide exchange factor (gef) 11, TRIO - trio rho guanine nucleotide exchange factor, AGO2 - argonaute risc catalytic component 2, DAPK1 - death-associated protein kinase 1, …
GO:0010718	positive regulation of epithelial to mesenchymal transition	3.6E-4	4.04E-2	11.56	16466	25	228	4	[DAB2 - dab, mitogen-responsive phosphoprotein, homolog 2 (drosophila), SMAD2 - smad family member 2, LEF1 - lymphoid enhancer-binding factor 1, AXIN2 - axin 2]
GO:0043549	regulation of kinase activity	3.7E-4	4.1E-2	2.29	16466	663	228	21	[CCR7 - chemokine (c-c motif) receptor 7, CHORDC1 - cysteine and histidine-rich domain (chord) containing 1, PIK3IP1 - phosphoinositide-3-kinase interacting protein 1, PKIA - protein kinase (camp-dependent, catalytic) inhibitor alpha, SYK - spleen tyrosine kinase, CCNY - cyclin y, TGFBR2 - transforming growth factor, beta receptor ii (70/80kda), SPRED1 - sprouty-related, evh1 domain containing 1,…
GO:0032502	developmental process	3.83E-4	4.21E-2	1.42	16466	3917	228	77	[CREB5 - camp responsive element binding protein 5, GFI1 - growth factor independent 1 transcription repressor, SYK - spleen tyrosine kinase, CAPN2 - calpain 2, (m/ii) large subunit, BTBD3 - btb (poz) domain containing 3, GSN - gelsolin, ABLIM1 - actin binding lim protein 1, PLXDC2 - plexin domain containing 2, GNB4 - guanine nucleotide binding protein (g protein), beta polypeptide 4, PLD6 - phos…
GO:0071219	cellular response to molecule of bacterial origin	3.98E-4	4.33E-2	5.21	16466	97	228	7	[GFI1 - growth factor independent 1 transcription repressor, HCK - hemopoietic cell kinase, MEF2C - myocyte enhancer factor 2c, CD86 - cd86 molecule, ADAM9 - adam metallopeptidase domain 9, NOD2 - nucleotide-binding oligomerization domain containing 2, IFNG - interferon, gamma]
GO:0044767	single-organism developmental process	4.17E-4	4.51E-2	1.45	16466	3544	228	71	[CREB5 - camp responsive element binding protein 5, GFI1 - growth factor independent 1 transcription repressor, CAPN2 - calpain 2, (m/ii) large subunit, SYK - spleen tyrosine kinase, BTBD3 - btb (poz) domain containing 3, GSN - gelsolin, ABLIM1 - actin binding lim protein 1, PLXDC2 - plexin domain containing 2, PLD6 - phospholipase d family, member 6, PTPRM - protein tyrosine phosphatase, recepto…
GO:0051716	cellular response to stimulus	4.23E-4	4.53E-2	1.38	16466	4450	228	85	[TIAM1 - t-cell lymphoma invasion and metastasis 1, GFI1 - growth factor independent 1 transcription repressor, FAM13A - family with sequence similarity 13, member a, SYK - spleen tyrosine kinase, CAPN2 - calpain 2, (m/ii) large subunit, HLA-F - major histocompatibility complex, class i, f, GSN - gelsolin, GNB4 - guanine nucleotide binding protein (g protein), beta polypeptide 4, PTPRM - protein …
GO:0031401	positive regulation of protein modification process	4.29E-4	4.55E-2	2.16	16466	768	228	23	[CCR7 - chemokine (c-c motif) receptor 7, RASSF1 - ras association (ralgds/af-6) domain family member 1, SYK - spleen tyrosine kinase, PSMB9 - proteasome (prosome, macropain) subunit, beta type, 9, LRRN3 - leucine rich repeat neuronal 3, CCNY - cyclin y, TGFBR2 - transforming growth factor, beta receptor ii (70/80kda), ACSL1 - acyl-coa synthetase long-chain family member 1, PRICKLE1 - prickle hom…
GO:0019219	regulation of nucleobase-containing compound metabolic process	4.3E-4	4.53E-2	1.46	16466	3421	228	69	[CREB5 - camp responsive element binding protein 5, TIAM1 - t-cell lymphoma invasion and metastasis 1, GFI1 - growth factor independent 1 transcription repressor, CASZ1 - castor zinc finger 1, PKIA - protein kinase (camp-dependent, catalytic) inhibitor alpha, CRTC3 - creb regulated transcription coactivator 3, ABLIM1 - actin binding lim protein 1, ZNF154 - zinc finger protein 154, ARHGAP24 - rho …
GO:0002252	immune effector process	4.33E-4	4.51E-2	2.86	16466	354	228	14	[HCK - hemopoietic cell kinase, RORA - rar-related orphan receptor a, SYK - spleen tyrosine kinase, ITGAL - integrin, alpha l (antigen cd11a (p180), lymphocyte function-associated antigen 1; alpha polypeptide), SEMA4A - sema domain, immunoglobulin domain (ig), transmembrane domain (tm) and short cytoplasmic domain, (semaphorin) 4a, SWAP70 - swap switching b-cell complex 70kda subunit, LEF1 - lymp…
GO:0009968	negative regulation of signal transduction	4.37E-4	4.51E-2	2.16	16466	769	228	23	[IL18BP - interleukin 18 binding protein, PIK3IP1 - phosphoinositide-3-kinase interacting protein 1, SERPINE2 - serpin peptidase inhibitor, clade e (nexin, plasminogen activator inhibitor type 1), member 2, RORA - rar-related orphan receptor a, ARHGEF11 - rho guanine nucleotide exchange factor (gef) 11, SMAD2 - smad family member 2, ATXN1 - ataxin 1, TGFBR2 - transforming growth factor, beta rece…
GO:0002757	immune response-activating signal transduction	4.66E-4	4.78E-2	3.15	16466	275	228	12	[HCK - hemopoietic cell kinase, MEF2C - myocyte enhancer factor 2c, SYK - spleen tyrosine kinase, RFTN1 - raftlin, lipid raft linker 1, FYN - fyn oncogene related to src, fgr, yes, PAK1 - p21 protein (cdc42/rac)-activated kinase 1, HLA-DPB1 - major histocompatibility complex, class ii, dp beta 1, CD86 - cd86 molecule, TBK1 - tank-binding kinase 1, NOD2 - nucleotide-binding oligomerization domain …
GO:0033993	response to lipid	4.69E-4	4.77E-2	2.37	16466	580	228	19	[GFI1 - growth factor independent 1 transcription repressor, IL18BP - interleukin 18 binding protein, CCR7 - chemokine (c-c motif) receptor 7, HCK - hemopoietic cell kinase, RORA - rar-related orphan receptor a, SMAD2 - smad family member 2, TGFBR2 - transforming growth factor, beta receptor ii (70/80kda), ACSL1 - acyl-coa synthetase long-chain family member 1, MEF2C - myocyte enhancer factor 2c,…
GO:0034504	protein localization to nucleus	4.89E-4	4.93E-2	10.70	16466	27	228	4	[SYNE2 - spectrin repeat containing, nuclear envelope 2, DNAJB6 - dnaj (hsp40) homolog, subfamily b, member 6, HHEX - hematopoietically expressed homeobox, ZBTB16 - zinc finger and btb domain containing 16]
